# Supplementary material for: Quantitative mass spectrometric analysis of the mouse cerebral cortex after ischemic stroke
Source: PLoS One. 2020 Apr 21;15(4):e0231978. doi: 10.1371/journal.pone.0231978 (PMC7173877; doi:10.1371/journal.pone.0231978)
Supplement: S1 Table — (XLSX) [file pone.0231978.s001.xlsx]

## Sheet: Total
Accession	Gene symbol	Entrez ID	Protein description	Refseq Protein accession	ΣCoverage	Σ# Proteins	Σ# Unique Peptides	Σ# Peptides	Σ# PSMs	Ratio values: (129+130+131)/(126+127+128)	Mean	SEM	Ratio values: 129/126	Ratio values: 130/127	Ratio values: 131/128	# AAs	MW [kDa]	calc. pI
21312554	2010107E04Rik	70257	6.8 kDa mitochondrial proteolipid	NP_081636.1	13.79	1	2	2	5	5.13722	5.46867	0.270654	5.39957	5.96833	5.03758	58	6.69359	9.99365
31982755	Vim	22352	vimentin	NP_035831.2	23.82	1	9	11	33	2.76346	2.864	0.0737586	2.72853	2.98326	2.87952	466	53.6551	5.12256
161760667	Lmna	16905	prelamin-A/C isoform C	NP_001104572.1	10.98	3	6	6	15	2.61424	2.58267	0.109188	2.56484	2.77976	2.40304	574	65.4067	6.80029
84000448	Gfap	14580	glial fibrillary acidic protein isoform 2	NP_034407.2	35.81	1	14	16	46	2.60941	2.65067	0.049539	2.74896	2.61242	2.59104	430	49.8695	5.33838
37360977	Erc2	238988	ERC protein 2	NP_808482.2	8.18	1	8	9	18	2.48875	2.48933	0.0368616	2.45453	2.56341	2.45009	1002	115.431	7.57666
28316760	Hist1h2bb	319178	histone H2B type 1-B	NP_783595.1	47.62	9	7	7	24	2.39302	2.38133	0.0464914	2.3219	2.34878	2.47256	126	13.9436	10.3159
30061327	Hist1h2ah	319168	histone H2A type 1-H	NP_783590.1	40.63	10	2	6	31	2.29306	2.366	0.304708	2.08063	2.97541	2.04229	128	13.9418	11.0337
13430890	Hist1h1e	50709	histone H1.4	NP_056602.1	37.9	1	3	10	29	2.2682	2.28867	0.0834772	2.26362	2.4441	2.15829	219	21.964	11.1069
31560697	H1f0	14958	histone H1.0	NP_032223.2	29.9	1	7	7	16	2.23164	2.27733	0.0647311	2.31597	2.15064	2.36497	194	20.8482	10.9019
30061345	Hist1h3i	319153	histone H3.1	NP_835514.1	21.32	2	4	4	8	2.19971	2.21067	0.156753	2.20866	2.48276	1.94044	136	15.3945	11.1216
306482623	Hist1h4m	100041230	histone H4	NP_001182350.1	54.37	1	9	9	34	2.18953	2.20933	0.0476806	2.12902	2.20538	2.2936	103	11.3604	11.356
112363107	Nefm	18040	neurofilament medium polypeptide	NP_032717.2	37.5	1	29	32	96	2.15576	2.081	0.0184752	2.08086	2.04903	2.11342	848	95.8836	4.77979
148539957	Ina	226180	alpha-internexin	NP_666212.3	45.31	1	16	19	61	2.11324	2.13733	0.0593446	2.08003	2.25639	2.07622	501	55.3493	5.40186
124286811	Nefh	380684	neurofilament heavy polypeptide	NP_035034.2	15.87	1	16	18	38	2.10842	2.13833	0.059032	2.02432	2.22113	2.16986	1090	116.924	5.80811
39204499	Nefl	18039	neurofilament light polypeptide	NP_035040.1	51.75	1	23	26	87	2.09252	2.11733	0.051802	2.09153	2.2167	2.04325	543	61.4711	4.64014
126157504	Srrm2	75956	serine/arginine repetitive matrix protein 2	NP_780438.2	2.76	1	6	6	11	2.00236	1.98067	0.0674718	1.89577	2.11358	1.93167	2607	283.41	12.0884
323637463	Rapgef4	56508	rap guanine nucleotide exchange factor 4 isoform 3	NP_001191095.1	4.5	3	3	3	6	1.99774	2.00567	0.103057	1.84202	2.19576	1.97855	867	99.4409	7.1958
256665245	Cpsf7	269061	cleavage and polyadenylation specificity factor subunit 7 isoform 2	NP_001157744.1	5.84	2	3	3	5	1.97792	1.94667	0.0834712	1.7835	2.05659	2.00026	462	51.0258	7.78174
113195686	Lmnb2	16907	lamin-B2	NP_034852.2	12.92	1	6	6	13	1.97443	1.95233	0.0148136	1.95917	1.92441	1.97356	596	67.2773	5.50342
76881807	Serpina1b	20701	alpha-1-antitrypsin 1-2 precursor	NP_033270.3	24.46	1	2	8	26	1.95114	1.95767	0.0700508	1.91256	1.86451	2.09453	413	45.9455	5.5415
9845257	Hist1h1c	50708	histone H1.2	NP_056601.1	40.09	1	5	10	28	1.94707	1.943	0.0491663	1.87108	1.9209	2.0373	212	21.2537	11.0044
16418339	Rpl10	110954	60S ribosomal protein L10	NP_443067.1	15.89	2	3	3	5	1.87752	1.87733	0.0460953	1.83986	1.82257	1.96898	214	24.5879	10.0815
153791358	Sf3b1	81898	splicing factor 3B subunit 1	NP_112456.2	2.15	1	2	2	4	1.8625	1.86133	0.0179103	1.89338	1.83112	1.85999	1304	145.738	7.09326
117320548	Ptpn4	19258	tyrosine-protein phosphatase non-receptor type 4	NP_064317.2	3.13	1	2	2	2	1.85971	1.86333	0.0486016	1.79441	1.95735	1.83924	926	105.765	7.25439
85362729	Camk2g	12325	calcium/calmodulin-dependent protein kinase type II subunit gamma isoform 3	NP_001034228.1	18.99	3	5	10	29	1.85913	1.77367	0.0484505	1.67982	1.79922	1.84196	495	55.9255	7.18115
160358825	Apoh	11818	beta-2-glycoprotein 1 precursor	NP_038503.4	7.25	1	2	2	4	1.85279	1.85567	0.0726965	1.9652	1.88376	1.7176	345	38.5929	8.22119
14149645	Mecp2	17257	methyl-CpG-binding protein 2 isoform 2	NP_034918.1	10.74	2	5	5	12	1.84695	1.822	0.0606658	1.79755	1.937	1.73073	484	52.2755	9.96436
13386106	Nudt21	68219	cleavage and polyadenylation specificity factor subunit 5	NP_080899.1	19.82	1	3	3	6	1.84691	1.85067	0.0431676	1.80793	1.80706	1.93713	227	26.2237	8.82178
115583687	Prpf8	192159	pre-mRNA-processing-splicing factor 8	NP_619600.2	1.63	1	3	3	6	1.84341	1.85233	0.0201852	1.83872	1.89207	1.82641	2335	273.443	8.83643
164565377	U2af2	22185	splicing factor U2AF 65 kDa subunit isoform 2	NP_598432.2	7.22	2	3	3	7	1.83957	1.83933	0.0148586	1.82276	1.86918	1.82562	471	53.087	9.08545
117168299	Grin2b	14812	glutamate receptor ionotropic, NMDA 2B precursor	NP_032197.3	2.02	1	2	2	4	1.83198	1.83467	0.0545965	1.80321	1.94102	1.75974	1482	165.887	6.87354
283436182	Hnrnpc	15381	heterogeneous nuclear ribonucleoproteins C1/C2 isoform 4	NP_001164455.1	22.26	4	7	7	15	1.81805	1.799	0.016	1.76716	1.81535	1.81539	292	32.2038	5.08447
188219589	Lmnb1	16906	lamin-B1	NP_034851.2	14.8	1	10	10	22	1.81179	1.82733	0.0897521	1.72318	2.0064	1.7534	588	66.7448	5.16064
309263647	Syngap1	240057	ras GTPase-activating protein SynGAP	XP_003086099.1	9.91	3	8	8	17	1.80921	1.81667	0.0592209	1.72623	1.79609	1.92819	1251	137.69	8.92432
21426893	Hist1h1b	56702	histone H1.5	NP_064418.1	29.15	1	4	7	15	1.79991	1.816	0.072148	1.75231	1.9596	1.73629	223	22.5624	10.9165
163310765	Alb	11657	serum albumin precursor	NP_033784.2	61.51	1	35	36	216	1.77597	1.77567	0.0233333	1.73884	1.8191	1.76913	608	68.6477	6.07471
124487319	Cit	12704	citron Rho-interacting kinase	NP_031734.3	1.9	1	4	4	7	1.7699	1.77167	0.00698411	1.78149	1.77553	1.7577	2055	235.216	6.56592
7304875	Ahsg	11625	alpha-2-HS-glycoprotein isoform 1 precursor	NP_038493.1	21.16	2	5	5	17	1.75121	1.805	0.0578388	1.69513	1.89118	1.82851	345	37.3017	6.50732
58219050	Ociad2	433904	OCIA domain-containing protein 2	NP_081226.1	11.69	1	2	2	4	1.74953	1.755	0.0610246	1.69705	1.69142	1.87707	154	16.9147	9.40771
283837783	Unc13a	382018	protein unc-13 homolog A	NP_001025044.2	3.68	1	5	5	10	1.74896	1.76633	0.0226372	1.77055	1.80302	1.72478	1712	193.66	5.24951
12963655	Rpl38	67671	60S ribosomal protein L38	NP_075861.1	34.29	1	3	3	6	1.74571	1.76633	0.0925425	1.71548	1.94646	1.6384	70	8.19872	10.0962
40018610	Snrnp200	320632	U5 small nuclear ribonucleoprotein 200 kDa helicase	NP_796188.2	1.83	1	4	4	7	1.74507	1.76233	0.071373	1.65358	1.89669	1.73626	2136	244.392	6.06201
6678085	Serpina1d	20703	alpha-1-antitrypsin 1-4 precursor	NP_033272.1	26.63	1	3	9	26	1.74204	1.697	0.0333816	1.64273	1.68984	1.75833	413	45.9694	5.43994
28916677	Camk2a	12322	calcium/calmodulin-dependent protein kinase type II subunit alpha isoform 2	NP_803126.1	39.12	1	12	18	46	1.74047	1.773	0.0814637	1.90568	1.78849	1.62526	478	54.0805	7.07861
6677785	Rpl37a	19981	60S ribosomal protein L37a	NP_033110.1	16.3	1	2	2	4	1.733	1.73967	0.036997	1.71685	1.69042	1.81171	92	10.2685	10.4331
124487407	Bsn	12217	protein bassoon	NP_031593.2	16.46	1	41	41	88	1.73122	1.72667	0.00635959	1.73162	1.73433	1.71368	3942	418.587	7.7085
25141233	Matr3	17184	matrin-3	NP_034901.2	12.41	1	9	9	26	1.72871	1.671	0.0165227	1.64115	1.69797	1.67355	846	94.5718	6.25244
225543409	Pspc1	66645	paraspeckle component 1	NP_079958.3	5.35	1	2	3	6	1.72336	1.72533	0.0316351	1.66518	1.7716	1.7387	523	58.7213	6.66846
222418589	3110047P20Rik	319807	leucine-rich repeat and WD repeat-containing protein KIAA1239	NP_795980.2	0.98	1	2	2	4	1.71075	1.71533	0.0747982	1.71111	1.84658	1.58792	1742	197.288	6.15088
407264682	Serpina1d	20703	alpha-1-antitrypsin 1-1 isoform 2	XP_003945712.1	25.97	6	3	9	27	1.70331	1.594	0.0966713	1.71962	1.65815	1.40411	412	45.7373	5.30029
55741555	Rpl34	68436	60S ribosomal protein L34 isoform 2	NP_001005859.1	19.66	1	3	3	8	1.70217	1.67667	0.0437582	1.75648	1.66855	1.60512	117	13.2844	11.4731
254675251	Plec	18810	plectin isoform 1d	NP_958792.2	12.92	11	48	48	98	1.70083	1.71367	0.022908	1.67171	1.71815	1.75088	4511	513.419	5.77002
60592786	Rims1	116837	regulating synaptic membrane exocytosis protein 1 isoform 5	NP_001012643.1	3.16	5	3	3	6	1.7001	1.766	0.0685954	1.75034	1.89209	1.6559	1299	144.84	9.14404
22164786	Cacnb4	12298	voltage-dependent L-type calcium channel subunit beta-4 isoform b	NP_666235.1	9.05	2	3	5	7	1.68404	1.65533	0.0294524	1.60508	1.70674	1.65395	486	54.5856	8.08936
226693374	Rb1cc1	12421	RB1-inducible coiled-coil protein 1	NP_033956.2	1.7	1	2	2	2	1.68139	1.684	0.0427122	1.62467	1.76717	1.65959	1588	182.234	5.49072
16716343	Cox6c	12864	cytochrome c oxidase subunit 6C	NP_444301.1	44.74	1	5	5	13	1.68129	1.628	0.0305123	1.57851	1.68436	1.62127	76	8.46351	10.1401
146219849	Ctnnd1	12388	catenin delta-1 isoform 3	NP_001078918.1	3.37	4	2	2	4	1.67782	1.71967	0.259356	1.97277	1.20109	1.98515	830	92.4208	7.15186
114052106	Snrpa	53607	U1 small nuclear ribonucleoprotein A	NP_056597.3	12.89	1	4	4	8	1.67139	1.66233	0.0458851	1.64812	1.59104	1.74831	287	31.8145	9.80322
116089329	Srcin1	56013	SRC kinase signaling inhibitor 1	NP_061361.2	24.08	1	25	25	63	1.67117	1.73167	0.0246599	1.69873	1.77986	1.7163	1217	130.53	9.24658
23956214	Sfpq	71514	splicing factor, proline- and glutamine-rich	NP_076092.1	8.73	1	6	6	11	1.66804	1.66433	0.015899	1.69551	1.64581	1.65098	699	75.3943	9.43701
67906204	Scn2b	72821	sodium channel subunit beta-2 precursor	NP_001014761.1	19.53	1	4	4	7	1.66663	1.65067	0.0355731	1.58126	1.67279	1.69824	215	24.2122	6.53662
118582271	Srsf1	110809	serine/arginine-rich splicing factor 1 isoform 2	NP_001071635.1	17.91	2	4	4	7	1.65881	1.66267	0.0597895	1.57135	1.77537	1.64151	201	22.306	7.94287
149250091	Gm14059	670832	40S ribosomal protein S12-like	XP_001480687.1	46.21	5	6	6	12	1.6539	1.64267	0.0487214	1.72152	1.55433	1.65202	132	14.5045	7.92822
254028159	Safb	224903	scaffold attachment factor B1	NP_001156772.1	3.09	1	2	3	3	1.65309	1.65867	0.0681966	1.70198	1.7487	1.52544	937	105.04	5.35107
254675270	Rps5	20103	40S ribosomal protein S5	NP_033121.2	18.14	1	3	3	6	1.65235	1.66367	0.0464052	1.74981	1.59124	1.6503	204	22.8621	9.71533
22095003	Sf3a3	75062	splicing factor 3A subunit 3	NP_083433.1	6.79	1	3	3	6	1.64385	1.64633	0.0580813	1.69157	1.71575	1.53106	501	58.8052	5.33838
37595746	Spire1	68166	protein spire homolog 1 isoform 2	NP_789802.1	5.63	2	3	3	5	1.63747	1.617	0.162288	1.87133	1.66487	1.31527	515	59.3526	9.5249
244792613	Tnik	665113	traf2 and NCK-interacting protein kinase isoform 3	NP_001156480.1	2.95	4	3	4	9	1.63636	1.63067	0.0680106	1.6708	1.72253	1.49756	1323	150.274	7.26904
51172612	Gc	14473	vitamin D-binding protein precursor	NP_032122.1	8.82	1	2	2	2	1.63408	1.63633	0.0961047	1.82821	1.5278	1.55284	476	53.565	5.50342
126723102	Efr3b	668212	protein EFR3 homolog B	NP_001075952.1	5.75	1	3	3	6	1.6319	1.68267	0.0993987	1.51521	1.67383	1.85892	817	92.3477	6.53662
110347473	Apoa4	11808	apolipoprotein A-IV precursor	NP_031494.2	9.87	1	3	3	6	1.63095	1.629	0.100534	1.53337	1.52441	1.8297	395	45.001	5.46533
226494680	Ttc7b	104718	tetratricopeptide repeat domain 7B	NP_001028385.1	5.58	1	4	4	12	1.62607	1.636	0.0591016	1.52938	1.64625	1.7329	843	94.1438	6.90283
25470894	Cpne7	102278	copine-7	NP_733785.1	6.82	1	2	3	6	1.62104	1.633	0.0452143	1.54895	1.64595	1.7037	557	61.8519	5.40186
244790095	Myef2	17876	myelin expression factor 2 isoform 3	NP_001155890.1	6.36	3	3	3	6	1.6164	1.70233	0.0559832	1.74149	1.77394	1.59171	550	59.5055	8.74854
160358829	Hpx	15458	hemopexin precursor	NP_059067.2	25	1	8	8	22	1.61637	1.65	0.0585178	1.58887	1.76747	1.5938	460	51.2852	7.79639
58037145	Snrpd2	107686	small nuclear ribonucleoprotein Sm D2	NP_081219.1	30.51	2	4	4	7	1.61451	1.61733	0.049881	1.51759	1.65891	1.67459	118	13.5182	9.90576
12963497	Kng1	16644	kininogen-1 isoform 2 precursor	NP_075614.1	9.26	1	5	5	10	1.61103	1.603	0.035019	1.5664	1.67342	1.56979	432	47.8676	6.0874
23956082	Rpl5	100503670	60S ribosomal protein L5	NP_058676.1	9.43	2	3	3	5	1.61042	1.62833	0.0442016	1.69147	1.65053	1.54252	297	34.3787	9.77393
37674277	Hnrnpa3	229279	heterogeneous nuclear ribonucleoprotein A3 isoform a	NP_932758.1	14.25	2	4	6	11	1.60679	1.667	0.0661539	1.57436	1.79536	1.63221	379	39.6276	9.01221
13385598	Snrpd3	67332	small nuclear ribonucleoprotein Sm D3	NP_080371.1	15.08	1	2	2	4	1.60141	1.62067	0.0879665	1.55405	1.79473	1.51263	126	13.9073	10.3159
309264158	LOC100503055	100503055	60S ribosomal protein L29-like	XP_003086203.1	13.75	4	2	2	9	1.59979	1.56633	0.0444085	1.47945	1.59562	1.6241	160	17.6059	11.8394
6671565	Ap3d1	11776	AP-3 complex subunit delta-1	NP_031486.1	14.18	1	12	12	26	1.59974	1.64667	0.0123468	1.62184	1.65964	1.65821	1199	134.996	7.37158
33563288	Ccar1	67500	cell division cycle and apoptosis regulator protein 1	NP_080477.1	2.18	1	3	3	6	1.59457	1.59633	0.0092436	1.61189	1.57963	1.59658	1146	131.979	5.75732
171543871	Hp1bp3	15441	heterochromatin protein 1-binding protein 3 isoform 2	NP_001116368.1	11.43	2	7	7	10	1.58868	1.63967	0.0818664	1.53963	1.80188	1.57736	516	56.806	9.78857
291291010	Camk2b	12323	calcium/calmodulin-dependent protein kinase type II subunit beta isoform 3	NP_001167525.1	39.7	2	11	16	59	1.58253	1.61367	0.0598396	1.73243	1.53915	1.57027	529	59.2542	7.29834
145587082	Trio	223435	triple functional domain protein	NP_001074771.1	2.9	1	7	8	14	1.58163	1.55867	0.0208833	1.57675	1.58211	1.51655	3103	347.73	6.354
247269929	Ces1c	13884	carboxylesterase 1C precursor	NP_031980.2	11.01	1	5	5	12	1.58065	1.58033	0.0268597	1.61696	1.59593	1.52821	554	61.017	5.05908
162951826	Chrm1	12669	muscarinic acetylcholine receptor M1	NP_001106167.1	6.09	1	2	2	4	1.57851	1.59	0.0715821	1.62612	1.69155	1.45187	460	51.3455	9.31982
345842402	Etl4	208618	sickle tail protein isoform d	NP_001171101.2	8.09	2	9	9	17	1.57674	1.58667	0.0602946	1.50143	1.55614	1.70347	1347	146.519	9.24658
13385472	Rpl14	67115	60S ribosomal protein L14	NP_080250.1	14.75	1	3	3	5	1.56859	1.60967	0.0856744	1.4813	1.77183	1.57576	217	23.5492	11.019
38348480	Dlgap3	242667	disks large-associated protein 3	NP_941020.1	2.15	1	2	2	4	1.56761	1.569	0.0315331	1.50648	1.60308	1.59834	977	105.808	8.76318
13385036	Rpl15	66480	60S ribosomal protein L15	NP_079862.1	12.75	2	2	2	4	1.56584	1.56567	0.0406667	1.5974	1.6155	1.48503	204	24.1311	11.6196
189491682	Dlgap1	224997	disks large-associated protein 1 isoform 4	NP_001121653.1	4.72	2	2	3	6	1.56256	1.569	0.0740968	1.54368	1.70779	1.45516	636	70.6414	5.57959
241982771	Pi4ka	224020	phosphatidylinositol 4-kinase type 3 alpha	NP_001001983.2	10.47	1	17	17	35	1.55619	1.554	0.011719	1.55775	1.57247	1.5317	2044	231.206	6.87354
6678087	Serpina1e	20704	alpha-1-antitrypsin 1-5 precursor	NP_033273.1	19.13	1	2	6	21	1.55563	1.51133	0.0985737	1.33026	1.66923	1.53475	413	45.8625	5.73193
197304780	Iqsec1	232227	IQ motif and SEC7 domain-containing protein 1 isoform a	NP_001127855.1	8.01	2	7	7	15	1.5496	1.563	0.0274287	1.6059	1.57069	1.51233	961	107.948	7.13721
294831970	Slc25a22	68267	mitochondrial glutamate carrier 1	NP_001171047.1	39.94	1	7	9	20	1.54901	1.44167	0.0272662	1.39186	1.48605	1.44689	323	34.6482	9.08545
148747546	Serpina3k	20714	serine protease inhibitor A3K precursor	NP_035588.2	30.38	1	10	10	43	1.54735	1.53133	0.0423963	1.48474	1.49266	1.61601	418	46.6429	5.16064
6677805	Rps4x	20102	40S ribosomal protein S4, X isoform	NP_033120.1	36.88	1	11	11	21	1.54472	1.53533	0.0383029	1.47825	1.6079	1.52004	263	29.5791	10.1548
148664250	Hnrpdl	50926	heterogeneous nuclear ribonucleoprotein D-like	NP_057899.2	7.86	1	2	3	9	1.54375	1.506	0.0155885	1.53324	1.50609	1.47906	420	46.242	9.56885
6677783	Rpl30	19946	60S ribosomal protein L30	NP_033109.1	32.17	4	3	3	7	1.53864	1.49667	0.0234687	1.46698	1.54347	1.4797	115	12.7757	9.62744
8567400	Rpl27	19942	60S ribosomal protein L27	NP_035419.1	16.18	1	2	3	9	1.53742	1.51833	0.069705	1.37888	1.58409	1.59187	136	15.7877	10.5649
8850219	Hp	15439	haptoglobin precursor	NP_059066.1	5.19	1	1	2	2	1.53644	1.54833	0.101134	1.46144	1.74951	1.43388	347	38.7275	6.29053
183980004	Hnrnpl	15388	heterogeneous nuclear ribonucleoprotein L	NP_796275.3	24.23	1	8	8	20	1.53554	1.47267	0.0798693	1.31386	1.56765	1.53615	586	63.9233	8.104
147899467	Pkp4	227937	plakophilin-4 isoform 2	NP_780673.2	4.18	2	2	5	5	1.53533	1.54367	0.0663986	1.42781	1.54505	1.65837	1147	126.705	8.95361
20149756	Eif4a3	192170	eukaryotic initiation factor 4A-III	NP_619610.1	12.65	4	3	5	16	1.53519	1.595	0.131561	1.42954	1.85455	1.49986	411	46.8102	6.72705
160333553	Rpl12	269261	60S ribosomal protein L12	NP_033102.2	38.79	1	5	5	18	1.53408	1.554	0.056107	1.44214	1.61615	1.60436	165	17.7935	9.42236
459683868	Hnrnpr	74326	heterogeneous nuclear ribonucleoprotein R isoform b	NP_001264051.1	16.01	2	5	8	16	1.53378	1.51633	0.0292366	1.5422	1.54917	1.45842	531	59.5896	9.15869
239985513	Atad3a	108888	ATPase family AAA domain-containing protein 3	NP_849534.2	12.01	1	7	7	13	1.52981	1.57433	0.0717875	1.43464	1.61437	1.67396	591	66.7006	9.29053
309265470	Gm10051	100039731	60S ribosomal protein L28-like	XP_003086505.1	22.63	2	3	3	6	1.52937	1.56467	0.019221	1.54335	1.54828	1.60335	137	15.7396	11.9272
6755296	Rbmx	19655	RNA-binding motif protein, X chromosome	NP_035382.1	15.09	1	5	6	10	1.52895	1.591	0.00321453	1.592	1.59592	1.58515	391	42.2754	10.0522
7305443	Rpl7a	27176	60S ribosomal protein L7a	NP_038749.1	48.5	1	12	12	29	1.52814	1.52967	0.0519658	1.45867	1.49883	1.63091	266	29.958	10.5649
18087805	Rps2	16898	40S ribosomal protein S2	NP_032529.2	32.08	4	9	9	28	1.52798	1.52133	0.0490793	1.4267	1.59166	1.54548	293	31.2117	10.2427
70906479	Camk2d	108058	calcium/calmodulin-dependent protein kinase type II subunit delta isoform 1	NP_001020610.1	25.78	1	7	13	25	1.52748	1.55367	0.025208	1.52566	1.60395	1.53052	512	57.7123	7.15186
29336026	Myh14	71960	myosin-14 isoform 3	NP_082297.1	2.91	3	4	6	14	1.52597	1.54467	0.0312054	1.50394	1.60643	1.52387	1992	227.62	5.5542
117938332	Sptbn1	20742	spectrin beta chain, non-erythrocytic 1 isoform 1	NP_787030.2	45.11	1	82	91	339	1.52528	1.50133	0.00845246	1.488	1.51694	1.4993	2363	274.052	5.57959
31981945	Rpl13a	22121	60S ribosomal protein L13a	NP_033464.2	18.23	1	4	4	14	1.52223	1.48867	0.0668539	1.39152	1.61705	1.45736	203	23.4493	11.019
13385652	Rps20	67427	40S ribosomal protein S20	NP_080423.1	37.82	1	4	4	8	1.52138	1.51833	0.0800861	1.36092	1.57149	1.62257	119	13.3643	9.93506
31981515	Rpl7	19989	60S ribosomal protein L7	NP_035421.2	25.93	1	9	9	21	1.51516	1.53533	0.0692106	1.39785	1.58855	1.61914	270	31.3998	10.8872
283945579	H2afy	26914	core histone macro-H2A.1 isoform 4	NP_001152987.1	7.34	4	3	3	5	1.51434	1.50667	0.0853821	1.51887	1.64825	1.35296	368	39.1371	9.81787
14149647	Rpl9	20005	60S ribosomal protein L9	NP_035422.1	22.92	2	4	4	10	1.514	1.47167	0.0881898	1.38679	1.64794	1.38035	192	21.8678	9.94971
377837128	LOC100044627	100044627	60S ribosomal protein L23-like	XP_003688806.1	44.29	1	5	5	12	1.51197	1.522	0.118123	1.5404	1.71715	1.30852	140	14.8561	10.5063
257471003	Plg	18815	plasminogen precursor	NP_032903.3	3.57	1	3	3	6	1.51072	1.53267	0.0298347	1.47309	1.56167	1.56322	812	90.7489	6.59521
6755594	Eftud2	20624	116 kDa U5 small nuclear ribonucleoprotein component isoform a	NP_035561.1	4.94	2	4	5	10	1.51006	1.54267	0.0528089	1.45668	1.53247	1.63938	971	109.291	4.99561
117647236	Khdrbs3	13992	KH domain-containing, RNA-binding, signal transduction-associated protein 3	NP_034288.2	4.91	1	1	2	3	1.50927	1.51	0.0149778	1.50155	1.48853	1.53855	346	38.7836	8.104
6755376	Rps7	20115	40S ribosomal protein S7	NP_035430.1	29.9	1	5	5	12	1.50838	1.383	0.12974	1.1436	1.58975	1.41475	194	22.1133	10.0962
115511052	Myo5a	17918	unconventional myosin-Va	NP_034994.2	24.82	1	43	43	107	1.50804	1.50667	0.0216204	1.47524	1.54755	1.49741	1853	215.402	8.63135
36031035	Smc3	13006	structural maintenance of chromosomes protein 3	NP_031816.2	1.97	1	2	2	4	1.50733	1.50967	0.0346811	1.44838	1.51263	1.56812	1217	141.468	7.18115
149250385	Gm14279	100046034	60S ribosomal protein L35a-like	XP_001475682.1	25.45	4	3	3	6	1.50448	1.50733	0.0882163	1.33339	1.61775	1.57066	110	12.5457	10.8872
309266718	LOC100048759	100048759	complement C3-like	XP_003086840.1	3.15	2	4	4	7	1.50394	1.474	0.0765594	1.32555	1.58174	1.51438	1524	171.164	7.26904
6754616	Magoh	17149	protein mago nashi homolog	NP_034890.1	21.23	2	2	2	4	1.50283	1.518	0.0942992	1.3303	1.62458	1.59923	146	17.1528	6.11279
269784721	Sipa1l1	217692	signal-induced proliferation-associated 1-like protein 1 isoform 2	NP_001161455.1	3.31	2	6	6	10	1.49982	1.54867	0.0477226	1.49659	1.50476	1.64445	1751	192.927	8.55811
254588041	Vps33a	77573	vacuolar protein sorting-associated protein 33A	NP_084205.3	2.68	1	2	2	2	1.49843	1.5	0.0500899	1.57727	1.51658	1.40595	598	67.5122	7.07861
111607432	Ilf3	16201	interleukin enhancer-binding factor 3 isoform 2	NP_001036172.1	5.35	5	4	4	6	1.49664	1.53733	0.0774862	1.54605	1.66682	1.39908	898	95.9614	8.76318
154240682	Cep170b	217882	centrosomal protein of 170 kDa protein B	NP_001019773.2	2.1	1	2	3	3	1.49642	1.503	0.0560119	1.44465	1.44876	1.61491	1574	170.718	6.87354
309262452	Gm11703	100043184	60S ribosomal protein L21-like	XP_003085811.1	23.13	5	4	4	10	1.49621	1.50133	0.0569805	1.39476	1.51906	1.5898	160	18.5941	10.4917
21313438	Exoc2	66482	exocyst complex component 2	NP_079864.1	6.06	1	5	5	8	1.49245	1.50933	0.0437886	1.50126	1.58851	1.43835	924	103.894	7.18115
83699424	Rpl18	19899	60S ribosomal protein L18	NP_033103.2	44.15	1	7	7	15	1.48982	1.54633	0.073976	1.55316	1.67068	1.41463	188	21.6312	11.7808
165932381	Serbp1	66870	plasminogen activator inhibitor 1 RNA-binding protein isoform 4	NP_001107038.1	21.76	4	9	9	15	1.4892	1.54667	0.0522345	1.47444	1.51769	1.64785	386	42.2102	8.44092
94367038	Rps6-ps4	667739	40S ribosomal protein S6-like isoform 2	XP_001003926.1	22.09	1	5	5	14	1.48908	1.50033	0.0710031	1.43788	1.42121	1.64181	249	28.663	10.8433
124486885	Lrrc7	242274	leucine-rich repeat-containing protein 7	NP_001074827.1	6.1	1	7	7	14	1.48745	1.503	0.0636108	1.55997	1.37615	1.57339	1542	172.554	6.7417
30794450	Rpl4	67891	60S ribosomal protein L4	NP_077174.1	23.15	1	10	10	29	1.48729	1.53333	0.024044	1.50393	1.58111	1.51541	419	47.124	11.0044
169790856	Fam126b	213056	protein FAM126B	NP_766101.3	7.17	1	3	3	6	1.48192	1.53733	0.0927044	1.36355	1.56716	1.68137	530	58.5499	7.72314
171846263	Homer1	26556	homer protein homolog 1 isoform L	NP_671705.2	22.4	2	7	7	13	1.47897	1.47567	0.0624775	1.35172	1.55308	1.52216	366	41.3879	5.52881
20330802	Trf	22041	serotransferrin precursor	NP_598738.1	31.99	1	22	22	59	1.47888	1.495	0.0183303	1.48314	1.53107	1.47113	697	76.6737	7.18115
162329568	Caprin1	53872	caprin-1 isoform c	NP_001104761.1	4.05	3	3	3	6	1.478	1.481	0.0449778	1.41346	1.56566	1.46415	692	76.6171	5.12256
84490394	Sptb	20741	spectrin beta chain, erythrocytic	NP_038703.3	7.6	1	13	16	37	1.47705	1.53033	0.0272784	1.54032	1.57212	1.47861	2329	267.925	5.49072
33186863	Rpl13	270106	60S ribosomal protein L13	NP_058018.2	27.96	2	6	6	13	1.47641	1.44033	0.0303334	1.38361	1.48827	1.44921	211	24.2905	11.5464
20846986	Gm4963	243302	40S ribosomal protein S25-like	XP_144599.1	24	3	4	4	12	1.47608	1.47433	0.0216744	1.44091	1.46712	1.51524	125	13.6996	10.0522
6755368	Rps18	20084	40S ribosomal protein S18	NP_035426.1	22.37	1	5	5	13	1.47548	1.46667	0.0167961	1.43939	1.49721	1.46402	152	17.7079	10.9897
161484662	Rpl17	319195	60S ribosomal protein L17	NP_001002239.2	30.43	6	4	5	17	1.47436	1.48567	0.036269	1.50325	1.538	1.41562	184	21.3834	10.1841
153792534	Ranbp2	19386	E3 SUMO-protein ligase RanBP2	NP_035370.2	1.47	1	3	4	8	1.47432	1.47767	0.0561734	1.49178	1.56713	1.37425	3053	340.907	6.17627
32880197	Hnrnpa2b1	53379	heterogeneous nuclear ribonucleoproteins A2/B1 isoform 2	NP_872591.1	39.2	2	8	10	27	1.47375	1.47	0.0301164	1.48888	1.51037	1.41125	301	32.4404	8.71924
165932270	Sf3a1	67465	splicing factor 3A subunit 1	NP_080451.4	8.6	1	4	4	11	1.47359	1.45433	0.0488205	1.53662	1.36789	1.45841	791	88.4894	5.22412
124487059	Rimbp2	231760	RIMS-binding protein 2	NP_001074857.1	2.32	1	2	2	8	1.47242	1.48033	0.0649111	1.40951	1.60957	1.42057	1079	119.074	5.32568
116256491	Ank3	11735	ankyrin-3 isoform a	NP_733924.2	11.3	6	13	15	38	1.47064	1.46333	0.0249955	1.41428	1.49496	1.48058	1726	188.139	7.75244
13385408	Rpl11	67025	60S ribosomal protein L11	NP_080195.1	12.92	2	3	3	8	1.46919	1.50367	0.0812431	1.34282	1.56289	1.60504	178	20.2396	9.59814
6679685	Erh	13877	enhancer of rudimentary homolog	NP_031977.1	27.88	1	3	3	5	1.46881	1.473	0.0582266	1.49754	1.55899	1.36166	104	12.251	5.92236
255308899	Rpl3	27367	60S ribosomal protein L3	NP_038790.2	8.44	1	4	4	7	1.46759	1.495	0.03005	1.48325	1.44998	1.55153	403	46.0808	10.2134
6677801	Rps17	20068	40S ribosomal protein S17	NP_033118.1	16.3	3	3	3	6	1.46717	1.44833	0.0934351	1.31421	1.62837	1.40327	135	15.5144	9.84717
25742730	Rpl32	19951	60S ribosomal protein L32	NP_742083.1	22.22	2	3	3	8	1.46704	1.451	0.047606	1.37358	1.53796	1.4407	135	15.8498	11.3267
24762230	Rps15a	267019	40S ribosomal protein S15a	NP_733769.1	18.46	1	3	3	8	1.4655	1.44367	0.0441752	1.35575	1.47821	1.49736	130	14.83	10.1255
309263233	Gm3362	100041478	60S ribosomal protein L23a-like	XP_003085999.1	32.05	4	5	5	11	1.46084	1.46267	0.040176	1.43857	1.5412	1.40759	156	17.7141	10.3306
256017137	Kalrn	545156	kalirin isoform 2	NP_001157740.1	2.3	2	3	4	6	1.4582	1.45967	0.0307155	1.42641	1.43224	1.52109	1654	191.077	6.07471
46877043	Elmo2	140579	engulfment and cell motility protein 2 isoform 3	NP_525026.2	2.92	3	2	2	2	1.45751	1.46133	0.0323539	1.42698	1.43102	1.52579	720	82.4903	5.96045
87159826	Arhgap26	71302	rho GTPase-activating protein 26	NP_780373.3	2.21	1	2	2	5	1.45617	1.45767	0.0360062	1.4809	1.50538	1.38706	814	92.0125	6.68311
6680047	Gnb2l1	14694	guanine nucleotide-binding protein subunit beta-2-like 1	NP_032169.1	27.13	1	7	7	16	1.45385	1.481	0.0420357	1.39733	1.51971	1.52619	317	35.0546	7.69385
111154082	Dst	13518	dystonin isoform 3	NP_598594.2	1.67	3	7	9	16	1.45371	1.48833	0.0411555	1.42064	1.4815	1.56321	5379	614.833	5.70654
124486662	Vps51	68505	vacuolar protein sorting-associated protein 51 homolog	NP_001074510.1	5.12	1	4	4	8	1.45285	1.49433	0.0717991	1.63531	1.39853	1.4493	782	86.1333	6.23975
116174793	Sptbn4	80297	spectrin beta 4 isoform sigma1	NP_115999.2	5.58	1	8	11	24	1.45273	1.46267	0.0203825	1.4681	1.4246	1.49535	2561	288.646	5.99854
18252782	Serpinc1	11905	antithrombin-III precursor	NP_543120.1	5.16	1	2	2	4	1.45072	1.45033	0.0623387	1.33694	1.5518	1.46195	465	51.9706	6.45557
9507003	Ptbp2	56195	polypyrimidine tract-binding protein 2	NP_062423.1	10.9	1	5	5	9	1.45049	1.50567	0.0249154	1.45645	1.52697	1.53364	532	57.6089	8.80713
6753178	Banf1	23825	barrier-to-autointegration factor	NP_035923.1	35.96	1	2	2	6	1.44997	1.48067	0.0754019	1.58076	1.52778	1.33269	89	10.096	6.0874
46402177	Exoc5	105504	exocyst complex component 5	NP_997097.1	8.05	1	5	5	9	1.4483	1.448	0.0205993	1.48917	1.43073	1.42424	708	81.6858	6.7124
13385664	Map1lc3b	67443	microtubule-associated proteins 1A/1B light chain 3B	NP_080436.1	18.4	1	2	2	3	1.44744	1.50133	0.215613	1.4525	1.89703	1.15483	125	14.6076	8.42627
148747424	Slc25a4	11739	ADP/ATP translocase 1	NP_031476.3	58.72	1	11	20	106	1.44525	1.42033	0.0303003	1.36291	1.46557	1.43249	298	32.8831	9.71533
255003735	Rpl10a	19896	60S ribosomal protein L10a	NP_035417.2	35.94	1	8	8	24	1.44478	1.439	0.0162584	1.43225	1.47024	1.41497	217	24.8155	9.93506
55926127	Sptbn2	20743	spectrin beta chain, brain 2	NP_067262.1	31.24	1	48	55	139	1.44219	1.45133	0.0427252	1.41887	1.53629	1.3993	2388	270.756	5.85889
12963511	Rps19	20085	40S ribosomal protein S19	NP_075622.1	48.28	1	8	8	23	1.44118	1.43733	0.0053333	1.43205	1.43223	1.44836	145	16.0756	10.4038
228480232	Snrpa1	68981	U2 small nuclear ribonucleoprotein A'	NP_067311.4	5.1	1	2	2	4	1.43292	1.43433	0.0619525	1.33188	1.54565	1.42451	255	28.3401	8.6167
124378048	Fmnl2	71409	formin-like protein 2	NP_765997.2	2.86	1	3	3	6	1.43113	1.42033	0.0593446	1.35893	1.5385	1.36327	1083	122.835	7.40088
62526118	Ckap4	216197	cytoskeleton-associated protein 4	NP_780660.1	15.65	1	7	7	14	1.43056	1.431	0.0425323	1.34982	1.49441	1.44926	575	63.6536	5.64307
268837785	Sf3b2	319322	splicing factor 3b, subunit 2	NP_084385.2	10.14	1	6	6	9	1.43026	1.45233	0.0495121	1.46	1.53444	1.36342	878	98.1368	5.61768
163644247	Clasp1	76707	CLIP-associating protein 1 isoform 3	NP_083985.2	7.26	3	7	11	22	1.42973	1.40267	0.0305523	1.35369	1.45923	1.39533	1460	160.978	8.71924
13385044	Rpl35	66489	60S ribosomal protein L35	NP_079868.1	25.2	1	3	3	5	1.42848	1.46567	0.0506041	1.48152	1.54398	1.37108	123	14.5436	11.0483
13386034	Rps13	68052	40S ribosomal protein S13	NP_080809.1	23.18	3	4	4	10	1.42793	1.42	0.0284781	1.36436	1.4567	1.43891	151	17.2117	10.5356
13385672	Slc25a46	67453	solute carrier family 25 member 46	NP_080441.1	7.42	1	3	3	6	1.42753	1.44033	0.111992	1.47647	1.61432	1.23095	418	46.1949	7.63525
19527174	Sf3b3	101943	splicing factor 3B subunit 3	NP_598714.1	4.03	1	5	5	12	1.42717	1.38767	0.0722642	1.27987	1.52485	1.35815	1217	135.465	5.26221
158966704	Rps16	20055	40S ribosomal protein S16	NP_038675.2	26.03	1	6	6	14	1.42375	1.44567	0.0234687	1.42899	1.49244	1.41579	146	16.435	10.2134
58037465	Rpl18a	76808	60S ribosomal protein L18a	NP_084027.1	30.11	1	6	6	12	1.42314	1.35833	0.0413937	1.29947	1.43769	1.33775	176	20.7189	10.7114
22779918	Purg	75029	purine-rich element-binding protein gamma isoform a	NP_690034.1	8.29	1	3	4	6	1.42263	1.49333	0.00338296	1.48872	1.49118	1.50013	350	39.9132	9.51025
8393794	Mtmr1	53332	myotubularin-related protein 1	NP_058681.1	11.21	1	6	6	12	1.42169	1.40467	0.0467559	1.35272	1.36303	1.49761	669	75.2657	6.80029
167614490	Tbc1d10b	68449	TBC1 domain family member 10B	NP_653105.3	6.89	1	5	5	10	1.42081	1.40267	0.0238351	1.35523	1.42668	1.42586	798	87.2206	8.89502
168480106	Zfr	22763	zinc finger RNA-binding protein	NP_035897.2	2.61	1	3	3	5	1.41986	1.427	0.100539	1.60493	1.41897	1.25705	1074	116.786	9.0415
124244037	Cdkl5	382253	cyclin-dependent kinase-like 5	NP_001019795.1	5.12	1	4	4	8	1.41986	1.386	0.0705006	1.41484	1.49116	1.25228	938	105.425	9.5835
157909820	Dlg4	13385	disks large homolog 4 isoform 2	NP_001103222.1	19	2	7	9	23	1.41833	1.462	0.0395263	1.38289	1.50422	1.4988	721	80.0526	5.92236
34878892	Nf1	18015	neurofibromin	NP_035027.1	3.24	1	10	10	19	1.41628	1.44533	0.0210739	1.40856	1.48197	1.44462	2841	319.391	7.38623
312032462	Arhgef2	16800	rho guanine nucleotide exchange factor 2 isoform 4	NP_001185842.1	8.05	4	8	8	18	1.41484	1.42933	0.0219266	1.41076	1.47325	1.40402	956	108.461	6.78564
295054266	Sptan1	20740	spectrin alpha chain, non-erythrocytic 1 isoform 2	NP_001171138.1	52.81	1	122	122	389	1.41057	1.42633	0.0161899	1.40202	1.4571	1.41962	2477	284.977	5.33838
18250296	Rpl24	68193	60S ribosomal protein L24	NP_077180.1	22.93	1	4	4	11	1.40833	1.399	0.0200083	1.37763	1.43933	1.37965	157	17.7679	11.2534
83921574	Exoc4	20336	exocyst complex component 4	NP_033174.2	6.36	1	5	5	9	1.40809	1.47433	0.0444272	1.42545	1.56343	1.43543	975	110.475	6.49365
159032066	Slc24a2	76376	solute carrier family 24 (sodium/potassium/calcium exchanger), member 2 isoform 2	NP_001103710.1	4.78	1	1	2	2	1.40132	1.4	0.0405956	1.37213	1.47968	1.34811	711	78.9256	6.20166
119508431	Rogdi	66049	protein rogdi homolog	NP_573448.2	8.01	1	2	2	2	1.40075	1.39467	0.167356	1.2631	1.19443	1.72714	287	32.0797	8.17725
13195604	Rps23	66475	40S ribosomal protein S23	NP_077137.1	30.07	2	4	4	10	1.40075	1.39867	0.0198858	1.41559	1.42058	1.35881	143	15.7977	10.4917
213417784	Raly	19383	RNA-binding protein Raly short isoform	NP_001132983.1	5.74	2	2	2	4	1.39948	1.39967	0.0296891	1.37247	1.45922	1.36824	296	31.1801	9.37842
54020676	Eif2a	229317	eukaryotic translation initiation factor 2A	NP_001005509.1	4.3	1	2	2	4	1.39822	1.40467	0.0779088	1.55801	1.35182	1.30391	581	64.3628	8.90967
160707976	Pclo	26875	protein piccolo isoform 1	NP_036125.4	13.04	2	56	56	126	1.39701	1.42167	0.0224524	1.37975	1.45745	1.42846	5068	550.496	6.50732
46519156	Rps24	20088	40S ribosomal protein S24 isoform 1	NP_035427.2	29.23	3	3	3	9	1.39635	1.384	0.0219621	1.38587	1.34534	1.42122	130	15.0592	10.8872
158186704	Hnrnpm	76936	heterogeneous nuclear ribonucleoprotein M isoform b	NP_001103383.1	16.09	2	8	8	15	1.3958	1.324	0.069419	1.1868	1.41154	1.37324	690	73.6924	8.74854
309264022	LOC100505031	100505031	40S ribosomal protein SA-like	XP_003086186.1	42.37	1	8	8	25	1.3946	1.36667	0.0492691	1.32305	1.46459	1.31185	295	32.8174	4.86865
74229034	Ipo7	233726	importin-7	NP_852658.2	9.34	1	7	7	14	1.39422	1.31933	0.0473896	1.24617	1.30403	1.40759	1038	119.41	4.81787
9789991	Hsd17b12	56348	estradiol 17-beta-dehydrogenase 12	NP_062631.1	13.46	1	3	3	6	1.39402	1.37033	0.0300241	1.32714	1.35601	1.42757	312	34.7194	9.5249
84662736	Rpl6	19988	60S ribosomal protein L6	NP_035420.2	27.03	1	9	9	17	1.39257	1.42433	0.0118369	1.40353	1.4453	1.4238	296	33.4889	10.6968
6678467	Tuba4a	22145	tubulin alpha-4A chain	NP_033473.1	64.73	1	6	23	502	1.39235	1.349	0.00873687	1.35423	1.36139	1.33216	448	49.8924	5.05908
226531069	Itih4	16427	inter alpha-trypsin inhibitor, heavy chain 4 isoform 2 precursor	NP_001152771.1	2.34	2	2	2	4	1.39095	1.39333	0.0372126	1.31967	1.41852	1.44101	941	104.523	6.40479
77681962	Ank2	109676	ankyrin-2 isoform 2	NP_848770.2	19.33	1	7	14	37	1.38959	1.35733	0.0211844	1.39603	1.35292	1.3227	1050	117.362	4.91943
226693339	Cacnb1	12295	voltage-dependent L-type calcium channel subunit beta-1 isoform D	NP_001152792.1	9.43	4	2	4	6	1.38944	1.39933	0.0544436	1.48908	1.40758	1.30117	477	52.5442	6.62451
118150670	Slc39a7	14977	zinc transporter SLC39A7 precursor	NP_032228.2	4.41	1	2	2	4	1.38919	1.389	0.0270986	1.36624	1.35827	1.44291	476	50.6254	6.87354
148762971	Gm996	381353	uncharacterized protein C9orf172 homolog	NP_001005424.2	3.8	1	3	3	3	1.38851	1.47433	0.0246058	1.47766	1.51497	1.42964	974	107.119	9.11475
21312006	Slc25a27	74011	mitochondrial uncoupling protein 4	NP_082987.1	6.52	1	2	2	2	1.38627	1.393	0.050856	1.29646	1.4682	1.41504	322	35.7747	9.39307
262072972	Hmga1-rs1	111241	high mobility group protein HMG-I/HMG-Y isoform 2	NP_001159949.1	29.17	3	2	2	4	1.38543	1.38733	0.0490759	1.38805	1.47155	1.30177	96	10.6106	10.3159
87042277	Numbl	18223	numb-like protein	NP_035080.2	6.95	1	2	4	4	1.3838	1.38733	0.0649521	1.51281	1.29586	1.35327	604	64.0902	8.82178
254281341	Agpat1	55979	1-acyl-sn-glycerol-3-phosphate acyltransferase alpha isoform 1	NP_001156851.1	12.98	1	2	2	2	1.3836	1.41133	0.177458	1.76339	1.2774	1.19373	285	31.7167	9.14404
291327470	Itpr1	16438	inositol 1,4,5-trisphosphate receptor type 1	NP_034715.3	8.88	1	21	21	42	1.38026	1.37267	0.00868586	1.36324	1.36468	1.38993	2749	312.968	6.03662
300069036	Pdlim5	56376	PDZ and LIM domain protein 5 isoform ENH1b	NP_001177783.1	9.75	5	3	3	5	1.37953	1.42	0.088459	1.3545	1.59459	1.30954	482	52.3635	7.86963
124486889	Camsap2	67886	calmodulin-regulated spectrin-associated protein 2	NP_001074829.1	2.23	1	3	3	6	1.37581	1.409	0.0705148	1.54963	1.33623	1.34065	1478	166.046	6.84424
6753428	Ckmt1	12716	creatine kinase U-type, mitochondrial precursor	NP_034027.1	49.76	1	14	14	100	1.37553	1.36633	0.0260789	1.31513	1.3837	1.39971	418	46.9742	8.1626
40789298	Ppfia2	327814	liprin-alpha-2 isoform 2	NP_796347.2	3.9	2	3	4	8	1.375	1.37333	0.0441827	1.45102	1.37141	1.29793	1256	143.158	6.11279
33598964	Myh10	77579	myosin-10	NP_780469.1	21.66	1	31	43	103	1.37276	1.37467	0.0379663	1.29932	1.41778	1.40688	1976	228.855	5.5415
6755304	Pitpnm2	19679	membrane-associated phosphatidylinositol transfer protein 2	NP_035386.1	2.97	1	4	4	7	1.36924	1.39233	0.00176381	1.38927	1.39461	1.39264	1281	142.198	7.7085
312433957	Macf1	11426	microtubule-actin cross-linking factor 1 isoform 2	NP_001186066.1	5.87	2	25	27	50	1.36833	1.38433	0.00664162	1.39603	1.38439	1.3733	5328	607.516	5.47803
71896543	Shank3	58234	SH3 and multiple ankyrin repeat domains protein 3	NP_067398.2	4.74	1	6	6	9	1.36658	1.37767	0.0321783	1.34447	1.44203	1.34742	1730	185.284	8.88037
21703888	Eif2b2	217715	translation initiation factor eIF-2B subunit beta	NP_663420.1	9.12	1	2	2	2	1.36622	1.366	0.0651997	1.46494	1.38959	1.24314	351	38.8728	6.23975
293651589	Cpeb2	231207	cytoplasmic polyadenylation element-binding protein 2 isoform 2	NP_001170850.1	5.54	2	5	5	9	1.36616	1.32067	0.0284859	1.2655	1.33763	1.35903	992	105.055	8.48486
69885032	Mbp	17196	myelin basic protein isoform 1	NP_001020422.1	57.44	1	12	12	203	1.36494	1.358	0.0178979	1.35801	1.38881	1.32679	195	21.489	11.2388
10946942	Edf1	59022	endothelial differentiation-related factor 1	NP_067494.1	10.14	1	2	2	2	1.36488	1.37033	0.0763683	1.29022	1.29753	1.5228	148	16.3589	9.99365
124244104	Atxn2	20239	ataxin-2	NP_033151.2	2.02	1	3	3	5	1.3637	1.36967	0.065198	1.26562	1.48979	1.35316	1286	136.375	9.53955
103472025	Clptm1	56457	cleft lip and palate transmembrane protein 1 homolog	NP_062623.2	4.97	1	2	2	6	1.36307	1.36233	0.0148136	1.38359	1.36861	1.33437	664	75.2429	6.30322
41350312	Naca	17938	nascent polypeptide-associated complex subunit alpha isoform b	NP_038636.2	12.56	2	2	2	6	1.36304	1.32733	0.0494548	1.27199	1.28408	1.42552	215	23.3697	4.56396
157951643	Actn2	11472	alpha-actinin-2	NP_150371.4	20.25	1	6	14	41	1.36266	1.434	0.0297378	1.48516	1.38235	1.4353	894	103.768	5.45264
358438052	Kcnma1	16531	calcium-activated potassium channel subunit alpha-1 isoform 15	NP_001240300.1	5.72	22	5	5	9	1.36027	1.33867	0.137264	1.28687	1.59815	1.13051	1207	134.087	6.96143
30519931	Reep1	52250	receptor expression-enhancing protein 1	NP_848723.1	14.43	1	3	3	6	1.36002	1.33933	0.111992	1.427	1.4738	1.11677	201	22.2704	9.49561
22094119	Myo18a	360013	unconventional myosin-XVIIIa	NP_035716.1	8.4	1	13	14	26	1.3599	1.37433	0.0277208	1.33894	1.42871	1.35547	2035	230.765	6.16357
78000175	Sorbs1	20411	sorbin and SH3 domain-containing protein 1 isoform 1	NP_033192.2	11.7	5	6	6	12	1.35987	1.42933	0.0200028	1.40521	1.46909	1.41438	684	76.3372	7.57666
33563252	Fga	14161	fibrinogen, alpha polypeptide isoform 2 precursor	NP_034326.1	9.52	2	5	5	10	1.3591	1.368	0.0144222	1.36015	1.34822	1.39648	557	61.288	7.47412
254540032	Ctnnbl1	66642	beta-catenin-like protein 1	NP_079956.3	3.02	1	2	2	4	1.35836	1.50233	0.319568	1.22108	1.14603	2.14006	563	64.9391	5.07178
6755372	Rps3	27050	40S ribosomal protein S3	NP_036182.1	47.33	1	11	11	36	1.35793	1.375	0.0120968	1.37037	1.39752	1.35737	243	26.6574	9.65674
8567338	Copg1	54161	coatomer subunit gamma-1 isoform 1	NP_059505.1	4.12	1	2	3	6	1.35646	1.359	0.033828	1.3082	1.4233	1.34604	874	97.4504	5.35107
70778909	Aifm3	72168	apoptosis-inducing factor 3	NP_780387.2	3.34	1	2	2	4	1.35532	1.35833	0.0205129	1.37171	1.3848	1.31773	598	65.8932	8.98291
226823359	Copa	12847	coatomer subunit alpha	NP_034068.3	7.6	1	7	7	18	1.35482	1.315	0.080075	1.18458	1.46059	1.2991	1224	138.344	7.6499
31711997	Ppp1r9a	243725	neurabin-1	NP_853626.1	10.68	1	8	9	18	1.35346	1.37567	0.0286725	1.32095	1.41786	1.38792	1095	122.88	5.13525
19526960	Opa1	74143	dynamin-like 120 kDa protein, mitochondrial isoform 2 precursor	NP_598513.1	21.77	2	17	17	45	1.35337	1.36833	0.0551674	1.28184	1.47128	1.35158	960	111.27	7.54736
6680095	Grin1	14810	glutamate receptor ionotropic, NMDA 1 isoform 1 precursor	NP_032195.1	3.3	3	3	3	5	1.35321	1.39367	0.0231253	1.43666	1.35758	1.38623	938	105.414	8.83643
281604098	Sbf1	77980	myotubularin-related protein 5 isoform 2	NP_001074499.2	8.73	2	14	14	28	1.35306	1.37633	0.0368887	1.30313	1.41987	1.40646	1867	208.561	7.12256
22094075	Slc25a5	11740	ADP/ATP translocase 2	NP_031477.1	55.37	1	9	19	94	1.35282	1.34867	0.0186577	1.31167	1.37265	1.36136	298	32.9102	9.72998
77681981	Ank2	109676	ankyrin-2 isoform 3	NP_001029340.1	20.04	1	6	13	30	1.35154	1.357	0.0927703	1.29163	1.54045	1.23872	933	103.195	4.44971
110225370	Apc	11789	adenomatous polyposis coli protein	NP_031488.2	0.88	1	3	3	6	1.35149	1.331	0.00814453	1.33311	1.34393	1.31603	2842	310.689	7.57666
327315370	Sorbs2	234214	sorbin and SH3 domain-containing protein 2 isoform 2	NP_766340.4	6.69	2	5	5	10	1.35097	1.30433	0.030443	1.24939	1.35361	1.30985	1196	134.159	8.33838
21426889	Rps11	27207	40S ribosomal protein S11	NP_038753.1	25.95	1	4	4	11	1.35091	1.33767	0.0242853	1.38069	1.29723	1.33453	158	18.419	10.3013
309265983	Gm15501	100040298	40S ribosomal protein S8	XP_003086649.1	40.48	3	7	7	16	1.34998	1.36633	0.0238211	1.36117	1.41013	1.32823	168	19.4926	10.0229
227330586	Mtor	56717	serine/threonine-protein kinase mTOR	NP_064393.2	3.69	1	6	7	12	1.34686	1.35767	0.0432139	1.36594	1.27916	1.42778	2549	288.605	7.1665
38348566	H1fx	243529	H1 histone family, member X	NP_941024.1	11.7	1	2	2	2	1.34654	1.34633	0.012252	1.3612	1.35629	1.32199	188	20.1391	11.2241
7106303	Ehd1	13660	EH domain-containing protein 1	NP_034249.1	33.71	1	7	14	35	1.34601	1.37167	0.0534489	1.30853	1.47822	1.328	534	60.5646	6.82959
6680894	Cd9	12527	CD9 antigen	NP_031683.1	26.99	1	4	4	9	1.34463	1.209	0.081615	1.28345	1.04643	1.29752	226	25.2409	7.2251
6671569	Rplp0	11837	60S acidic ribosomal protein P0	NP_031501.1	23.34	1	6	6	12	1.3432	1.51867	0.0648083	1.41106	1.63546	1.50961	317	34.1948	6.25244
119360350	Rgs7bp	52882	regulator of G-protein signaling 7-binding protein	NP_084155.2	17.12	1	3	3	8	1.34302	1.333	0.0411866	1.25329	1.38976	1.35565	257	29.0045	8.45557
189491684	Dmxl2	235380	dmX-like protein 2	NP_766359.2	17.19	1	46	46	117	1.34246	1.33267	0.0195476	1.30206	1.36926	1.32686	3054	340.481	6.40479
226443061	Usp31	76179	ubiquitin specific protease 31	NP_001028345.1	2.83	1	3	3	4	1.34207	1.395	0.0384318	1.38544	1.46596	1.33389	1344	146.228	9.17334
224809373	Kif2a	16563	kinesin-like protein KIF2A isoform 2	NP_001139251.1	12.06	2	7	7	13	1.34094	1.30167	0.0315507	1.27875	1.36418	1.26216	705	79.7066	6.72705
31981100	Rps14	20044	40S ribosomal protein S14	NP_065625.2	17.22	2	3	3	6	1.33992	1.44767	0.108575	1.39258	1.65676	1.29326	151	16.2625	10.0522
377837185	LOC100862468	100862468	NHP2-like protein 1-like	XP_003689233.1	15.63	1	2	2	2	1.33972	1.34333	0.0575973	1.31239	1.45484	1.2627	128	14.1646	8.45557
161169020	Zc3h4	330474	zinc finger CCCH domain-containing protein 4	NP_941033.2	2.55	1	2	2	4	1.33726	1.33667	0.0561021	1.22528	1.38334	1.40173	1255	135.937	6.354
124378024	Dzank1	241688	double zinc ribbon and ankyrin repeat-containing protein 1	NP_766447.2	4.11	1	2	2	4	1.33715	1.33867	0.0446331	1.27937	1.42575	1.31122	778	84.9707	8.17725
307344692	Arhgap32	330914	rho GTPase-activating protein 32 isoform 1	NP_001182561.1	3.93	2	5	5	10	1.33671	1.27967	0.0190117	1.29372	1.2416	1.30296	2089	229.576	6.85889
86439977	Rbbp9	26450	putative hydrolase RBBP9	NP_056569.2	31.72	1	5	5	13	1.33505	1.30967	0.0355965	1.37911	1.26082	1.28907	186	20.8983	5.97314
247269443	Exoc7	53413	exocyst complex component 7 isoform 2	NP_001156344.1	8.12	2	4	4	8	1.33383	1.34333	0.0308022	1.36948	1.37938	1.28173	653	75.1119	6.7124
89111939	Exoc1	69940	exocyst complex component 1	NP_081546.1	2.22	1	2	2	4	1.33267	1.334	0.0551936	1.43192	1.24094	1.32858	901	102.621	6.46826
254587960	Pgam5	72542	serine/threonine-protein phosphatase PGAM5, mitochondrial isoform 2	NP_082549.2	14.98	2	5	5	9	1.33233	1.32133	0.0817238	1.21522	1.48165	1.26717	287	31.8465	9.0415
7305307	Ndrg3	29812	protein NDRG3 isoform 2	NP_038893.1	6.4	2	2	2	6	1.33155	1.33667	0.0205372	1.36231	1.29593	1.35189	375	41.5285	5.24951
165377085	Arhgef7	54126	rho guanine nucleotide exchange factor 7 isoform a	NP_001106989.1	8.06	1	6	6	11	1.33103	1.305	0.0552479	1.20583	1.31161	1.3966	782	87.6181	7.13721
13385872	Ilf2	67781	interleukin enhancer-binding factor 2	NP_080650.1	24.36	1	6	6	15	1.32938	1.34433	0.0359506	1.27898	1.40253	1.35122	390	43.0352	5.26221
23346611	Cpne5	240058	copine-5	NP_694806.1	6.91	1	3	4	8	1.32885	1.305	0.04	1.2246	1.34522	1.34516	593	65.5506	5.77002
41351529	Pigs	276846	GPI transamidase component PIG-S	NP_958808.1	3.6	1	2	2	2	1.32716	1.32867	0.029924	1.28328	1.38521	1.31775	555	61.6715	6.93213
31980729	Rasal1	19415	rasGAP-activating-like protein 1	NP_038860.2	7.63	1	6	6	14	1.32667	1.325	0.0576397	1.21596	1.41154	1.34726	799	89.3388	6.3667
20982845	Fus	233908	RNA-binding protein FUS	NP_631888.1	12.16	1	5	5	15	1.3266	1.364	0.0123423	1.34001	1.37071	1.38073	518	52.6415	9.36377
119372304	Atl2	56298	atlastin-2 isoform 2	NP_835151.2	11.17	2	2	3	6	1.32651	1.32767	0.0508735	1.22581	1.38223	1.37525	412	46.8455	5.94775
54873639	Kcnq2	16536	potassium voltage-gated channel subfamily KQT member 2 isoform 1	NP_034741.2	2.3	1	2	2	2	1.32519	1.35033	0.125307	1.1807	1.59546	1.2749	870	95.6818	9.23193
118403322	Acad8	66948	isobutyryl-CoA dehydrogenase, mitochondrial precursor	NP_080138.2	3.87	1	2	2	4	1.32462	1.325	0.00351189	1.32153	1.33204	1.32106	413	45.0624	8.01611
11230778	Tmod1	21916	tropomodulin-1	NP_068683.1	20.89	1	3	5	8	1.32428	1.32567	0.021605	1.29738	1.31156	1.36761	359	40.4409	5.09717
82898755	LOC638399	638399	60S ribosomal protein L31-like isoform 1	XP_922988.1	26.61	2	4	4	7	1.3239	1.34633	0.0484195	1.29348	1.44347	1.30315	124	14.3258	10.521
21313210	Tmx2	66958	thioredoxin-related transmembrane protein 2 precursor	NP_080144.1	15.59	1	4	4	7	1.32384	1.32533	0.100721	1.37337	1.47066	1.13214	295	33.9206	8.74854
57864120	Brsk2	75770	serine/threonine-protein kinase BRSK2 isoform alpha	NP_083702.1	12.56	4	6	6	10	1.32364	1.328	0.0310967	1.28694	1.38921	1.30788	653	73.1042	8.98291
27754056	Tubb6	67951	tubulin beta-6 chain	NP_080749.2	27.96	1	2	12	71	1.32323	1.25933	0.0534457	1.36591	1.20002	1.21158	447	50.0581	4.89404
126090749	Inpp4a	269180	type I inositol 3,4-bisphosphate 4-phosphatase isoform 2	NP_766559.2	3.33	2	2	2	4	1.32277	1.32433	0.0449048	1.37717	1.23488	1.36052	690	77.5865	6.88818
126506304	Clasp2	76499	CLIP-associating protein 2 isoform a	NP_083909.2	20.14	3	16	20	41	1.3225	1.28333	0.0362874	1.291	1.34248	1.2169	1286	140.638	8.63135
167466243	Nedd4l	83814	E3 ubiquitin-protein ligase NEDD4-like isoform 2	NP_114087.2	3.16	2	2	2	4	1.32218	1.32767	0.0372395	1.26267	1.32781	1.39175	855	98.3938	6.1001
61097906	Actn1	109711	alpha-actinin-1	NP_598917.1	41.59	1	18	32	91	1.31844	1.33333	0.029734	1.28228	1.38487	1.33334	892	103.004	5.37646
19527358	Prpf19	28000	pre-mRNA-processing factor 19 isoform 2	NP_598890.1	6.75	2	2	2	4	1.31782	1.31933	0.0286609	1.3146	1.37135	1.27234	504	55.2044	6.60986
190194401	Dock9	105445	dedicator of cytokinesis protein 9 isoform 4	NP_001121780.1	1.18	4	2	2	4	1.31732	1.31833	0.013691	1.32246	1.33961	1.29302	2042	233.621	7.41553
27229064	Agpat4	68262	1-acyl-sn-glycerol-3-phosphate acyltransferase delta	NP_080920.2	9.79	1	4	4	7	1.31702	1.311	0.0626418	1.32262	1.4126	1.19672	378	43.7815	8.38232
6755358	Rpl8	26961	60S ribosomal protein L8	NP_036183.1	30.74	1	5	5	9	1.31696	1.28467	0.0231828	1.26013	1.33138	1.2629	257	28.0073	11.0337
356582426	Npm1	18148	nucleophosmin isoform 3	NP_001239190.1	12.06	4	4	4	8	1.31654	1.31767	0.00338298	1.31075	1.32019	1.32205	257	28.3677	4.69092
228008297	Tubgcp2	74237	gamma-tubulin complex component 2	NP_598516.2	2.65	1	2	2	4	1.31643	1.31633	0.0303334	1.29601	1.27692	1.37648	905	103.157	6.771
158634484	Kcna3	16491	potassium voltage-gated channel subfamily A member 3	NP_032444.2	7.77	1	1	4	7	1.31621	1.32867	0.109758	1.13488	1.33641	1.51456	528	58.5264	5.32568
255982539	Fbxl16	214931	F-box/LRR-repeat protein 16	NP_001157697.1	11.27	1	4	4	10	1.31607	1.202	0.127379	0.961638	1.39644	1.2484	479	51.8446	6.59521
110625952	Ccsap	73420	centriole, cilia and spindle-associated protein	NP_082812.1	9.13	1	2	2	2	1.31446	1.32433	0.0822077	1.1922	1.47548	1.30594	252	28.3611	9.21729
451958111	Syt6	54524	synaptotagmin-6 isoform 4	NP_001263609.1	10.82	4	2	2	6	1.31439	1.149	0.0276225	1.09375	1.18052	1.17163	342	38.8397	8.45557
85701756	D10Bwg1379e	215821	brefeldin A-inhibited guanine nucleotide-exchange protein 3	NP_001028430.1	1.66	1	4	4	8	1.31432	1.30033	0.0170229	1.26729	1.31133	1.32253	2170	239.938	5.88428
6681225	Drg1	13494	developmentally-regulated GTP-binding protein 1	NP_031905.1	7.08	1	2	2	4	1.31346	1.32033	0.0679125	1.20647	1.44058	1.31448	367	40.4868	8.89502
31560497	Ptdss2	27388	phosphatidylserine synthase 2	NP_038810.2	4.44	1	2	2	2	1.31295	1.31567	0.0184963	1.34181	1.32464	1.28047	473	54.9849	7.09326
46592826	Elavl2	15569	ELAV-like protein 2 isoform 3	NP_997569.1	7.49	9	3	3	6	1.31265	1.316	0.0438216	1.23053	1.34002	1.3774	347	38.0643	9.0415
158186674	Srrt	83701	serrate RNA effector molecule homolog isoform 3	NP_001103380.1	2.43	3	2	2	2	1.3111	1.31433	0.056007	1.33667	1.39796	1.20808	864	99.3777	5.92236
33469043	Ncln	103425	nicalin precursor	NP_598770.1	3.37	1	2	2	3	1.31019	1.31067	0.0146212	1.28835	1.33842	1.30586	563	62.8684	6.49365
167466258	Cul4a	99375	cullin-4A	NP_666319.2	7.51	1	2	6	12	1.30939	1.31467	0.0726322	1.20539	1.45174	1.28675	759	87.6975	8.35303
170784811	Upf1	19704	regulator of nonsense transcripts 1 isoform b	NP_109605.2	3.68	2	3	3	5	1.30801	1.209	0.0179258	1.21062	1.17708	1.23884	1113	122.58	6.68311
86439992	Tsc2	22084	tuberin isoform 2	NP_001034452.1	1.55	2	3	3	5	1.30746	1.31033	0.0286957	1.34799	1.32871	1.25362	1742	193.976	6.88818
149258501	LOC100046151	100046151	phosphate carrier protein, mitochondrial-like isoform 1	XP_001475977.1	40.34	3	12	12	53	1.30723	1.30967	0.0156667	1.29431	1.34064	1.2943	357	39.6205	9.26123
28395018	Jup	16480	junction plakoglobin	NP_034723.1	8.32	1	3	5	9	1.30696	1.289	0.0480867	1.33185	1.342	1.19347	745	81.7488	6.13818
124486670	Slc25a18	71803	mitochondrial glutamate carrier 2	NP_001074517.1	14.06	1	3	5	9	1.30653	1.233	0.0332916	1.17309	1.28784	1.23777	320	34.1438	9.18799
114052442	Mink1	50932	misshapen-like kinase 1 isoform 1	NP_057922.2	7.31	4	7	8	16	1.30592	1.34967	0.0255364	1.31697	1.39976	1.33189	1300	146.299	7.35693
149254294	LOC100046223	100046223	40S ribosomal protein S15-like isoform 1	XP_001475799.1	13.1	2	2	2	5	1.30412	1.32433	0.082386	1.19602	1.47771	1.29869	145	17.0611	10.3892
28202059	Fam171b	241520	protein FAM171B precursor	NP_780723.1	2.07	1	2	2	2	1.30325	1.318	0.110889	1.11806	1.50144	1.33523	821	91.4753	8.36768
226494598	Wdr7	104082	WD repeat-containing protein 7	NP_001014981.1	14.78	1	17	17	49	1.30168	1.31	0.0160104	1.29315	1.29452	1.34171	1489	163.345	6.90283
165932331	Glo1	109801	lactoylglutathione lyase	NP_079650.3	22.28	1	4	4	13	1.30152	1.22233	0.0759174	1.36549	1.19557	1.10588	184	20.7964	5.46533
86355503	Mobp	17433	myelin-associated oligodendrocyte basic protein isoform b	NP_001034454.1	21.18	1	4	4	7	1.29973	1.35833	0.0865262	1.28214	1.53119	1.26152	170	19.185	11.1362
39930599	Wdfy3	72145	WD repeat and FYVE domain-containing protein 3	NP_766470.2	1.14	1	5	5	5	1.29942	1.26867	0.0398428	1.33708	1.27034	1.1986	3508	392.088	6.80029
29789195	Btf3l4	70533	transcription factor BTF3 homolog 4	NP_081729.1	26.58	1	4	4	7	1.29885	1.299	0.0521152	1.21261	1.39318	1.29105	158	17.26	6.354
84370300	Agap2	216439	arf-GAP with GTPase, ANK repeat and PH domain-containing protein 2	NP_001028435.1	13.58	1	14	14	29	1.29836	1.322	0.0411015	1.36759	1.35779	1.24023	1186	124.434	9.89111
22122685	Ppp1r8	100336	nuclear inhibitor of protein phosphatase 1	NP_666266.1	9.4	1	2	2	4	1.29801	1.29933	0.048254	1.38822	1.28755	1.22231	351	38.5039	7.37158
257467657	D630045J12Rik	330286	UPF0606 protein KIAA1549 precursor	NP_918950.2	1.86	1	3	3	6	1.29725	1.399	0.0750622	1.26987	1.53045	1.39653	1940	209.092	6.1001
124486712	Rrbp1	81910	ribosome-binding protein 1 isoform a	NP_077243.2	28.28	1	22	22	46	1.29664	1.29667	0.0212315	1.28793	1.337	1.26468	1464	158.301	9.18799
113199771	Mog	17441	myelin-oligodendrocyte glycoprotein precursor	NP_034944.2	32.79	1	9	9	17	1.29649	1.34	0.0449926	1.30666	1.42901	1.28372	247	28.3558	7.95752
27369539	Rap2c	72065	ras-related protein Rap-2c precursor	NP_766001.1	25.14	1	2	4	5	1.29587	1.299	0.0475079	1.33373	1.3578	1.20524	183	20.7314	4.94482
241982716	Myh11	17880	myosin-11 isoform 1	NP_038635.2	6.81	2	3	13	27	1.29578	1.32667	0.0546514	1.22929	1.41762	1.33261	1938	223.219	5.50342
213688406	Dynll1	56455	dynein light chain 1, cytoplasmic	NP_062656.3	21.35	2	2	2	3	1.29421	1.30967	0.121541	1.20489	1.17197	1.5525	89	10.3591	7.40088
15147224	Sfxn1	14057	sideroflexin-1	NP_081600.1	17.39	1	4	5	11	1.294	1.25133	0.0263333	1.22548	1.30393	1.22548	322	35.6263	9.23193
59858539	Xkr4	497097	XK-related protein 4	NP_001011874.1	2.16	1	2	2	4	1.29329	1.29333	0.012252	1.30816	1.3035	1.26874	647	71.4566	8.03076
158303337	Synpo	104027	synaptopodin isoform B	NP_001103445.1	30.72	1	14	14	31	1.29329	1.272	0.07	1.34217	1.34168	1.13154	690	73.9715	9.20264
6753620	Ddx3x	13205	ATP-dependent RNA helicase DDX3X	NP_034158.1	10.12	2	6	6	10	1.29249	1.30567	0.0578917	1.3345	1.38809	1.1938	662	73.056	7.18115
171184435	Ptplad1	57874	very-long-chain (3R)-3-hydroxyacyl-[acyl-carrier protein] dehydratase 3	NP_067320.2	16.85	1	4	4	10	1.29214	1.25867	0.0393715	1.18031	1.29473	1.30058	362	43.1034	9.12939
6677777	Rpl26	19941	60S ribosomal protein L26	NP_033106.1	11.03	1	2	2	6	1.29173	1.324	0.00450922	1.32006	1.31859	1.33342	145	17.2475	10.5503
68533251	Tmem33	67878	transmembrane protein 33 isoform 2	NP_084384.1	10.98	2	3	3	5	1.29171	1.28867	0.0375337	1.35279	1.22302	1.29	246	27.9137	9.65674
84370357	Olfm1	56177	noelin isoform a precursor	NP_062371.2	10.31	1	5	5	9	1.29119	1.261	0.0225019	1.23879	1.30553	1.23819	485	55.3925	6.94678
26986591	Mark4	232944	MAP/microtubule affinity-regulating kinase 4	NP_758483.1	6.25	1	2	4	10	1.28909	1.291	0.0659571	1.39682	1.30561	1.16975	752	82.5924	9.67139
83816893	Ddx5	13207	probable ATP-dependent RNA helicase DDX5	NP_031866.2	18.54	1	8	11	26	1.28891	1.29767	0.0354087	1.22925	1.34665	1.31665	615	69.2228	8.92432
21311873	Hsbp1	68196	heat shock factor-binding protein 1	NP_077181.1	47.37	1	3	3	14	1.28878	1.316	0.0242693	1.27478	1.35921	1.3142	76	8.60522	4.31006
225543482	Naa15	74838	N-alpha-acetyltransferase 15, NatA auxiliary subunit	NP_444319.3	7.28	1	6	6	11	1.28665	1.254	0.0226053	1.24992	1.29538	1.21654	865	101.031	7.51807
33504483	Rps9	76846	40S ribosomal protein S9	NP_084043.1	35.05	1	10	10	21	1.28658	1.31733	0.0164958	1.297	1.30541	1.34989	194	22.5776	10.6528
40254521	Mob4	19070	MOB-like protein phocein	NP_079559.2	18.22	1	4	4	10	1.28631	1.24633	0.0304649	1.26365	1.28815	1.18688	225	26.0156	5.78271
38604071	Xpo1	103573	exportin-1	NP_598775.2	10.08	1	11	11	23	1.28613	1.30433	0.0243402	1.29292	1.35105	1.26898	1071	123.013	6.07471
13195674	Rab6a	19346	ras-related protein Rab-6A isoform 2	NP_077249.1	26.44	2	2	5	17	1.28592	1.289	0.0591974	1.29167	1.18484	1.38968	208	23.5749	5.5415
150456419	Dhx9	13211	ATP-dependent RNA helicase A	NP_031868.2	3.69	1	4	4	11	1.28455	1.289	0.0519262	1.22601	1.39214	1.24914	1383	149.525	6.82959
161168996	Caskin1	268932	caskin-1	NP_082213.2	14.05	1	16	16	31	1.28454	1.26433	0.0169542	1.25897	1.29633	1.23829	1431	150.403	9.17334
170932498	D230025D16Rik	234678	UPF0183 protein C16orf70 homolog	NP_663579.2	5.69	1	2	2	4	1.28409	1.28967	0.0490113	1.35613	1.31868	1.19364	422	47.386	7.73779
84781690	Iqsec3	243621	IQ motif and SEC7 domain-containing protein 3	NP_001028526.1	1.84	1	2	2	4	1.28391	1.285	0.0294618	1.28296	1.33728	1.23531	1195	129.038	6.18896
261823961	Myo6	17920	unconventional myosin-VI	NP_001034635.2	4.99	1	5	5	10	1.28258	1.277	0.0306431	1.22043	1.28562	1.32517	1262	145.714	8.47021
27369533	Nup93	71805	nuclear pore complex protein Nup93	NP_765998.1	1.83	1	2	2	2	1.28187	1.286	0.0659394	1.29363	1.39586	1.16825	819	93.2225	5.71924
117968623	Cacna1e	12290	voltage-dependent R-type calcium channel subunit alpha-1E	NP_033912.2	2.82	1	4	4	10	1.28181	1.258	0.0393742	1.26421	1.32281	1.1866	2273	257.037	8.22119
86198327	Nolc1	70769	nucleolar and coiled-body phosphoprotein 1 isoform B	NP_001034440.1	3.14	4	2	2	4	1.28155	1.28233	0.0154093	1.25362	1.30695	1.28619	700	73.3842	9.34912
247494171	Kctd16	383348	BTB/POZ domain-containing protein KCTD16	NP_080411.1	8.43	1	3	4	7	1.28007	1.21133	0.186097	1.06424	1.58056	0.989477	427	48.9414	8.19189
226342960	Tecr	106529	very-long-chain enoyl-CoA reductase isoform 2	NP_081455.1	19.11	2	7	7	15	1.27953	1.331	0.0650103	1.2013	1.39384	1.39825	293	34.2219	9.46631
6679082	Nmt1	18107	glycylpeptide N-tetradecanoyltransferase 1	NP_032733.1	12.9	1	5	5	14	1.2794	1.27467	0.0315243	1.21647	1.3243	1.28378	496	56.8519	8.00146
27532955	Rpe	66646	ribulose-phosphate 3-epimerase	NP_079959.2	7.02	1	1	2	5	1.2787	1.286	0.0797559	1.39878	1.32705	1.13246	228	24.9283	5.41455
23956140	Gdpd1	66569	glycerophosphodiester phosphodiesterase domain-containing protein 1	NP_079914.1	8.28	1	2	2	4	1.27856	1.28033	0.0463333	1.27281	1.36391	1.20428	314	35.8439	8.30908
49258190	Nckipsd	80987	NCK-interacting protein with SH3 domain	NP_109654.2	6.16	1	4	4	11	1.27855	1.30933	0.0665841	1.44249	1.25255	1.23311	714	78.5225	6.04932
112807186	Gcn1l1	231659	GCN1 general control of amino-acid synthesis 1-like 1	NP_766307.2	2.81	1	7	7	13	1.27826	1.26267	0.0333183	1.22406	1.23492	1.32894	2671	292.834	7.35693
256355222	Slc25a25	227731	calcium-binding mitochondrial carrier protein SCaMC-2 isoform 3	NP_001157830.1	7.98	1	3	4	7	1.27788	1.25767	0.0423884	1.22344	1.20828	1.34183	501	56.0419	8.86572
295148106	Ablim2	231148	actin-binding LIM protein 2 isoform 6	NP_001171171.1	7.85	6	4	5	7	1.27713	1.287	0.0619919	1.36166	1.33524	1.16361	573	63.8561	8.03076
356582268	Map4k4	26921	mitogen-activated protein kinase kinase kinase kinase 4 isoform 4	NP_001239131.1	3.89	4	2	3	10	1.27669	1.403	0.0903678	1.40645	1.55812	1.2448	1208	137.818	7.54736
6680940	Chrm4	12672	muscarinic acetylcholine receptor M4	NP_031725.1	10.65	1	3	3	3	1.27563	1.278	0.0353883	1.22719	1.34618	1.2609	479	52.939	9.87646
251823872	Enoph1	67870	enolase-phosphatase E1	NP_080697.2	13.62	1	2	2	2	1.27513	1.442	0.258403	1.90198	1.00764	1.41603	257	28.5824	4.91943
124358959	Taok1	216965	serine/threonine-protein kinase TAO1	NP_659074.2	2.6	1	2	2	2	1.27483	1.27333	0.0329764	1.32452	1.21195	1.28268	1001	115.977	7.54736
262205328	Dgkz	104418	diacylglycerol kinase zeta isoform 2	NP_612179.2	6.03	2	4	4	8	1.2745	1.3	0.0503024	1.33384	1.20127	1.36533	929	103.965	8.08936
21312594	Mpc2	70456	mitochondrial pyruvate carrier 2	NP_081706.1	22.83	1	4	4	14	1.27403	1.30767	0.0267665	1.35661	1.26496	1.30055	127	14.2766	10.6089
84871986	Gpx1	14775	glutathione peroxidase 1	NP_032186.2	18.41	1	2	2	6	1.27395	1.27233	0.0665566	1.18464	1.22891	1.40335	201	22.3162	7.21045
83649715	Brsk1	381979	serine/threonine-protein kinase BRSK1 isoform 1	NP_001003920.2	9.13	1	5	5	9	1.27346	1.27433	0.081734	1.17883	1.43691	1.20687	778	85.1018	9.31982
110835726	Dhx15	13204	putative pre-mRNA-splicing factor ATP-dependent RNA helicase DHX15 isoform 1	NP_001036085.1	7.82	2	5	5	10	1.27341	1.28933	0.0516796	1.18611	1.34253	1.33912	703	79.9205	7.29834
31981939	Tubb4a	22153	tubulin beta-4A chain	NP_033477.2	70.27	1	5	26	377	1.27318	1.28333	0.0283862	1.2581	1.34045	1.25238	444	49.5539	4.88135
124487299	Ralgapb	228850	ral GTPase-activating protein subunit beta	NP_808326.2	2.68	1	3	3	6	1.27277	1.253	0.0461302	1.20094	1.2131	1.34456	1491	166.07	6.7417
258645152	Coro2a	107684	coronin-2A isoform 2	NP_001158276.1	3.63	2	2	2	4	1.27273	1.27267	0.00480738	1.26632	1.27043	1.28188	524	59.5352	7.7085
125628629	Eif3d	55944	eukaryotic translation initiation factor 3 subunit D	NP_061219.2	6.2	1	2	2	4	1.27088	1.27667	0.064695	1.1516	1.30872	1.36858	548	63.9484	6.04932
6680846	Capn5	12337	calpain-5	NP_031628.1	11.25	1	7	7	15	1.26992	1.31767	0.0492081	1.35557	1.37724	1.21995	640	72.9086	7.35693
226246531	Pgk2	18663	phosphoglycerate kinase 2	NP_112467.2	14.39	1	1	6	15	1.2696	2.00467	1.12054	4.22737	1.14445	0.642577	417	44.8242	6.80029
294610683	Slc25a51	230125	solute carrier family 25 member 51	NP_001009949.3	5.7	1	2	2	2	1.26948	1.272	0.0432473	1.20165	1.35107	1.26309	298	33.6677	9.65674
21312994	Slc25a11	67863	mitochondrial 2-oxoglutarate/malate carrier protein	NP_077173.1	45.86	1	13	13	37	1.26917	1.26267	0.013691	1.25613	1.2434	1.28913	314	34.1329	9.93506
167900464	Fnbp1l	214459	formin-binding protein 1-like isoform 2	NP_694758.2	4.54	2	3	3	6	1.26885	1.285	0.0289194	1.33952	1.24219	1.27282	551	63.9345	6.26514
13399310	Rps10	67097	40S ribosomal protein S10	NP_080239.1	36.36	1	5	5	16	1.26844	1.25567	0.0514663	1.16094	1.26789	1.33756	165	18.9038	10.1548
6753078	Ap3s1	11777	AP-3 complex subunit sigma-1	NP_033811.1	15.03	1	2	2	2	1.26844	1.27567	0.0700627	1.16019	1.40238	1.26493	193	21.7181	5.38916
329755243	Gsn	227753	gelsolin isoform 2	NP_001193298.1	11.22	2	8	8	14	1.26733	1.24167	0.0169542	1.2077	1.2546	1.26155	731	80.7124	5.75732
307078105	Dclk1	13175	serine/threonine-protein kinase DCLK1 isoform 5	NP_001182467.1	17.7	2	10	10	29	1.26541	1.26833	0.0513236	1.17005	1.34267	1.29165	740	82.141	8.66064
51921285	Git1	216963	ARF GTPase-activating protein GIT1	NP_001004144.1	12.21	1	8	8	19	1.26527	1.28067	0.0366803	1.21587	1.28305	1.34314	770	85.2473	6.93213
50053703	Ppp1r9b	217124	neurabin-2	NP_758465.2	19.71	1	11	12	22	1.26492	1.34967	0.043129	1.27193	1.42068	1.3563	817	89.4657	4.91943
124107596	Prkag1	19082	5'-AMP-activated protein kinase subunit gamma-1	NP_058061.2	8.79	1	2	2	4	1.26447	1.26767	0.0437315	1.18266	1.29126	1.32947	330	37.4968	7.13721
145279233	Ctif	269037	CBP80/20-dependent translation initiation factor	NP_958742.2	4.98	1	2	2	6	1.26413	1.271	0.0343948	1.20361	1.31828	1.2914	623	70.2296	6.60986
31542563	Dnajc3	100037258	dnaJ homolog subfamily C member 3 precursor	NP_032955.2	4.96	1	3	3	3	1.26329	1.274	0.0841606	1.10594	1.34861	1.36667	504	57.4281	5.84619
27229278	Agpat3	28169	1-acyl-sn-glycerol-3-phosphate acyltransferase gamma	NP_443747.2	14.63	1	5	5	13	1.26156	1.29233	0.0430362	1.22598	1.27824	1.37291	376	43.2676	8.51416
226246652	Slc9a3r2	65962	Na(+)/H(+) exchange regulatory cofactor NHE-RF2 isoform A	NP_075542.2	13.35	1	2	2	4	1.26123	1.28633	0.168685	1.61843	1.17393	1.06676	337	37.4099	7.59131
268370057	Ccdc132	73288	coiled-coil domain-containing protein 132 isoform 1	NP_077222.4	5.39	1	5	5	10	1.26067	1.26067	0.0347195	1.19253	1.28126	1.30765	964	111.104	6.07471
13173473	Prnp	19122	major prion protein precursor	NP_035300.1	12.6	1	3	3	10	1.26064	1.25533	0.0335476	1.2646	1.30797	1.19251	254	27.9595	9.33447
124486835	Prrc2c	226562	protein PRRC2C	NP_001074759.1	3.06	1	8	8	12	1.25957	1.29567	0.0363792	1.29706	1.35762	1.23151	2846	310.703	9.1001
6755901	Tuba1a	22142	tubulin alpha-1A chain	NP_035783.1	73.39	1	9	27	639	1.25889	1.261	0.0160728	1.23586	1.29052	1.25637	451	50.1036	5.05908
45439304	Htt	15194	huntingtin	NP_034544.1	2.82	1	8	8	16	1.25846	1.244	0.0348282	1.22683	1.31104	1.1937	3120	344.569	6.27783
33620739	Myl6	17904	myosin light polypeptide 6	NP_034990.1	42.38	1	4	5	13	1.25807	1.29567	0.0976001	1.29139	1.46714	1.12944	151	16.9501	4.55127
238624186	Gpc4	14735	glypican-4 precursor	NP_032176.2	5.39	1	3	3	5	1.25784	1.264	0.0811316	1.16601	1.42489	1.20126	557	62.5458	6.32861
84579825	Exoc3	211446	exocyst complex component 3	NP_796307.2	6.89	1	4	4	6	1.25714	1.26067	0.0397548	1.20644	1.33833	1.23794	755	86.3996	6.20166
282847331	Prkag2	108099	5'-AMP-activated protein kinase subunit gamma-2 isoform 3	NP_001164027.1	7.06	3	2	2	4	1.25695	1.259	0.0391067	1.18325	1.28104	1.31282	326	37.2887	6.46826
33859809	Fgb	110135	fibrinogen beta chain precursor	NP_862897.1	7.48	1	2	2	2	1.25658	1.28467	0.154726	0.990704	1.5161	1.34668	481	54.7177	7.07861
55743143	Rab11fip5	52055	rab11 family-interacting protein 5 isoform 2	NP_803417.3	4.96	1	2	2	4	1.25617	1.25667	0.0395657	1.18671	1.25929	1.32383	645	69.5104	9.0708
247269309	Cmas	12764	N-acylneuraminate cytidylyltransferase	NP_034038.2	11.81	1	4	4	8	1.25552	1.28433	0.0246666	1.33303	1.26651	1.25272	432	47.9997	8.104
8394325	Slc7a8	50934	large neutral amino acids transporter small subunit 2	NP_058668.1	3.2	1	2	2	2	1.25545	1.256	0.0180831	1.29176	1.23476	1.24149	531	57.8355	6.66846
326806988	Yes1	22612	tyrosine-protein kinase Yes	NP_001192062.1	4.62	1	2	2	5	1.25503	1.217	0.0715984	1.07481	1.30383	1.27165	541	60.5915	6.63916
110347564	Cp	12870	ceruloplasmin isoform b precursor	NP_031778.2	5.28	2	4	4	8	1.25474	1.27633	0.0307481	1.2294	1.33401	1.26612	1061	121.074	5.84619
298566260	Ankrd29	225187	ankyrin repeat domain-containing protein 29	NP_001177300.1	6.15	1	2	2	4	1.25451	1.25667	0.00448453	1.24786	1.26338	1.25931	309	33.1554	8.42627
19527048	Hnrnpf	98758	heterogeneous nuclear ribonucleoprotein F	NP_598595.1	6.27	1	2	3	6	1.25451	1.25433	0.000666658	1.25465	1.25506	1.25348	415	45.7009	5.49072
195972807	Slc6a4	15567	sodium-dependent serotonin transporter	NP_034614.2	2.86	1	2	2	4	1.25432	1.256	0.0425793	1.21764	1.34074	1.20888	630	70.0018	6.17627
47564092	Fbxo41	330369	F-box only protein 41	NP_001001160.1	5.04	1	4	4	8	1.25409	1.30733	0.0319235	1.24357	1.33222	1.34585	873	94.2722	8.23584
28077067	Tbcd	108903	tubulin-specific chaperone D	NP_084154.1	3.43	1	5	5	9	1.25384	1.234	0.025865	1.28535	1.21568	1.20055	1196	133.236	6.50732
251823812	Mark3	17169	MAP/microtubule affinity-regulating kinase 3 isoform 2	NP_073712.2	10.43	2	1	7	16	1.25356	1.25467	0.0290077	1.28922	1.27767	1.19694	729	81.3495	9.43701
161016786	Ppfia3	76787	liprin-alpha-3	NP_084017.2	13.23	1	11	12	24	1.25355	1.28633	0.0182056	1.25405	1.3168	1.28824	1194	133.344	5.64307
29244248	Cnksr2	245684	connector enhancer of kinase suppressor of ras 2	NP_808419.1	2.81	1	2	2	4	1.2534	1.25667	0.038111	1.23802	1.3298	1.20184	1032	117.323	6.78564
295821210	Sfxn3	94280	sideroflexin-3 isoform 2	NP_001171483.1	44.1	2	9	10	25	1.25249	1.26467	0.0144952	1.24078	1.26155	1.29054	288	31.6356	9.45166
60218877	Abcd3	19299	ATP-binding cassette sub-family D member 3	NP_033017.2	11.53	1	6	6	11	1.25184	1.28567	0.0321265	1.31005	1.32545	1.22219	659	75.4263	9.26123
84370282	Stxbp6	217517	syntaxin-binding protein 6	NP_653135.2	8.57	1	2	2	4	1.25129	1.253	0.0295127	1.20391	1.30571	1.24905	210	23.67	9.18799
118344452	Srp72	66661	signal recognition particle 72	NP_079967.1	9.39	1	5	5	12	1.25091	1.23033	0.0397171	1.30702	1.17437	1.20957	671	74.6109	9.23193
26986567	Lpgat1	226856	acyl-CoA:lysophosphatidylglycerol acyltransferase 1 isoform 2	NP_758470.1	4.59	2	2	2	4	1.25073	1.25233	0.0335774	1.20199	1.31646	1.23861	370	43.0602	8.79248
51492004	Trim46	360213	tripartite motif-containing protein 46 isoform 2	NP_898858.1	2.5	1	2	2	2	1.24944	1.25667	0.0663635	1.14793	1.37662	1.24535	759	83.3783	7.6499
9506541	Dgke	56077	diacylglycerol kinase epsilon	NP_062378.1	9.75	1	6	6	14	1.2494	1.226	0.0121655	1.2279	1.24616	1.20417	564	63.5927	7.44482
377833518	Vps52	224705	LOW QUALITY PROTEIN: vacuolar protein sorting-associated protein 52 homolog	XP_003689357.1	6.72	2	3	3	6	1.2487	1.25333	0.0366712	1.17965	1.28925	1.29071	714	80.5544	6.12549
14140240	Golph3	66629	Golgi phosphoprotein 3	NP_079949.1	6.71	1	2	2	4	1.24755	1.24833	0.0287189	1.19613	1.29453	1.25384	298	33.7315	6.44287
160298213	Gsr	14782	glutathione reductase, mitochondrial precursor	NP_034474.4	4	1	2	2	4	1.247	1.25367	0.078912	1.40051	1.22936	1.13135	500	53.6285	7.98682
115270960	Bag3	29810	BAG family molecular chaperone regulator 3	NP_038891.4	4.68	1	2	2	2	1.2464	1.24867	0.0513561	1.32004	1.27713	1.14914	577	61.8222	7.26904
58037519	Trappc6b	78232	trafficking protein particle complex subunit 6B	NP_084333.1	10.76	1	2	2	4	1.24593	1.24967	0.0698339	1.10974	1.31916	1.32001	158	17.9243	8.67529
7305573	Timm9	30056	mitochondrial import inner membrane translocase subunit Tim9	NP_038924.1	47.19	1	3	3	10	1.24544	1.212	0.00709461	1.1977	1.21685	1.22111	89	10.3372	7.21045
254692972	Cdc42bpa	226751	serine/threonine-protein kinase MRCK alpha	NP_001028457.1	2.14	1	2	4	8	1.24538	1.248	0.0583467	1.2946	1.3168	1.13202	1732	196.796	6.62451
411147439	Trim2	80890	tripartite motif-containing protein 2 isoform 2	NP_001258655.1	12.1	3	7	7	14	1.24514	1.245	0.0348186	1.17675	1.29196	1.26553	744	81.3941	6.96143
6755546	Slc27a1	26457	long-chain fatty acid transport protein 1	NP_036107.1	6.19	1	2	2	7	1.24508	1.24933	0.0452413	1.16716	1.2585	1.32307	646	71.2306	8.38232
92110033	Bai1	107831	brain-specific angiogenesis inhibitor 1 precursor	NP_778156.2	2.47	1	3	3	5	1.2445	1.20033	0.0194279	1.16489	1.20385	1.23215	1582	173.186	7.56201
124430578	Ryr2	20191	ryanodine receptor 2	NP_076357.2	4.93	1	20	20	37	1.2442	1.24633	0.0297228	1.20473	1.30392	1.23026	4966	564.458	6.0874
86198339	Scai	320271	protein SCAI	NP_848893.2	9.08	1	3	3	4	1.244	1.243	0.112634	1.20035	1.45551	1.07308	606	70.2308	8.60205
255003810	Rab3gap2	98732	rab3 GTPase-activating protein non-catalytic subunit	NP_001157226.1	7.07	1	9	9	20	1.2439	1.245	0.015	1.2152	1.26015	1.25955	1387	154.542	6.07471
172072590	Ncdn	26562	neurochondrin	NP_036116.3	28.4	1	16	16	47	1.24359	1.25633	0.0376711	1.18527	1.27142	1.31333	729	78.8447	5.5415
70778897	Gtpbp1	14904	GTP-binding protein 1	NP_038846.2	9.58	1	5	5	9	1.24335	1.27767	0.0451824	1.21709	1.25043	1.36636	668	72.255	8.29443
31541939	Chid1	68038	chitinase domain-containing protein 1 isoform 2 precursor	NP_080798.2	8.71	2	3	3	3	1.24312	1.248	0.0516946	1.15657	1.33572	1.2513	310	35.5176	8.36768
254675279	Tjp1	21872	tight junction protein ZO-1 isoform 2	NP_001157046.1	1.6	2	2	2	4	1.24298	1.252	0.0870306	1.16928	1.42635	1.16068	1685	188.736	6.66846
154689581	Smyd5	232187	SET and MYND domain-containing protein 5	NP_659167.2	6.97	1	2	2	4	1.24197	1.25367	0.0705699	1.38781	1.14866	1.2237	416	47.0648	5.21143
306922356	Dclk2	70762	serine/threonine-protein kinase DCLK2 isoform 6	NP_001182429.1	6.26	6	3	3	6	1.24054	1.29667	0.0699055	1.3611	1.37167	1.15743	591	64.8864	9.12939
189409145	Carm1	59035	histone-arginine methyltransferase CARM1 isoform 2	NP_694781.1	2.56	2	2	2	4	1.24034	1.25533	0.113257	1.04789	1.27982	1.43788	585	63.4193	6.60986
27734154	Rab8b	235442	ras-related protein Rab-8B	NP_775589.1	27.54	1	2	6	11	1.24027	1.242	0.0405504	1.27889	1.28601	1.16123	207	23.5881	9.0708
162287142	Cpt1a	12894	carnitine O-palmitoyltransferase 1, liver isoform	NP_038523.2	3.75	1	3	3	6	1.23996	1.25033	0.0364707	1.31568	1.245	1.18951	773	88.1947	8.6167
226443015	Faah	14073	fatty-acid amide hydrolase 1	NP_034303.3	13.3	1	6	6	15	1.23897	1.23433	0.014678	1.26188	1.22863	1.21184	579	63.1803	7.86963
20452466	Fech	14151	ferrochelatase, mitochondrial	NP_032024.2	11.61	1	4	4	9	1.23715	1.17367	0.0823779	1.31244	1.1825	1.0269	422	47.3914	8.90967
120300971	Erc1	111173	ELKS/Rab6-interacting/CAST family member 1 isoform 1	NP_444434.2	4.38	1	4	5	9	1.23694	1.24	0.062043	1.17408	1.36392	1.18213	1120	128.252	5.90967
267844806	Chchd6	66098	coiled-coil-helix-coiled-coil-helix domain-containing protein 6, mitochondrial isoform 2	NP_001161208.1	15.92	2	4	4	8	1.23689	1.24533	0.0524129	1.32365	1.2659	1.14552	245	26.3716	8.6167
71979930	Specc1	432572	cytospin-B	NP_001025107.1	3.99	1	3	3	5	1.2367	1.235	0.0291033	1.24566	1.27925	1.17956	978	108.777	5.80811
21313618	Chchd3	66075	coiled-coil-helix-coiled-coil-helix domain-containing protein 3, mitochondrial precursor	NP_079612.1	32.6	1	8	8	19	1.23593	1.22867	0.0175721	1.19411	1.25108	1.241	227	26.3182	8.36768
31560264	Abhd6	66082	monoacylglycerol lipase ABHD6	NP_079617.2	11.9	1	3	3	6	1.23513	1.23667	0.0434716	1.15034	1.28621	1.27429	336	38.1798	8.47021
255069776	Camsap3	69697	calmodulin-regulated spectrin-associated protein 3 isoform 2	NP_081447.2	5.75	2	5	5	9	1.23485	1.294	0.0231156	1.2961	1.33339	1.25307	1252	135.091	8.42627
6755364	Sub1	20024	activated RNA polymerase II transcriptional coactivator p15	NP_035424.1	18.9	1	2	2	6	1.23404	1.25	0.0320832	1.18638	1.27773	1.28646	127	14.4184	9.59814
226423907	Cnp	12799	2',3'-cyclic-nucleotide 3'-phosphodiesterase isoform 2	NP_034053.2	65.71	1	29	29	159	1.23392	1.22467	0.0139324	1.19757	1.2452	1.2307	420	47.0935	8.96826
160333304	Apoa1	11806	apolipoprotein A-I preproprotein	NP_033822.2	23.86	1	7	7	15	1.23351	1.23033	0.0403375	1.15454	1.29313	1.24267	264	30.5966	5.73193
46309457	Vkorc1l1	69568	vitamin K epoxide reductase complex subunit 1-like protein 1 isoform 1	NP_081397.1	10.8	1	2	2	4	1.23347	1.23433	0.0220404	1.19136	1.26276	1.24936	176	19.7656	8.95361
6755196	Psma4	26441	proteasome subunit alpha type-4	NP_036096.1	25.67	1	9	9	16	1.23334	1.30033	0.228899	1.75759	1.06193	1.08088	261	29.4522	7.72314
31542873	Gabarapl2	93739	gamma-aminobutyric acid receptor-associated protein-like 2	NP_080969.2	34.19	1	4	4	7	1.23279	1.218	0.0100167	1.23834	1.20651	1.20898	117	13.6581	8.104
215983062	Ehd3	57440	EH domain-containing protein 3	NP_065603.2	36.26	1	11	18	52	1.23172	1.21367	0.0369925	1.16136	1.28503	1.19499	535	60.7827	6.45557
84697031	Tmod2	50876	tropomodulin-2	NP_001033799.1	30.48	1	8	9	24	1.23165	1.242	0.0188768	1.20514	1.26655	1.25351	351	39.4866	5.35107
12963737	Cse1l	110750	exportin-2	NP_076054.1	10.4	1	9	9	20	1.23088	1.221	0.0195192	1.1821	1.24202	1.23888	971	110.384	5.77002
7242199	Rasgrf2	19418	ras-specific guanine nucleotide-releasing factor 2	NP_033053.2	1.93	1	3	3	6	1.23064	1.23533	0.0647053	1.23959	1.34549	1.12059	1189	135.581	7.85498
122937361	Gnl1	14670	guanine nucleotide-binding protein-like 1	NP_032162.2	19.93	1	9	9	18	1.23057	1.242	0.0651843	1.1533	1.36883	1.20385	607	68.7286	5.68115
93587673	Ddx17	67040	probable ATP-dependent RNA helicase DDX17 isoform 4	NP_001035277.1	13.23	2	4	7	20	1.23004	1.244	0.0234379	1.20757	1.28845	1.23622	650	72.354	8.5874
118026911	Myo1d	338367	unconventional myosin-Id	NP_796364.2	1.79	1	2	2	4	1.22891	1.22867	0.0143798	1.24462	1.19987	1.24088	1006	116.007	9.40771
6753966	Gpd1	14555	glycerol-3-phosphate dehydrogenase [NAD(+)], cytoplasmic	NP_034401.1	27.22	1	10	11	23	1.2288	1.212	0.0335013	1.15924	1.27413	1.20324	349	37.5484	7.1665
160298168	Gbas	14467	protein NipSnap homolog 2	NP_032121.3	14.23	1	4	4	9	1.22761	1.20567	0.0605374	1.11355	1.32012	1.18348	281	32.8779	9.33447
27734998	Tmem11	216821	transmembrane protein 11, mitochondrial isoform 1	NP_775655.1	13.16	1	2	2	3	1.22701	1.27567	0.117418	1.19497	1.50673	1.12498	190	21.2978	7.35693
19527168	Psip1	101739	PC4 and SFRS1-interacting protein	NP_598709.1	10.8	1	5	5	12	1.22697	1.20733	0.0430516	1.2114	1.27956	1.13128	528	59.6605	9.12939
6755206	Psmb7	19177	proteasome subunit beta type-7 precursor	NP_035317.1	14.44	1	4	4	10	1.22689	1.25833	0.131482	1.51736	1.08827	1.16998	277	29.8723	7.98682
295389949	Frmd4a	209630	FERM domain-containing protein 4A isoform 2	NP_001171314.1	1.96	2	2	2	4	1.22674	1.22867	0.0493975	1.22526	1.31632	1.14503	1020	113.809	8.92432
464398772	Dlgap4	228836	disks large-associated protein 4 isoform e	NP_001264116.1	3.9	3	3	4	11	1.22656	1.198	0.0522015	1.10275	1.28348	1.20836	975	106.104	7.1665
27754007	Ndufab1	70316	acyl carrier protein, mitochondrial precursor	NP_082453.2	19.23	1	4	4	21	1.22632	1.203	0.0606053	1.16806	1.32086	1.11969	156	17.359	5.21143
471434838	Ank1	11733	ankyrin-1 isoform 3	NP_001264209.1	9.52	7	11	13	29	1.22616	1.22467	0.0259765	1.18433	1.27291	1.21672	1744	191.915	7.86963
282847442	Ipcef1	320495	interactor protein for cytohesin exchange factors 1 isoform 1	NP_001164271.1	4.93	1	3	3	5	1.22591	1.182	0.00556776	1.17767	1.17469	1.19274	406	45.7835	6.72705
84794625	Pdp1	381511	[Pyruvate dehydrogenase [acetyl-transferring]]-phosphatase 1, mitochondrial isoform c	NP_001028625.1	5.2	3	2	2	4	1.22585	1.23667	0.0613197	1.15573	1.35698	1.19664	538	61.1416	6.66846
29244192	Lrrc8a	241296	leucine-rich repeat-containing protein 8A	NP_808393.1	4.57	1	3	3	5	1.22567	1.22967	0.0551251	1.31225	1.25168	1.12536	810	94.0596	7.94287
13384870	Tmem126a	66271	transmembrane protein 126A	NP_079736.1	11.22	1	2	2	2	1.22505	1.22733	0.0647105	1.3275	1.24875	1.10573	196	21.5256	9.40771
115529473	Pikfyve	18711	1-phosphatidylinositol 3-phosphate 5-kinase	NP_035216.2	1.07	1	2	2	4	1.22467	1.22967	0.0770548	1.25616	1.34761	1.08548	2052	231.933	6.63916
228480241	Mtx2	53375	metaxin-2	NP_058084.3	22.43	1	4	4	7	1.22434	1.252	0.073	1.10916	1.29826	1.34872	263	29.739	5.63037
31560391	Pdcd10	56426	programmed cell death protein 10	NP_062719.2	8.96	1	2	2	2	1.22357	1.22533	0.0417146	1.24632	1.28487	1.14529	212	24.6999	8.19189
157951727	Ctnna2	12386	catenin alpha-2 isoform 1	NP_663785.2	26.52	2	19	22	55	1.22332	1.23533	0.0374893	1.16399	1.25073	1.29062	905	100.357	5.96045
26986555	Myl6b	216459	myosin light chain 6B	NP_758463.1	20.77	1	3	4	8	1.22331	1.25467	0.0447002	1.2785	1.31697	1.16813	207	22.7347	5.52881
134031976	Lrpprc	72416	leucine-rich PPR motif-containing protein, mitochondrial precursor	NP_082509.2	15.52	1	21	21	44	1.22298	1.22933	0.0294241	1.1961	1.28849	1.20355	1392	156.516	6.82959
124487263	Gabbr2	242425	gamma-aminobutyric acid type B receptor subunit 2 precursor	NP_001074610.1	5.96	1	5	5	9	1.22285	1.24367	0.0515634	1.16982	1.34262	1.21756	940	105.599	8.71924
172072657	Alg2	56737	alpha-1,3/1,6-mannosyltransferase ALG2	NP_064382.3	10.36	1	4	4	8	1.22249	1.20433	0.0243059	1.16383	1.20067	1.24821	415	47.3743	7.97217
226442901	Larp1	73158	la-related protein 1	NP_082727.1	8.49	1	6	6	15	1.22162	1.214	0.021362	1.2144	1.25148	1.17712	1072	121.05	8.79248
6755202	Psmb3	26446	proteasome subunit beta type-3	NP_036101.1	18.54	1	3	3	8	1.22128	1.27633	0.225352	1.72706	1.04648	1.05631	205	22.9494	6.55127
15426055	Copb1	70349	coatomer subunit beta	NP_203534.1	9.55	1	7	7	15	1.22123	1.25333	0.0706761	1.112	1.3263	1.32172	953	106.998	5.99854
167234372	Eif4b	75705	eukaryotic translation initiation factor 4B	NP_663600.2	14.08	1	6	6	14	1.22114	1.23	0.0875519	1.12611	1.15976	1.40353	611	68.7992	5.66846
27370092	Tufm	233870	elongation factor Tu, mitochondrial isoform 1	NP_766333.1	41.81	1	18	18	51	1.22086	1.233	0.0274287	1.18623	1.28134	1.23205	452	49.477	7.56201
72384347	Prkab2	108097	5'-AMP-activated protein kinase subunit beta-2	NP_892042.2	9.96	1	2	2	4	1.22052	1.224	0.0992892	1.40936	1.19355	1.0688	271	30.1902	6.45557
145046273	Arhgef12	69632	rho guanine nucleotide exchange factor 12	NP_081420.2	4.15	1	5	5	10	1.21999	1.24067	0.044916	1.25735	1.30865	1.15625	1544	172.37	5.74463
156231075	Arfgef1	211673	brefeldin A-inhibited guanine nucleotide-exchange protein 1	NP_001095900.1	3.95	1	6	8	15	1.2194	1.22633	0.0383377	1.18729	1.30287	1.18942	1846	208.368	5.85889
110630015	Eif4g2	13690	eukaryotic translation initiation factor 4 gamma 2 isoform 2	NP_001035221.1	11.41	2	9	9	17	1.21898	1.19167	0.0113186	1.17132	1.19369	1.20973	868	97.8586	6.99072
312261233	Prrc2a	53761	protein PRRC2A isoform 2	NP_001185973.1	7.28	2	12	12	20	1.2188	1.26067	0.0231685	1.23779	1.30688	1.23652	2157	228.935	9.39307
6678143	Ssb	20823	lupus La protein homolog	NP_033304.1	17.11	1	6	6	10	1.21795	1.191	0.0210079	1.149	1.21259	1.21066	415	47.727	9.77393
218156282	Slc17a7	72961	vesicular glutamate transporter 1	NP_892038.2	10.89	1	5	6	20	1.21777	1.194	0.0362951	1.15014	1.26618	1.1659	560	61.5972	7.34229
33563282	Psma1	26440	proteasome subunit alpha type-1	NP_036095.1	27.38	1	8	8	19	1.21716	1.236	0.145748	1.51931	1.15513	1.03426	263	29.5278	6.45557
158303306	Egln1	112405	egl nine homolog 1	NP_444437.2	5.5	1	2	2	4	1.21675	1.22	0.0474658	1.24976	1.28321	1.12742	400	43.0833	8.29443
319655563	Ccdc136	232664	coiled-coil domain-containing protein 136 isoform 2	NP_001188307.1	2.86	2	2	2	2	1.2167	1.22	0.0716264	1.19419	1.35513	1.11077	908	105.933	5.04639
29825825	Hid1	217310	protein HID1	NP_780663.1	2.66	1	2	2	4	1.21616	1.221	0.0662747	1.13847	1.35181	1.17282	788	88.7234	5.93506
114326446	Myh9	17886	myosin-9 isoform 1	NP_071855.2	17.24	1	20	30	68	1.21594	1.20833	0.00569601	1.1974	1.21349	1.21473	1960	226.232	5.65576
52630434	AW549877	106064	UPF0600 protein C5orf51 homolog	NP_666042.2	8.16	1	2	2	4	1.21514	1.21533	0.0205778	1.20479	1.18605	1.25538	294	33.4496	5.18604
119433663	Luzp1	269593	leucine zipper protein 1	NP_077772.2	3	1	3	3	6	1.21444	1.25567	0.00548734	1.25583	1.26469	1.24639	1068	119.239	7.98682
40795674	Atp9a	11981	probable phospholipid-transporting ATPase IIA	NP_056546.2	4.49	1	5	5	10	1.21435	1.21933	0.0459432	1.31059	1.17938	1.16757	1047	118.532	7.69385
31980937	Pef1	67898	peflin	NP_080717.2	8.73	1	2	2	4	1.21433	1.21333	0.0231325	1.16767	1.22829	1.24378	275	29.209	6.30322
253683420	Mon2	67074	protein MON2 homolog isoform 3	NP_700444.2	2.4	3	5	5	8	1.21415	1.22433	0.0231829	1.21597	1.26814	1.1888	1708	188.16	6.0874
157739867	Lphn1	330814	latrophilin-1 precursor	NP_851382.2	3.48	1	4	4	8	1.21411	1.228	0.0175594	1.26267	1.2126	1.20762	1466	161.583	6.48096
260166642	Ctnnb1	12387	catenin beta-1	NP_001159374.1	12.29	1	7	9	20	1.21384	1.18867	0.0126667	1.17563	1.21385	1.17583	781	85.4162	5.85889
148528987	Coro2b	235431	coronin-2B	NP_780693.2	5.63	1	3	3	5	1.21353	1.22333	0.107384	1.0858	1.43535	1.149	480	54.9012	8.26514
226874869	Omg	18377	oligodendrocyte-myelin glycoprotein precursor	NP_062282.2	12.42	1	4	4	12	1.21345	1.21933	0.0202512	1.18296	1.25311	1.22157	443	49.5672	8.41162
31542488	Vac14	234729	protein VAC14 homolog	NP_666328.2	9.34	1	7	7	15	1.21339	1.20333	0.0189766	1.23106	1.21246	1.16685	782	87.9916	6.12549
21450187	Cecr5	214932	cat eye syndrome critical region protein 5 homolog precursor	NP_659064.1	6.92	1	2	2	6	1.21256	1.27267	0.106543	1.45539	1.27672	1.0863	419	46.2769	7.88428
300795817	Lancl1	14768	lanC-like protein 1	NP_001177914.1	25.56	1	8	8	16	1.2124	1.18967	0.0165059	1.22086	1.16478	1.18278	399	45.3116	7.76709
31981562	Pkm	18746	pyruvate kinase, muscle isoform M2	NP_035229.2	71	1	1	37	117	1.21234	1.21733	0.050762	1.12338	1.29654	1.23163	531	57.808	7.47412
21644575	Lgi3	213469	leucine-rich repeat LGI family member 3 precursor	NP_660254.1	5.47	1	2	2	4	1.21176	1.21267	0.0297564	1.15978	1.26307	1.21517	548	61.7786	8.1626
22203755	Eif3c	56347	eukaryotic translation initiation factor 3 subunit C	NP_666312.1	8.78	1	8	8	16	1.21157	1.18767	0.0148361	1.20268	1.15758	1.20224	911	105.465	5.78271
20149726	Cds2	110911	phosphatidate cytidylyltransferase 2	NP_619592.1	7.66	1	3	3	6	1.21156	1.20067	0.0911196	1.37851	1.07872	1.14384	444	51.28	7.04932
203097667	Arhgap21	71435	rho GTPase-activating protein 21 isoform 2	NP_001074833.3	2.88	2	5	5	9	1.21153	1.211	0.0468935	1.30357	1.17466	1.1536	1945	215.732	7.63525
255003793	Rps26	27370	40S ribosomal protein S26	NP_038793.2	20	1	2	2	7	1.21099	1.19433	0.116797	1.38956	0.986445	1.207	115	13.0071	11.0044
54261730	Reep2	225362	receptor expression-enhancing protein 2 isoform 1	NP_659114.2	16.54	1	4	4	5	1.21098	1.201	0.0283078	1.20257	1.24924	1.15094	254	28.419	9.40771
7242197	Psmb1	19170	proteasome subunit beta type-1 precursor	NP_035315.1	25	1	4	4	7	1.21093	1.20033	0.0840523	1.36804	1.12663	1.1062	240	26.3553	7.81104
11230802	Actn4	60595	alpha-actinin-4	NP_068695.1	37.06	1	16	29	72	1.21079	1.18733	0.0230964	1.14668	1.22651	1.18842	912	104.911	5.41455
114796637	Arhgap23	58996	rho GTPase-activating protein 23	NP_067468.2	3.84	1	5	5	9	1.2103	1.20767	0.021797	1.17532	1.19889	1.24894	1277	139.223	9.05615
120537241	Lars	107045	leucine--tRNA ligase, cytoplasmic	NP_598898.2	3.57	1	3	3	6	1.21015	1.174	0.0299054	1.15256	1.13638	1.23336	1178	134.106	7.04932
30519943	Samm50	68653	sorting and assembly machinery component 50 homolog	NP_848729.1	17.91	1	7	7	16	1.21012	1.174	0.0052915	1.16578	1.18417	1.17186	469	51.8313	6.80029
158635979	Atp2a2	11938	sarcoplasmic/endoplasmic reticulum calcium ATPase 2 isoform a	NP_001103610.1	33.72	1	35	35	117	1.20936	1.19967	0.0138363	1.17181	1.21302	1.2137	1044	114.784	5.33838
225543276	Map7d1	245877	MAP7 domain-containing protein 1 isoform 2	NP_001139442.1	6.2	2	5	5	9	1.20915	1.21	0.0220303	1.21365	1.24635	1.17012	774	85.7126	9.94971
165377246	Slc4a3	20536	anion exchange protein 3	NP_033234.2	2.36	1	2	2	4	1.2091	1.21233	0.0228352	1.16765	1.22495	1.2444	1227	135.288	6.50732
313569763	Apoo	68316	apolipoprotein O isoform 3	NP_001186268.1	21.34	3	2	2	4	1.20899	1.22967	0.129518	1.03345	1.47366	1.18218	164	18.7865	8.36768
158937308	Vps33b	233405	vacuolar protein sorting-associated protein 33B	NP_835171.2	6.97	1	3	3	4	1.20884	1.21367	0.0683041	1.13765	1.35026	1.15337	617	70.4815	6.85889
58037333	Cpne4	74020	copine-4	NP_082995.1	9.87	1	4	5	11	1.2088	1.20433	0.00959745	1.22158	1.20166	1.18933	557	62.368	6.32861
12746422	Xpo7	65246	exportin-7	NP_075532.1	9.57	1	9	9	18	1.20753	1.218	0.0388373	1.14319	1.27282	1.23787	1087	123.731	6.37939
6677819	Rras	20130	ras-related protein R-Ras precursor	NP_033127.1	18.35	1	2	3	6	1.20703	1.20967	0.0409932	1.13146	1.26897	1.22943	218	23.749	6.78564
52353955	Phgdh	236539	D-3-phosphoglycerate dehydrogenase	NP_058662.2	29.64	1	13	13	32	1.20641	1.202	0.0407962	1.12133	1.25133	1.23424	533	56.5491	6.53662
6680231	Hmgb3	15354	high mobility group protein B3	NP_032279.1	10	1	2	2	4	1.20628	1.209	0.0483356	1.14572	1.30362	1.1769	200	22.9955	8.36768
134031994	Psma2	19166	proteasome subunit alpha type-2	NP_032970.2	29.06	1	4	4	12	1.20599	1.214	0.198659	1.60962	1.04403	0.987615	234	25.9103	7.43018
170014698	Cul2	71745	cullin-2	NP_083678.2	4.83	1	4	4	7	1.20599	1.219	0.0320468	1.16415	1.27499	1.21822	745	86.8208	7.00537
30578384	Vps39	269338	vam6/Vps39-like protein isoform 2	NP_849182.1	2.06	2	2	2	2	1.20592	1.21333	0.0987629	1.20815	1.38682	1.0455	875	100.589	7.12256
459215046	Gas7	14457	growth arrest-specific protein 7 isoform d	NP_001264009.1	7.93	4	2	3	4	1.20577	1.21067	0.0483609	1.23281	1.28056	1.11758	353	40.8058	7.98682
9790051	Pfkp	56421	6-phosphofructokinase type C	NP_062677.1	35.08	1	19	22	61	1.20576	1.19633	0.0480705	1.10477	1.26817	1.21632	784	85.4003	7.10791
13937391	Gnb2	14693	guanine nucleotide-binding protein G(I)/G(S)/G(T) subunit beta-2	NP_034442.1	34.41	1	5	11	61	1.20518	1.17967	0.0258285	1.23119	1.15891	1.14938	340	37.3071	5.99854
30519995	Sfxn5	94282	sideroflexin-5	NP_848754.1	8.19	1	3	3	6	1.2049	1.175	0.046307	1.15595	1.26296	1.10648	342	37.3049	9.43701
6753936	Gabra1	14394	gamma-aminobutyric acid receptor subunit alpha-1 precursor	NP_034380.1	7.03	1	3	4	4	1.20477	1.20967	0.0452487	1.14255	1.29556	1.19031	455	51.7207	9.30518
6678337	Th	21823	tyrosine 3-monooxygenase	NP_033403.1	7.43	1	3	3	3	1.20458	1.168	0.0328837	1.1063	1.21789	1.18026	498	55.9583	6.15088
9789935	Maged1	94275	melanoma-associated antigen D1	NP_062765.1	4	1	2	2	4	1.20457	1.21	0.0721757	1.33409	1.21171	1.0839	775	85.6167	7.50342
154090967	Srgap3	259302	SLIT-ROBO Rho GTPase-activating protein 3	NP_536696.4	9.83	1	9	9	18	1.20446	1.213	0.0273008	1.15857	1.23335	1.24739	1099	124.369	6.66846
68131560	Osbpl6	99031	oxysterol-binding protein-related protein 6	NP_663500.2	3	1	3	3	5	1.20434	1.17	0.0386825	1.10315	1.23723	1.16995	967	109.654	7.26904
6680726	Rhob	11852	rho-related GTP-binding protein RhoB precursor	NP_031509.1	21.94	1	2	3	14	1.20433	1.16067	0.0528089	1.07477	1.1499	1.25718	196	22.1091	5.23682
148227060	Macrod2	72899	O-acetyl-ADP-ribose deacetylase MACROD2 isoform 1	NP_001013824.2	4.42	1	2	2	4	1.2039	1.204	0.023029	1.21807	1.23466	1.15943	475	52.1122	4.75439
225543251	Hccs	15159	cytochrome c-type heme lyase	NP_032248.3	13.6	1	3	3	6	1.20375	1.20467	0.0578283	1.09093	1.2798	1.24319	272	30.9579	7.12256
7106439	Tubb5	22154	tubulin beta-5 chain	NP_035785.1	70.95	1	5	27	434	1.20357	1.26367	0.0314342	1.25194	1.21621	1.32347	444	49.639	4.89404
162287109	Wdfy1	69368	WD repeat and FYVE domain containing 1 isoform 1	NP_001104749.1	9.02	1	3	3	6	1.20344	1.20467	0.0225561	1.24545	1.16661	1.2021	410	46.1873	7.34229
20270293	Slc25a36	192287	solute carrier family 25 member 36	NP_620095.1	7.72	1	2	2	4	1.20344	1.20433	0.036703	1.22496	1.25515	1.13286	311	34.1474	8.646
157278527	Cep170	545389	centrosomal protein of 170 kDa	NP_001093107.2	5.07	1	7	8	19	1.20338	1.35667	0.015899	1.37459	1.32521	1.36982	1578	173.84	7.1958
6679543	Ptn	19242	pleiotrophin precursor	NP_032999.1	22.02	1	4	4	7	1.20253	1.21233	0.0288463	1.18507	1.26981	1.1816	168	18.8566	9.59814
6753606	Slc6a3	13162	sodium-dependent dopamine transporter	NP_034150.1	3.72	1	2	3	3	1.20241	1.20333	0.0251418	1.24779	1.20068	1.16096	619	68.7604	7.21045
119120859	Syne1	64009	nesprin-1 isoform 1	NP_700448.2	1.61	1	2	2	2	1.20214	1.20233	0.0237791	1.24784	1.19056	1.16784	1431	165.141	6.41748
124517709	Gad2	14417	glutamate decarboxylase 2	NP_032104.2	21.37	1	9	10	26	1.20188	1.21633	0.0297228	1.27391	1.1746	1.20037	585	65.1815	6.90283
27369581	Slc25a12	78830	calcium-binding mitochondrial carrier protein Aralar1	NP_766024.1	48.74	1	22	22	84	1.20172	1.201	0.0328685	1.13655	1.24581	1.21985	677	74.5227	8.25049
268370088	Setd3	52690	histone-lysine N-methyltransferase setd3	NP_082538.2	3.7	1	2	2	4	1.20169	1.20033	0.052935	1.09847	1.27491	1.22758	594	67.1341	5.60498
30519971	Atl1	73991	atlastin-1	NP_848743.1	29.21	1	11	13	37	1.20137	1.205	0.0401497	1.1586	1.28451	1.17108	558	63.3373	6.49365
146219837	Eif3a	13669	eukaryotic translation initiation factor 3 subunit A	NP_034253.3	7.51	1	8	8	21	1.20109	1.149	0.029023	1.09586	1.1961	1.15531	1344	161.838	6.771
21728376	Myl12b	67938	myosin regulatory light chain 12B	NP_075891.1	26.74	2	4	4	7	1.20067	1.22333	0.0441223	1.14141	1.23709	1.29197	172	19.7665	4.84326
149266669	Gm3244	100041273	NADH dehydrogenase [ubiquinone] 1 beta subcomplex subunit 4-like	XP_001476621.1	35.66	1	3	3	8	1.20056	1.198	0.0600527	1.09324	1.30112	1.20025	129	15.072	9.89111
10946854	Prps1	19139	ribose-phosphate pyrophosphokinase 1	NP_067438.1	27.36	2	3	6	18	1.20046	1.15333	0.0339624	1.21655	1.14228	1.10137	318	34.8119	6.97607
13386146	Prps2	110639	ribose-phosphate pyrophosphokinase 2	NP_080938.1	24.84	1	3	6	13	1.19975	1.16633	0.024835	1.11713	1.19598	1.18646	318	34.764	6.60986
270047485	9030624J02Rik	71517	UPF0505 protein C16orf62 homolog	NP_082091.3	9.99	1	7	7	14	1.19932	1.236	0.0581292	1.15264	1.34836	1.20659	991	111.906	7.57666
160420299	Ddx46	212880	probable ATP-dependent RNA helicase DDX46	NP_666087.3	1.36	1	2	2	2	1.19929	1.20033	0.0289386	1.23973	1.21726	1.14439	1031	117.277	9.26123
120407048	Mfn2	170731	mitofusin-2	NP_573464.2	3.57	1	2	2	6	1.19916	1.20333	0.0645712	1.10511	1.17973	1.32464	757	86.1328	6.771
6755448	Sec22b	20333	vesicle-trafficking protein SEC22b precursor	NP_035472.1	20	1	4	4	8	1.19864	1.16967	0.0420093	1.14268	1.11446	1.25238	215	24.7248	8.51416
29788787	Syncrip	56403	heterogeneous nuclear ribonucleoprotein Q isoform 2	NP_062770.1	18.51	2	6	9	20	1.19859	1.24067	0.0160243	1.21101	1.24453	1.26638	562	62.6333	7.56201
6679651	Eno3	13808	beta-enolase	NP_031959.1	22.58	1	1	8	34	1.19845	1.2	0.0500133	1.24764	1.09979	1.25223	434	46.9953	7.18115
40254163	Mff	75734	mitochondrial fission factor	NP_083685.2	15.46	1	2	2	6	1.19674	1.20367	0.104206	1.01636	1.37565	1.2195	291	32.911	6.82959
197333687	Vcan	13003	versican core protein isoform 3 precursor	NP_001127946.1	4.89	4	6	6	16	1.19657	1.208	0.031241	1.26403	1.15599	1.20389	1615	178.387	4.95752
7304861	Add1	11518	alpha-adducin isoform 2	NP_038485.1	19.15	3	9	9	34	1.19593	1.16433	0.0333283	1.10109	1.17772	1.21405	632	69.8432	6.50732
224922751	Nav1	215690	neuron navigator 1	NP_775613.2	1.81	1	2	2	4	1.19588	1.196	0.0361985	1.12621	1.2469	1.21477	1875	202.243	8.06006
90903235	Gpx4	625249	phospholipid hydroperoxide glutathione peroxidase, nuclear isoform 2 precursor	NP_032188.3	22.84	2	4	4	12	1.19573	1.17367	0.0392825	1.24261	1.17053	1.1072	197	22.2149	8.45557
6671718	Cd82	12521	CD82 antigen	NP_031682.1	12.03	1	3	3	9	1.1957	1.186	0.0549757	1.07724	1.22791	1.25317	266	29.6089	5.021
29789080	Copb2	50797	coatomer subunit beta'	NP_056642.1	7.62	1	6	6	12	1.19542	1.19333	0.0298347	1.25283	1.16343	1.16436	905	102.384	5.30029
118136297	Dlg2	23859	disks large homolog 2 isoform 1	NP_035937.2	23.12	1	12	15	34	1.19539	1.22	0.041138	1.16671	1.30101	1.19204	852	94.8212	6.23975
6679084	Nmt2	18108	glycylpeptide N-tetradecanoyltransferase 2	NP_032734.1	14.56	1	7	7	14	1.19532	1.20367	0.0699341	1.06367	1.27969	1.26717	529	60.446	7.79639
27228985	Ndufa12	66414	NADH dehydrogenase [ubiquinone] 1 alpha subcomplex subunit 12	NP_079827.2	48.99	1	5	5	14	1.19338	1.20867	0.0780263	1.05311	1.27746	1.29564	149	17.6218	9.49561
157057554	Ablim1	226251	actin-binding LIM protein 1 isoform 3	NP_001096648.1	8.44	3	2	4	7	1.19327	1.194	0.0330202	1.16316	1.2603	1.15853	545	61.9952	9.39307
118136290	Fmnl1	57778	formin-like protein 1 isoform 1	NP_062653.2	1.93	2	2	2	2	1.19326	1.19133	0.0410744	1.11031	1.22197	1.24217	1090	121.465	5.70654
311893358	Dctn1	13191	dynactin subunit 1 isoform 2	NP_001185795.1	21.6	2	22	22	52	1.19309	1.19567	0.026181	1.16759	1.24805	1.17108	1264	139.675	5.70654
27502351	Zc2hc1a	67306	zinc finger C2HC domain-containing protein 1A	NP_775273.1	27.16	1	9	9	16	1.19296	1.2	0.0470567	1.21799	1.27108	1.11137	324	35.1301	9.87646
6753738	Eif2s3x	26905	eukaryotic translation initiation factor 2 subunit 3, X-linked	NP_036140.1	25.42	1	9	9	17	1.19284	1.17867	0.0149034	1.14859	1.19557	1.19079	472	51.0332	8.39697
33859751	Rab21	216344	ras-related protein Rab-21	NP_077774.1	9.46	1	2	2	4	1.19235	1.19567	0.0141931	1.16797	1.20394	1.21477	222	24.0912	7.94287
21450055	Nrbp2	223649	nuclear receptor-binding protein 2	NP_659096.1	8.91	1	2	2	4	1.192	1.19267	0.0156773	1.17609	1.22401	1.17767	258	29.5821	6.26514
355390374	Cacna1a	12286	voltage-dependent P/Q-type calcium channel subunit alpha-1A isoform 4	NP_001238990.1	1.36	4	2	2	2	1.19198	1.18933	0.0570886	1.23393	1.07611	1.25784	2285	258.527	8.57275
6680598	Kpna4	16649	importin subunit alpha-4	NP_032493.1	13.05	1	2	4	9	1.19088	1.18767	0.0588001	1.09062	1.17817	1.29375	521	57.8867	4.94482
11140825	Trappc4	60409	trafficking protein particle complex subunit 4	NP_068561.1	16.89	1	3	3	6	1.19084	1.17333	0.0171691	1.19066	1.1897	1.13889	219	24.3695	6.21436
33859801	Fbxo2	230904	F-box only protein 2	NP_789818.1	15.82	1	3	3	5	1.19057	1.157	0.046776	1.0773	1.23921	1.15545	297	33.6551	4.28467
6680908	Cdk5	12568	cyclin-dependent kinase 5	NP_031694.1	29.79	1	7	7	24	1.19018	1.183	0.0431547	1.10481	1.25449	1.19049	292	33.2672	7.66455
33468961	Trim3	55992	tripartite motif-containing protein 3	NP_061368.1	9.41	1	5	5	10	1.19004	1.29667	0.0749785	1.38817	1.14834	1.35366	744	80.7239	7.81104
255759890	Add3	27360	gamma-adducin isoform b	NP_001157572.1	11.42	2	6	6	11	1.1888	1.203	0.017	1.23693	1.18577	1.18619	674	75.3591	6.34131
144922638	Ktn1	16709	kinectin	NP_032503.2	9.12	1	10	10	18	1.18858	1.17067	0.0267416	1.13238	1.22213	1.15811	1327	152.449	5.89697
427918092	Add2	11519	beta-adducin isoform 1	NP_001258787.1	33.1	1	18	18	50	1.18853	1.18767	0.0248819	1.14327	1.22877	1.19147	725	80.5913	6.21436
131888529	Gabbr1	54393	gamma-aminobutyric acid type B receptor subunit 1 precursor	NP_062312.3	6.56	1	6	6	12	1.18842	1.22067	0.0296779	1.20141	1.27874	1.1819	960	108.147	8.20654
170650601	Macrod1	107227	O-acetyl-ADP-ribose deacetylase MACROD1	NP_598908.2	5.88	1	2	2	4	1.18824	1.188	0.0157162	1.21874	1.17717	1.1683	323	35.2724	8.85107
21539585	Uqcrq	22272	cytochrome b-c1 complex subunit 8	NP_079628.1	30.49	1	4	4	18	1.18815	1.177	0.0215175	1.134	1.1968	1.19962	82	9.76211	10.2573
154091036	Dagla	269060	sn1-specific diacylglycerol lipase alpha	NP_932782.2	1.72	1	2	2	4	1.188	1.188	0.0259294	1.13962	1.22859	1.19528	1044	115.301	6.41748
309264544	LOC100504988	100504988	signal recognition particle 14 kDa protein-like	XP_003086285.1	16.36	1	2	2	4	1.18784	1.19133	0.043762	1.26045	1.20362	1.11012	110	12.5018	10.1694
109659843	Gucy1a2	234889	guanylate cyclase 1, soluble, alpha 2	NP_001028494.1	4.38	1	3	3	6	1.18771	1.20767	0.068863	1.07048	1.27271	1.27967	730	81.7783	6.87354
218505735	Atat1	73242	alpha-tubulin N-acetyltransferase isoform 3	NP_082752.3	7.1	3	2	2	4	1.18721	1.18833	0.0414662	1.16033	1.13513	1.27032	310	35.1226	9.86182
22094989	Timm50	66525	mitochondrial import inner membrane translocase subunit TIM50 precursor	NP_079892.1	17.28	1	5	5	12	1.1872	1.15333	0.0382288	1.10612	1.12508	1.22858	353	39.7516	8.1333
283135186	Coq6	217707	ubiquinone biosynthesis monooxygenase COQ6 precursor	NP_766170.2	3.78	1	2	2	4	1.18717	1.18667	0.0161796	1.15812	1.18755	1.21423	476	51.3601	7.1665
241982742	Mtx1	17827	metaxin-1 isoform 2	NP_001155296.1	11.09	2	5	5	10	1.18698	1.09367	0.11113	1.04113	1.30691	0.933002	460	51.1814	9.5542
124487099	Hnrnpul2	68693	heterogeneous nuclear ribonucleoprotein U-like protein 2	NP_001074665.1	8.05	1	6	6	11	1.18694	1.192	0.0623244	1.14122	1.3164	1.11942	745	84.8878	4.89404
194394153	Mtmr2	77116	myotubularin-related protein 2	NP_076347.3	3.73	1	3	3	5	1.18688	1.21067	0.0564279	1.17121	1.32167	1.13876	643	73.186	7.25439
114842377	Strbp	20744	spermatid perinuclear RNA-binding protein	NP_033287.2	6.1	1	4	4	7	1.18685	1.19633	0.0459504	1.16379	1.28677	1.13826	672	73.6579	8.71924
145587092	Mllt4	17356	afadin	NP_034936.1	4.89	1	6	6	12	1.18661	1.27267	0.0242853	1.23203	1.26958	1.31558	1820	206.371	6.31592
170014746	2310035C23Rik	227446	lisH domain and HEAT repeat-containing protein KIAA1468 isoform 2	NP_083625.1	11.24	2	9	9	22	1.18637	1.20633	0.0176761	1.22305	1.17079	1.22471	1192	131.792	5.2876
171543853	Map1b	17755	microtubule-associated protein 1B	NP_032660.2	30.11	1	61	63	163	1.18592	1.18067	0.0168951	1.14748	1.19514	1.20035	2464	270.089	4.83057
9790269	Serinc1	56442	serine incorporator 1 precursor	NP_062734.1	3.97	1	2	2	4	1.18433	1.18433	0.0200028	1.18846	1.14798	1.21704	453	50.4753	6.27783
124248570	G3bp2	23881	ras GTPase-activating protein-binding protein 2 isoform b	NP_001074264.1	21.83	2	6	6	9	1.1843	1.27367	0.0547154	1.38281	1.21491	1.22305	449	50.7531	5.42725
158937298	Ikbkap	230233	elongator complex protein 1	NP_080355.2	1.5	1	2	2	4	1.1843	1.18467	0.0203415	1.14423	1.2039	1.20598	1333	149.489	5.99854
27369922	Dnm3	103967	dynamin-3 isoform 2	NP_766234.1	22.12	2	8	17	50	1.18428	1.16633	0.0193247	1.13977	1.15545	1.20399	859	96.7434	8.23584
70909347	Pde10a	23984	cAMP and cAMP-inhibited cGMP 3',5'-cyclic phosphodiesterase 10A	NP_035996.2	14.2	1	9	9	19	1.18385	1.15667	0.0165059	1.13219	1.18796	1.1498	796	90.2805	6.65381
157838001	Ddx42	72047	ATP-dependent RNA helicase DDX42	NP_082350.3	4.41	1	2	2	3	1.18374	1.115	0.0568976	1.02304	1.21935	1.10305	929	101.902	6.97607
10048462	Slc25a20	57279	mitochondrial carnitine/acylcarnitine carrier protein	NP_065266.1	5.98	1	2	2	4	1.18372	1.18433	0.0224821	1.20006	1.21319	1.13971	301	33.0049	9.11475
6756039	Ywhaq	22630	14-3-3 protein theta	NP_035869.1	62.86	1	12	18	103	1.18364	1.17667	0.0208992	1.21723	1.14696	1.16611	245	27.7608	4.77979
255308928	Hip1r	29816	huntingtin-interacting protein 1-related protein	NP_659507.3	6.46	1	6	6	11	1.18351	1.20133	0.0166767	1.16791	1.21892	1.21729	1068	119.353	6.52197
154146209	Usp7	252870	ubiquitin carboxyl-terminal hydrolase 7	NP_001003918.2	6.17	1	6	6	11	1.18337	1.19133	0.0306014	1.23413	1.20843	1.13221	1103	128.392	5.5542
51317387	Gak	231580	cyclin-G-associated kinase	NP_705797.1	5.29	1	6	7	14	1.18309	1.18867	0.0363425	1.11722	1.23499	1.21415	1305	143.58	5.69385
295424139	Gps1	209318	COP9 signalosome complex subunit 1 isoform 2	NP_001171345.1	3.49	2	2	2	4	1.18246	1.18633	0.0437277	1.23414	1.2256	1.09865	487	55.128	6.69775
6755742	Tcof1	21453	treacle protein isoform 2	NP_035682.1	1.89	2	3	3	6	1.18219	1.16233	0.072779	1.24197	1.22824	1.01724	1320	134.921	9.34912
31981350	Fam49a	76820	protein FAM49A	NP_084034.2	17.34	1	3	4	9	1.18197	1.22233	0.114368	1.01586	1.2396	1.41071	323	37.3187	6.01123
8567340	Copg2	54160	coatomer subunit gamma-2	NP_059506.1	3.56	1	2	3	6	1.18196	1.18133	0.00775313	1.19126	1.1656	1.18707	871	97.6175	5.79541
21617847	Cryzl1	66609	quinone oxidoreductase-like protein 1 isoform 1	NP_598440.1	6.61	1	2	2	2	1.18193	1.19067	0.0711953	1.12334	1.33306	1.11577	348	38.7011	5.97314
227499988	Slc44a1	100434	choline transporter-like protein 1 isoform B	NP_001153105.1	6.46	2	3	3	8	1.18135	1.15933	0.0148136	1.16598	1.18062	1.13099	526	59.0782	9.27588
16945962	Rph3a	19894	rabphilin-3A	NP_035416.1	26.28	1	15	15	31	1.18109	1.11667	0.0223632	1.13706	1.07196	1.14096	681	75.4417	8.26514
31980873	Vps53	68299	vacuolar protein sorting-associated protein 53 homolog	NP_080940.2	6.01	1	5	5	9	1.181	1.181	0.0498029	1.11016	1.15641	1.27735	832	94.3631	6.60986
356995868	Ddx39b	53817	spliceosome RNA helicase Ddx39b	NP_001239386.1	18.69	1	7	7	15	1.18097	1.194	0.0441626	1.12288	1.27534	1.18378	428	49.004	5.66846
38016174	Snph	241727	syntaphilin	NP_937857.1	9.47	1	4	4	11	1.18034	1.21133	0.0477854	1.12455	1.21905	1.29008	528	57.0373	6.02393
13386054	Arpc4	68089	actin-related protein 2/3 complex subunit 4 isoform 1	NP_080828.1	38.69	1	5	5	19	1.18029	1.10167	0.0269341	1.05302	1.10598	1.14582	168	19.6543	8.42627
110625853	Zfyve1	217695	zinc finger FYVE domain-containing protein 1	NP_898977.2	4.25	1	2	2	4	1.18026	1.18033	0.00835332	1.17058	1.197	1.17334	777	86.8844	7.34229
31088872	Supv3l1	338359	ATP-dependent RNA helicase SUPV3L1, mitochondrial precursor	NP_852088.1	3.47	1	3	3	6	1.18024	1.14867	0.00606448	1.14924	1.13797	1.15895	779	86.9501	7.84033
58037257	Dcaf7	71833	DDB1- and CUL4-associated factor 7	NP_082222.1	7.02	1	2	2	4	1.18019	1.182	0.0297041	1.22503	1.19612	1.12467	342	38.9011	5.51611
116089351	Abi1	11308	abl interactor 1 isoform 5	NP_001070661.1	23.2	5	6	7	21	1.18015	1.19067	0.038019	1.11512	1.23469	1.22179	388	42.5213	6.20166
282721032	Magi2	50791	membrane-associated guanylate kinase, WW and PDZ domain-containing protein 2 isoform 3	NP_001164216.1	5.28	3	5	5	9	1.1799	1.17633	0.0320901	1.15702	1.23939	1.13318	1098	121.004	5.89697
40353220	Bckdhb	12040	2-oxoisovalerate dehydrogenase subunit beta, mitochondrial	NP_954665.1	6.52	1	2	2	4	1.17989	1.187	0.0769697	1.3113	1.20375	1.04601	322	35.482	5.51611
124358961	D430041D05Rik	241589	uncharacterized protein LOC241589	NP_001028519.2	3.47	1	3	3	6	1.17966	1.12067	0.0216974	1.10085	1.16352	1.09655	1414	153.285	9.39307
31560653	Pfkl	18641	6-phosphofructokinase, liver type	NP_032852.2	28.21	1	15	19	62	1.17964	1.185	0.0112694	1.16475	1.18564	1.20425	780	85.3054	7.1665
122937355	Mark2	13728	serine/threonine-protein kinase MARK2 isoform 2	NP_001073857.1	9.42	4	2	6	7	1.17926	1.17733	0.0180216	1.16446	1.15489	1.21252	722	80.8235	9.59814
6680878	Scarb2	12492	lysosome membrane protein 2 precursor	NP_031670.1	6.49	1	2	2	5	1.17897	1.316	0.0678847	1.37071	1.39605	1.18112	478	54.0095	5.09717
26986569	Slc6a17	229706	sodium-dependent neutral amino acid transporter SLC6A17	NP_758475.1	10.5	1	6	6	14	1.17861	1.135	0.0393107	1.06113	1.14887	1.19505	724	80.7042	6.22705
21313138	Gstk1	76263	glutathione S-transferase kappa 1	NP_083831.1	13.27	1	3	3	6	1.17843	1.18933	0.00272843	1.1934	1.19117	1.18418	226	25.6873	8.88037
7305061	Fkbp3	30795	peptidyl-prolyl cis-trans isomerase FKBP3	NP_038930.1	13.39	1	3	3	5	1.1783	1.15867	0.0228352	1.16099	1.1975	1.11752	224	25.1323	9.27588
325995166	Ptrhd1	69709	putative peptidyl-tRNA hydrolase PTRHD1	NP_001191841.1	33.57	1	4	4	8	1.17784	1.16033	0.00851144	1.17667	1.15524	1.14856	140	16.0265	9.31982
119508443	Dnajc10	66861	dnaJ homolog subfamily C member 10 precursor	NP_077143.2	5.55	1	3	3	6	1.17764	1.141	0.0539846	1.07516	1.24757	1.10006	793	90.5251	6.96143
6754022	Gng3	14704	guanine nucleotide-binding protein G(I)/G(S)/G(O) subunit gamma-3 precursor	NP_034446.1	62.67	1	3	3	15	1.17762	1.211	0.0135031	1.19703	1.19807	1.23805	75	8.29916	7.78174
113199775	Acsf3	257633	acyl-CoA synthetase family member 3, mitochondrial precursor	NP_659181.2	6.69	1	2	2	4	1.17629	1.17567	0.0108372	1.15436	1.18628	1.18717	583	65.0357	8.01611
8394347	Stk39	53416	STE20/SPS1-related proline-alanine-rich protein kinase	NP_058562.1	10.97	1	6	6	12	1.17616	1.16367	0.0365392	1.23339	1.14933	1.10899	556	60.2819	6.29053
11528490	Flii	14248	protein flightless-1 homolog	NP_071292.1	4.09	2	5	5	7	1.17592	1.176	0.00472579	1.18268	1.1779	1.16741	1271	144.712	6.06201
61888838	Hsd17b10	15108	3-hydroxyacyl-CoA dehydrogenase type-2	NP_058043.3	31.8	1	5	5	15	1.1757	1.17367	0.00533334	1.17871	1.17893	1.16296	261	27.2566	8.76318
94721328	Vapa	30960	vesicle-associated membrane protein-associated protein A	NP_038961.2	39.76	1	8	8	31	1.17561	1.179	0.0334215	1.16007	1.24427	1.13301	249	27.8373	8.39697
34368584	Zc3h15	69082	zinc finger CCCH domain-containing protein 15	NP_081210.2	6.81	1	3	3	5	1.17498	1.204	0.013	1.17756	1.21678	1.21715	426	48.2974	5.30029
227116320	Fkbp15	338355	FK506-binding protein 15	NP_001038993.1	1.81	1	2	2	2	1.17478	1.17633	0.0338099	1.16664	1.23941	1.12288	1216	132.878	5.07178
12963663	Mdp1	67881	magnesium-dependent phosphatase 1	NP_075886.1	17.68	1	2	2	4	1.17469	1.18233	0.083796	1.31139	1.21062	1.02517	164	18.5706	6.80029
256220343	Dhrs4	28200	dehydrogenase/reductase SDR family member 4 isoform 1	NP_001033027.2	9.32	1	3	3	5	1.17461	1.19833	0.0312908	1.14747	1.19323	1.2546	279	29.8657	9.37842
18700024	Idh3b	170718	isocitrate dehydrogenase 3, beta subunit	NP_570954.1	34.38	1	13	13	69	1.17417	1.17567	0.0229807	1.12962	1.1941	1.20289	384	42.1677	8.60205
30841016	Lingo1	235402	leucine-rich repeat and immunoglobulin-like domain-containing nogo receptor-interacting protein 1 precursor	NP_851419.1	12.05	1	6	6	12	1.17397	1.14333	0.053299	1.19046	1.20252	1.03717	614	69.0569	8.30908
112181302	Rabl6	227624	rab-like protein 6	NP_001019787.2	9.1	1	5	5	9	1.17372	1.192	0.0410162	1.10979	1.23454	1.23118	725	79.7817	5.52881
270483722	A830010M20Rik	231570	uncharacterized protein KIAA1107 isoform 1	NP_001007575.2	6.34	1	5	5	11	1.17338	1.19567	0.0428343	1.12785	1.27546	1.18359	1088	117.241	7.79639
176866245	Slc4a10	94229	sodium-driven chloride bicarbonate exchanger isoform 2	NP_291030.2	11.95	7	11	12	28	1.17262	1.13033	0.0259123	1.10077	1.18216	1.10797	1088	122.471	6.37939
12963615	Tubb3	22152	tubulin beta-3 chain	NP_075768.1	68.44	1	10	24	293	1.1722	1.16767	0.0245244	1.1219	1.20553	1.17463	450	50.3862	4.93213
29150253	Acp2	11432	lysosomal acid phosphatase precursor	NP_031413.1	4.26	1	2	2	2	1.17213	1.17267	0.0154524	1.14394	1.1768	1.1966	423	48.4777	7.02002
27369563	Slc24a2	76376	solute carrier family 24 (sodium/potassium/calcium exchanger), member 2 isoform 1	NP_766014.1	3.3	1	2	3	3	1.17186	1.17467	0.0380234	1.12757	1.1457	1.24953	666	74.1935	6.53662
148747467	Kcnab1	16497	voltage-gated potassium channel subunit beta-1	NP_034727.3	9.73	1	2	4	7	1.17129	1.19567	0.146152	1.14252	1.47089	0.972535	401	44.6941	9.31982
31982233	Mtdh	67154	protein LYRIC	NP_080278.3	9.5	1	4	4	7	1.17113	1.17667	0.0066667	1.17019	1.17038	1.18992	579	63.8077	9.33447
161760627	Cdh2	12558	cadherin-2 precursor	NP_031690.3	2.32	1	2	2	4	1.17109	1.172	0.0335012	1.11545	1.23104	1.16976	906	99.7344	4.77979
170295814	D3Bwg0562e	229791	lipid phosphate phosphatase-related protein type 4	NP_808332.3	2.74	1	2	2	4	1.17101	1.173	0.0222711	1.12916	1.20057	1.18943	766	83.238	8.83643
19526794	Cd81	12520	CD81 antigen	NP_598416.1	20.76	1	3	3	7	1.17088	1.187	0.0483839	1.11341	1.2783	1.16998	236	25.7972	5.8335
13385670	Mrps34	79044	28S ribosomal protein S34, mitochondrial	NP_075749.1	7.34	1	2	2	4	1.17088	1.17133	0.0876743	1.26134	0.99558	1.2567	218	25.8107	10.4331
51491880	Mta2	23942	metastasis-associated protein MTA2	NP_035972.3	2.84	1	2	2	4	1.17074	1.17667	0.053896	1.07889	1.18629	1.26456	668	74.9827	9.67139
6680045	Gnb1	14688	guanine nucleotide-binding protein G(I)/G(S)/G(T) subunit beta-1	NP_032168.1	51.18	1	7	13	73	1.1705	1.193	0.0285716	1.24564	1.18458	1.14772	340	37.353	5.99854
227908782	Eftud1	101592	elongation factor Tu GTP-binding domain-containing protein 1	NP_780526.2	2.48	1	2	2	2	1.17046	1.17067	0.0192209	1.20896	1.15361	1.14853	1127	125.697	6.16357
6755997	Wfs1	22393	wolframin	NP_035846.1	8.2	1	6	6	11	1.17044	1.18433	0.0242235	1.15348	1.23209	1.16787	890	100.514	7.97217
110835702	Cc2d1a	212139	coiled-coil and C2 domain-containing protein 1A	NP_666082.2	3.08	1	3	3	5	1.17041	1.151	0.0106927	1.1724	1.14439	1.13714	943	103.634	7.84033
311893326	Ctbp1	13016	C-terminal-binding protein 1 isoform 2	NP_001185789.1	25.87	4	9	9	24	1.17022	1.17733	0.0322714	1.2138	1.20526	1.11265	429	46.4978	6.65381
58037329	Mcee	73724	methylmalonyl-CoA epimerase, mitochondrial precursor	NP_082902.1	25.84	1	3	3	5	1.17015	1.15833	0.0589359	1.07222	1.27098	1.13227	178	19.0051	9.08545
134288917	Dync1h1	13424	cytoplasmic dynein 1 heavy chain 1	NP_084514.2	29.87	1	114	114	311	1.16989	1.173	0.0198578	1.13412	1.19929	1.18556	4644	531.71	6.41748
22165384	Tubb4b	227613	tubulin beta-4B chain	NP_666228.1	70.11	1	1	27	413	1.16979	1.132	0.00702378	1.12412	1.12619	1.14561	445	49.799	4.89404
226958577	2610301G19Rik	219158	DBIRD complex subunit KIAA1967 homolog	NP_666167.3	10.74	1	7	7	13	1.16948	1.17333	0.00726482	1.17478	1.16011	1.18462	922	102.938	5.24951
7242138	Atp1b2	11932	sodium/potassium-transporting ATPase subunit beta-2	NP_038201.1	35.17	1	9	9	26	1.16907	1.12033	0.0782737	1.27317	1.07377	1.01443	290	33.3225	8.30908
7710028	Gpc1	14733	glypican-1 precursor	NP_057905.1	6.82	1	3	3	6	1.16866	1.15433	0.0348393	1.08469	1.18284	1.19516	557	61.3207	7.04932
154146249	Rptor	74370	regulatory-associated protein of mTOR	NP_083174.2	2.7	1	3	3	6	1.1686	1.181	0.0949333	0.99298	1.2979	1.25212	1335	149.401	6.87354
219282712	Frrs1l	230235	DOMON domain-containing protein FRRS1L precursor	NP_001136437.1	10.24	1	2	2	2	1.16851	1.167	0.0592143	1.05729	1.26013	1.18365	293	32.4859	5.42725
7106387	Psma5	26442	proteasome subunit alpha type-5	NP_036097.1	38.17	1	6	6	19	1.16842	1.179	0.143628	1.46645	1.02455	1.04593	241	26.3942	4.79248
255918184	Ppp6r3	52036	serine/threonine-protein phosphatase 6 regulatory subunit 3 isoform 3	NP_001157631.1	3.51	3	3	3	5	1.168	1.16967	0.0421755	1.09213	1.17964	1.23677	827	92.5585	4.58936
34328138	Kif3a	16568	kinesin-like protein KIF3A	NP_032469.2	9.27	1	5	6	10	1.1679	1.18267	0.0140752	1.15476	1.20062	1.19167	701	80.12	6.53662
7305581	Timm13	30055	mitochondrial import inner membrane translocase subunit Tim13	NP_038923.1	27.37	1	2	2	6	1.16766	1.173	0.0804674	1.01314	1.23751	1.26785	95	10.4509	8.17725
6678696	Llgl1	16897	lethal(2) giant larvae protein homolog 1 isoform 2	NP_032528.1	3.58	3	2	2	4	1.16753	1.17433	0.0576233	1.09693	1.28733	1.13937	1034	112.306	6.48096
34328251	Dbn1	56320	drebrin isoform 3	NP_062787.2	20.15	3	13	13	29	1.16745	1.16867	0.00952775	1.18654	1.15488	1.16375	660	72.372	4.43701
255958286	Suclg1	56451	succinyl-CoA ligase [ADP/GDP-forming] subunit alpha, mitochondrial precursor	NP_063932.2	30.06	1	9	9	50	1.16723	1.18633	0.0161692	1.1576	1.18674	1.21373	346	36.132	9.39307
28077051	Nln	75805	neurolysin, mitochondrial precursor	NP_083723.1	5.82	1	3	3	6	1.16667	1.10933	0.0811097	1.22492	1.15007	0.952923	704	80.3775	6.44287
18017596	Snx4	69150	sorting nexin-4	NP_542124.1	8.89	1	3	3	6	1.16656	1.15633	0.0344787	1.09165	1.16685	1.21018	450	51.7451	5.79541
110625722	Opa3	403187	optic atrophy 3 protein homolog	NP_997408.2	17.88	1	3	3	6	1.16638	1.18733	0.049411	1.20335	1.26372	1.09453	179	20.0973	8.33838
28893409	Enpp6	320981	ectonucleotide pyrophosphatase/phosphodiesterase family member 6 precursor	NP_796278.1	5.23	1	2	2	4	1.16608	1.16567	0.0190992	1.19982	1.1633	1.13424	440	50.5855	7.31299
394582113	Mical3	194401	protein-methionine sulfoxide oxidase MICAL3 isoform 1	NP_001257404.1	3.21	1	6	6	11	1.16603	1.17867	0.015836	1.15878	1.20972	1.16742	1993	223.583	5.46533
162138894	Farsa	66590	phenylalanine--tRNA ligase alpha subunit	NP_079924.2	10.43	1	5	5	9	1.16588	1.17933	0.0207391	1.17007	1.21942	1.14892	508	57.5628	8.27979
71725385	Diras2	68203	GTP-binding protein Di-Ras2	NP_001019645.1	35.18	1	5	6	18	1.16584	1.193	0.0430039	1.16669	1.13477	1.27659	199	22.4836	8.76318
58037273	Btbd17	72014	BTB/POZ domain-containing protein 17 precursor	NP_082331.1	11.51	1	3	3	6	1.16548	1.22867	0.162208	1.00185	1.54293	1.14134	478	52.5695	9.42236
281182473	Dynll2	68097	dynein light chain 2, cytoplasmic	NP_001161943.1	37.08	1	2	2	2	1.16535	1.17533	0.0705321	1.30051	1.05711	1.16781	89	10.3431	7.37158
124517678	Ptpn23	104831	tyrosine-protein phosphatase non-receptor type 23	NP_001074512.1	4.55	1	4	4	8	1.1653	1.19133	0.0841632	1.34513	1.17394	1.05469	1692	185.1	6.80029
133778983	Klc2	16594	kinesin light chain 2	NP_032477.2	16.48	1	4	9	18	1.16507	1.14767	0.0177044	1.1436	1.17982	1.1194	619	68.378	7.06396
116875858	Acan	11595	aggrecan core protein precursor	NP_031450.2	1.13	1	3	3	4	1.16476	1.19867	0.0480289	1.25415	1.23918	1.10335	2132	221.805	4.29736
6755100	Pa2g4	18813	proliferation-associated protein 2G4	NP_035249.1	22.59	1	7	7	16	1.16472	1.16767	0.00425573	1.16519	1.17619	1.16184	394	43.6712	6.85889
6753494	Coro1b	23789	coronin-1B	NP_035908.1	17.15	1	8	8	14	1.16471	1.13833	0.0157198	1.11663	1.16948	1.12903	484	53.878	5.78271
6755690	Stxbp3a	20912	syntaxin-binding protein 3	NP_035634.1	2.7	1	2	2	2	1.16431	1.166	0.0279345	1.2021	1.11124	1.18458	592	67.8989	8.01611
260064007	Usp24	329908	ubiquitin carboxyl-terminal hydrolase 24	NP_899048.2	0.57	1	2	2	2	1.16417	1.16967	0.0670133	1.28809	1.05582	1.16488	2617	293.814	6.18896
329664963	Actr3	74117	actin-related protein 3	NP_001192314.1	45.69	1	11	13	45	1.16398	1.14833	0.0321265	1.08631	1.19308	1.16554	418	47.327	5.88428
262359891	Eif5a	276770	eukaryotic translation initiation factor 5A-1	NP_001160064.1	34.42	1	1	6	12	1.16389	1.167	0.0539259	1.0694	1.17683	1.25461	154	16.8214	5.23682
161484668	Ppp1cb	19046	serine/threonine-protein phosphatase PP1-beta catalytic subunit	NP_766295.2	10.4	1	1	4	7	1.16388	1.16933	0.0480706	1.18904	1.24084	1.07774	327	37.1626	6.18896
21313640	Ap2b1	71770	AP-2 complex subunit beta isoform b	NP_082191.1	40.13	2	19	33	116	1.16383	1.155	0.0282902	1.13401	1.2115	1.1201	937	104.516	5.37646
30520029	Atcay	16467	caytaxin	NP_848777.1	18.01	1	5	5	12	1.16379	1.15767	0.0196328	1.12368	1.19246	1.15655	372	42.1519	4.67822
226342967	Plcl2	224860	inactive phospholipase C-like protein 2	NP_038908.2	7.98	1	7	8	14	1.16376	1.16033	0.025208	1.11014	1.18294	1.18817	1128	125.692	6.91748
242332593	Lamtor1	66508	ragulator complex protein LAMTOR1	NP_079881.2	7.45	1	2	2	4	1.16356	1.164	0.0254034	1.12032	1.16393	1.20827	161	17.7378	5.14795
9790077	Gsk3b	56637	glycogen synthase kinase-3 beta	NP_062801.1	32.62	1	7	10	24	1.16329	1.22033	0.0186578	1.19252	1.21153	1.25563	420	46.6809	8.77783
134031962	Magi1	14924	membrane-associated guanylate kinase, WW and PDZ domain-containing protein 1 isoform d	NP_001076790.1	5.98	3	3	3	6	1.16327	1.18133	0.0788021	1.05212	1.32421	1.1682	1020	110.723	5.47803
261878509	Mgll	23945	monoglyceride lipase isoform c	NP_001159721.1	28.29	3	5	5	12	1.16318	1.17933	0.0419537	1.1188	1.15893	1.26011	258	28.3593	6.84424
60097931	Ermn	77767	ermin	NP_084248.2	27.05	1	6	6	13	1.16255	1.153	0.00763762	1.15838	1.13812	1.16318	281	32.1284	4.58936
17157985	Mrps5	77721	28S ribosomal protein S5, mitochondrial	NP_084239.1	7.18	1	2	2	4	1.16238	1.161	0.00611009	1.169	1.16491	1.14902	432	48.1762	10.1401
133922578	Ccdc22	54638	coiled-coil domain-containing protein 22	NP_613069.3	3.51	1	2	2	4	1.1623	1.163	0.0310215	1.12992	1.13364	1.2246	627	70.7998	6.01123
254540089	Prpsap1	67763	phosphoribosyl pyrophosphate synthase-associated protein 1	NP_080640.1	12.99	1	2	3	3	1.16208	1.168	0.124575	1.19471	1.36915	0.939525	385	42.4404	8.39697
237820660	Ubr4	69116	E3 ubiquitin-protein ligase UBR4	NP_001153791.1	1.95	1	10	10	18	1.16205	1.14667	0.00371186	1.15431	1.14423	1.14187	5180	571.927	6.06201
31982664	Itpa	16434	inosine triphosphate pyrophosphatase	NP_080198.2	37.88	1	5	5	15	1.16166	1.16567	0.0222586	1.1233	1.19798	1.17618	198	21.883	5.87158
157278453	Rapgef2	76089	rap guanine nucleotide exchange factor 2	NP_001093094.2	7.5	1	8	8	21	1.16143	1.20567	0.0586866	1.10102	1.30404	1.21187	1494	166.324	6.63916
21314854	Gatad2b	229542	transcriptional repressor p66-beta	NP_647465.1	4.55	1	2	2	4	1.1614	1.17133	0.0933637	0.985491	1.27477	1.25403	594	65.37	9.70068
13386062	Apool	68117	apolipoprotein O-like precursor	NP_080841.1	17.74	1	4	4	8	1.16138	1.16533	0.0128755	1.14015	1.17355	1.18215	265	29.2422	9.30518
33468987	Wdr48	67561	WD repeat-containing protein 48	NP_080512.1	6.66	1	4	4	8	1.16136	1.19533	0.0145182	1.17722	1.18479	1.22428	676	75.9594	7.1665
285402377	Strn3	94186	striatin-3 isoform 2	NP_001165569.1	9.41	1	5	5	8	1.16135	1.10967	0.0812657	1.06971	1.26588	0.992966	712	77.6836	5.22412
205361114	Dnaja3	83945	dnaJ homolog subfamily A member 3, mitochondrial isoform 2	NP_001128584.1	6.18	2	2	2	4	1.16127	1.16167	0.0516957	1.10725	1.11326	1.26529	453	49.455	9.30518
110347469	Pzp	11287	alpha-2-macroglobulin precursor	NP_031402.3	11.57	1	13	13	28	1.16117	1.173	0.0180277	1.13775	1.19843	1.18301	1495	165.748	6.68311
218751908	Ppp2r5c	26931	serine/threonine-protein phosphatase 2A 56 kDa regulatory subunit gamma isoform isoform d	NP_001128473.1	8.84	1	3	5	16	1.16117	1.13833	0.0795871	0.984808	1.17769	1.25157	509	59.3272	8.71924
224922757	Mark1	226778	serine/threonine-protein kinase MARK1	NP_663490.2	12.33	1	3	8	18	1.16089	1.15833	0.0410298	1.14813	1.23367	1.09331	795	88.2799	9.39307
24431937	Nmral1	67824	nmrA-like family domain-containing protein 1	NP_080669.1	13.92	1	4	4	7	1.16077	1.16233	0.0405969	1.1302	1.24331	1.11415	309	34.3546	6.85889
269973915	Gphn	268566	gephyrin isoform 2	NP_766540.2	13	2	9	9	21	1.16029	1.14733	0.017742	1.14324	1.18034	1.11855	769	83.2298	5.60498
244792700	Nrp1	18186	neuropilin-1 precursor	NP_032763.2	2.28	1	2	2	2	1.16016	1.16067	0.0165059	1.13604	1.19244	1.1543	923	102.935	5.89697
27502349	Pmpca	66865	mitochondrial-processing peptidase subunit alpha precursor	NP_775272.1	3.63	1	2	2	4	1.16014	1.16133	0.0216744	1.11846	1.18181	1.18403	524	58.2416	6.82959
157012015	Kcna2	16490	potassium voltage-gated channel subfamily A member 2	NP_032443.3	9.62	1	2	5	16	1.16006	1.174	0.0560268	1.06177	1.23275	1.22667	499	56.6645	4.85596
33859765	Eri3	140546	ERI1 exoribonuclease 3	NP_536717.2	8.31	1	2	2	6	1.16004	1.113	0.0395264	1.18991	1.05873	1.09005	337	37.1647	8.07471
112363090	Ctnnd2	18163	catenin delta-2	NP_032755.2	9.15	1	6	9	17	1.15969	1.16067	0.0130171	1.18359	1.13933	1.15874	1246	134.859	7.6499
51491845	Cltc	67300	clathrin heavy chain 1	NP_001003908.1	50.93	1	69	69	315	1.15955	1.17467	0.0212786	1.13335	1.18753	1.20319	1675	191.435	5.69385
344217717	Pde2a	207728	cGMP-dependent 3',5'-cyclic phosphodiesterase isoform PDE2A1	NP_001230686.1	27.07	5	19	19	48	1.15943	1.15133	0.0265602	1.10544	1.19725	1.15166	916	103.222	5.37646
19526936	Lancl2	71835	lanC-like protein 2	NP_598498.1	32.44	1	10	10	23	1.15937	1.18567	0.0164756	1.16422	1.2182	1.17544	450	50.7445	7.28369
6679573	Pura	19290	transcriptional activator protein Pur-alpha	NP_033015.1	38.32	1	9	11	31	1.15908	1.11933	0.0233547	1.10461	1.08755	1.16459	321	34.8624	6.44287
116089322	Lonp1	74142	lon protease homolog, mitochondrial precursor	NP_083058.2	20.76	1	15	15	32	1.15906	1.14833	0.0342604	1.09291	1.21061	1.14079	949	105.776	6.56592
110349752	Farp1	223254	FERM, RhoGEF and pleckstrin domain-containing protein 1	NP_598843.3	8.49	1	7	7	13	1.15842	1.17067	0.0345173	1.14487	1.23894	1.12755	1048	118.801	7.88428
148747410	Arcn1	213827	coatomer subunit delta	NP_666097.3	11.94	1	5	5	9	1.1584	1.164	0.0342102	1.09942	1.21469	1.17754	511	57.1932	6.21436
29789148	Ndufb9	66218	NADH dehydrogenase [ubiquinone] 1 beta subcomplex subunit 9	NP_075661.1	31.84	1	4	4	7	1.15838	1.17433	0.0379049	1.15309	1.24789	1.12177	179	21.9697	7.79639
312836854	Slc38a3	76257	sodium-coupled neutral amino acid transporter 3	NP_001186146.1	5.54	1	2	2	8	1.15823	1.199	0.106275	1.40763	1.12796	1.06067	505	55.555	7.09326
7657031	Nt5c	50773	5'(3')-deoxyribonucleotidase, cytosolic type	NP_056622.1	28	1	4	4	10	1.15809	1.13933	0.024127	1.12206	1.1092	1.18744	200	23.0618	5.49072
83014391	LOC637733	637733	high mobility group protein B1-like	XP_918585.1	28.64	5	6	6	12	1.15806	1.17667	0.0102686	1.19552	1.1612	1.17267	213	24.5911	6.82959
34328242	Syt11	229521	synaptotagmin-11	NP_061274.2	7.21	1	2	2	4	1.15768	1.158	0.0265141	1.18582	1.18339	1.10459	430	48.3023	9.11475
78126155	Caml	12328	calcium signal-modulating cyclophilin ligand	NP_031622.2	6.12	1	2	2	2	1.15759	1.159	0.0445571	1.1529	1.08481	1.23941	294	32.5216	7.73779
30794164	Cltb	74325	clathrin light chain B	NP_083146.1	26.54	1	7	7	21	1.15738	1.14133	0.0354087	1.08354	1.20591	1.13356	211	23.1602	4.67822
164607122	Shank2	210274	SH3 and multiple ankyrin repeat domains protein 2 isoform a	NP_001074839.2	8.32	2	9	9	19	1.15715	1.21	0.00208166	1.21444	1.20698	1.20903	1262	135.338	6.03662
9790083	Ruvbl1	56505	ruvB-like 1	NP_062659.1	5.92	1	3	3	5	1.15705	1.138	0.0328075	1.1311	1.08476	1.1976	456	50.1823	6.41748
149261435	LOC100047658	100047658	eukaryotic translation initiation factor 5-like isoform 1	XP_001479641.1	20.98	1	8	8	15	1.15686	1.18467	0.0557983	1.07624	1.26075	1.2171	429	48.9377	5.51611
31982171	Mug1	17836	murinoglobulin-1 precursor	NP_032671.2	6.44	1	8	9	19	1.1568	1.13167	0.0209311	1.15577	1.14873	1.08955	1476	165.193	6.41748
225637531	Eif3f	66085	eukaryotic translation initiation factor 3 subunit F	NP_079620.2	5.26	1	2	2	6	1.15677	1.16667	0.0366712	1.1195	1.14063	1.23887	361	37.9603	5.57959
170932528	Tnpo2	212999	transportin-2	NP_663365.3	8.7	1	6	6	12	1.15668	1.16633	0.040523	1.18406	1.22639	1.08873	897	101.37	5.0083
110681714	Chm	12662	rab proteins geranylgeranyltransferase component A 1	NP_061288.2	2.72	1	2	2	4	1.15654	1.161	0.058321	1.15865	1.06099	1.26308	662	73.6168	4.69092
85701652	Ttc9	69480	tetratricopeptide repeat protein 9A	NP_001028321.1	10.05	1	2	2	4	1.15651	1.15733	0.0218352	1.13626	1.20052	1.13498	219	24.3355	8.85107
109627652	Cfh	12628	complement factor H precursor	NP_034018.2	1.68	1	2	2	2	1.15635	1.157	0.0120968	1.15169	1.1799	1.13883	1252	141.179	7.10791
49274632	Slc25a23	66972	calcium-binding mitochondrial carrier protein SCaMC-3	NP_080153.2	8.14	1	3	4	7	1.15628	1.154	0.0163707	1.1443	1.18608	1.13158	467	52.464	7.59131
260763900	Ptges2	96979	prostaglandin E synthase 2	NP_598544.2	20.57	1	6	6	11	1.15614	1.14733	0.0247745	1.09769	1.17639	1.16754	384	43.2962	8.99756
87299637	Dnm2	13430	dynamin-2 isoform 2	NP_001034609.1	15.65	3	4	14	40	1.15614	1.186	0.026839	1.23709	1.17485	1.14649	869	97.926	7.44482
407261880	Pnpt1	71701	polyribonucleotide nucleotidyltransferase 1, mitochondrial	XP_003945946.1	4.98	3	4	4	6	1.15614	1.13667	0.0089505	1.11881	1.14331	1.14792	703	77.1871	7.03467
116256516	Hnrnpd	11991	heterogeneous nuclear ribonucleoprotein D0 isoform d	NP_001070735.1	32.4	4	9	10	22	1.15609	1.144	0.0153079	1.12123	1.17319	1.13797	287	30.5891	8.41162
6679901	Gabra2	14395	gamma-aminobutyric acid receptor subunit alpha-2 precursor	NP_032092.1	5.76	1	2	3	6	1.156	1.159	0.0416173	1.08943	1.15529	1.23303	451	51.1062	9.05615
50234896	Ube2o	217342	ubiquitin-conjugating enzyme E2 O	NP_776116.2	12.81	1	11	11	20	1.15593	1.18833	0.033178	1.22008	1.12222	1.22259	1288	140.746	5.05908
126012517	Aimp1	13722	aminoacyl tRNA synthase complex-interacting multifunctional protein 1	NP_031952.2	22.88	1	5	6	10	1.15591	1.19133	0.0380803	1.26667	1.16129	1.14586	319	35.1444	8.57275
21704122	Pdk3	236900	pyruvate dehydrogenase kinase, isozyme 3	NP_663605.1	17.59	1	6	6	11	1.15581	1.137	0.01861	1.11548	1.17361	1.12234	415	47.8926	8.82178
6680832	Calm2	12314	calmodulin	NP_031615.1	76.51	1	8	8	55	1.15517	1.158	0.0115036	1.13538	1.16983	1.16876	149	16.8268	4.22119
31560618	Bub3	12237	mitotic checkpoint protein BUB3	NP_033904.2	7.06	1	2	2	2	1.15475	1.155	0.030271	1.13206	1.21502	1.11789	326	36.9311	6.84424
30794138	Ppme1	72590	protein phosphatase methylesterase 1	NP_082568.1	26.17	1	8	8	20	1.15468	1.18233	0.0701459	1.05481	1.29656	1.19462	386	42.2292	5.97314
158966667	Rab3gap1	226407	rab3 GTPase-activating protein catalytic subunit	NP_848805.2	8.15	1	6	6	13	1.15455	1.145	0.0368284	1.0724	1.18957	1.17338	981	110.128	5.73193
341604762	Raph1	77300	Ras association (RalGDS/AF-6) and pleckstrin homology domains 1	NP_001038978.3	7.58	1	6	6	11	1.15442	1.173	0.0635715	1.08119	1.29487	1.1434	1266	136.654	8.98291
39930429	Sec62	69276	translocation protein SEC62	NP_081292.1	7.54	1	3	3	6	1.15414	1.25733	0.061672	1.35126	1.28042	1.14121	398	45.5521	7.31299
21313484	Iscu	66383	iron-sulfur cluster assembly enzyme ISCU, mitochondrial precursor	NP_079802.1	14.88	1	3	3	8	1.15383	1.156	0.0372335	1.09912	1.22562	1.14321	168	18.0866	9.29053
148229140	Arfgef2	99371	brefeldin A-inhibited guanine nucleotide-exchange protein 2	NP_001078964.1	2.18	1	2	4	4	1.15379	1.15967	0.0672219	1.03161	1.18725	1.25991	1792	202.11	6.55127
227908819	Tarsl2	272396	probable threonine--tRNA ligase 2, cytoplasmic	NP_758514.2	3.8	1	3	3	6	1.15371	1.158	0.0770541	1.00384	1.22966	1.24018	790	91.2603	7.53271
31981588	Atp6v1h	108664	V-type proton ATPase subunit H	NP_598587.2	38.51	1	15	15	49	1.15366	1.16	0.0150997	1.17781	1.13013	1.17176	483	55.8191	6.60986
25092662	Vps25	28084	vacuolar protein-sorting-associated protein 25	NP_081052.2	14.2	1	2	2	4	1.15363	1.161	0.0592143	1.04558	1.19356	1.24323	176	20.7345	6.34131
422744222	Pcdh9	211712	protocadherin-9 isoform d precursor	NP_001258729.1	5.68	3	5	5	9	1.15337	1.14767	0.0145296	1.17058	1.15083	1.12062	1161	127.784	5.45264
6754222	Hnrnpab	15384	heterogeneous nuclear ribonucleoprotein A/B isoform 2	NP_034578.1	28.07	1	5	6	16	1.15332	1.18667	0.0146553	1.16629	1.21471	1.17945	285	30.8123	7.91357
226051567	Rangap1	19387	ran GTPase-activating protein 1	NP_001139646.1	4.41	1	3	3	6	1.15321	1.15667	0.0173621	1.13536	1.19146	1.14358	589	63.4914	4.67822
33563266	Ndufa4	17992	NADH dehydrogenase [ubiquinone] 1 alpha subcomplex subunit 4	NP_035016.1	54.88	1	5	5	26	1.15311	1.15967	0.0365893	1.14195	1.22998	1.10716	82	9.32087	9.5249
70608131	Immt	76614	mitochondrial inner membrane protein isoform 1	NP_083949.2	39.63	3	27	27	66	1.15302	1.16	0.0363731	1.09743	1.22335	1.16011	757	83.8482	6.60986
31560656	Pabpc1	18458	polyadenylate-binding protein 1	NP_032800.2	15.88	1	9	10	22	1.15294	1.159	0.0257164	1.15123	1.20724	1.11937	636	70.6259	9.49561
254540212	Mapk8ip3	30957	C-Jun-amino-terminal kinase-interacting protein 3 isoform g	NP_001156925.1	5.85	7	5	5	12	1.1525	1.18033	0.0283862	1.1847	1.12911	1.22719	1300	143.356	5.41455
40254514	Gapvd1	66691	GTPase-activating protein and VPS9 domain-containing protein 1	NP_079985.2	0.97	1	2	2	4	1.1524	1.15533	0.036997	1.08309	1.17798	1.20455	1437	160.01	5.19873
124249058	Tecpr1	70381	tectonin beta-propeller repeat-containing protein 1	NP_081686.1	5.49	1	5	5	10	1.15224	1.15467	0.0572199	1.05268	1.15962	1.25106	1166	130.184	6.48096
171906557	Padi2	18600	protein-arginine deiminase type-2	NP_032838.2	11.44	1	5	5	12	1.15198	1.159	0.0219317	1.1304	1.14496	1.20156	673	76.2005	5.52881
444741657	Gabrg2	14406	gamma-aminobutyric acid receptor subunit gamma-2 isoform 2 precursor	NP_803127.3	5.79	2	2	2	2	1.15186	1.15267	0.0829324	1.31576	1.09559	1.04586	466	54.0402	8.47021
30424613	Ccbl2	229905	kynurenine--oxoglutarate transaminase 3	NP_776124.1	6.43	1	2	2	4	1.1517	1.14767	0.0409566	1.20432	1.06756	1.17133	420	47.2901	7.1958
6681159	Ddx6	13209	probable ATP-dependent RNA helicase DDX6	NP_031867.1	18.84	1	6	6	12	1.15163	1.12333	0.0273394	1.1127	1.17488	1.08206	483	54.1573	8.66064
22165347	Eif1	20918	eukaryotic translation initiation factor 1	NP_035638.1	28.32	1	2	2	2	1.15155	1.154	0.072037	1.07814	1.0856	1.29827	113	12.7386	7.44482
170932556	Oxnad1	218885	oxidoreductase NAD-binding domain-containing protein 1 precursor	NP_663435.2	7.4	1	2	2	2	1.15144	1.15733	0.0543885	1.07283	1.25939	1.13975	311	34.705	8.1333
31981603	Bsdc1	100383	BSD domain-containing protein 1	NP_598650.2	6.09	1	2	2	5	1.15135	1.13433	0.0138604	1.10744	1.14417	1.15208	427	46.9236	4.39893
120953219	Soga3	67412	protein SOGA3 precursor	NP_080414.2	11.96	1	10	10	21	1.1512	1.16067	0.00592549	1.17197	1.15849	1.15215	945	103.416	6.13818
189409138	Cand1	71902	cullin-associated NEDD8-dissociated protein 1	NP_082270.1	24.63	1	26	26	83	1.15108	1.14967	0.0303663	1.09201	1.19458	1.1624	1230	136.245	5.78271
54873617	Ppm1e	320472	protein phosphatase 1E	NP_796141.2	9.75	1	6	6	15	1.15056	1.11467	0.0165865	1.13611	1.12557	1.08233	749	83.3666	4.97021
149263427	Gm2046	100039100	eukaryotic translation initiation factor 1A-like	XP_001472257.1	13.89	10	2	2	2	1.15053	1.15367	0.0447263	1.11316	1.24297	1.10452	144	16.6182	5.22412
226442772	Pgrmc2	70804	membrane-associated progesterone receptor component 2	NP_081834.1	30.41	1	3	4	7	1.15037	1.31067	0.077342	1.42236	1.16179	1.34841	217	23.3196	5.14795
17998694	Fxr1	14359	fragile X mental retardation syndrome-related protein 1 isoform 3	NP_032079.1	6.31	3	1	3	3	1.15027	1.15767	0.0856589	0.989435	1.26812	1.21607	539	60.7785	6.39209
84490401	Reps2	194590	ralBP1-associated Eps domain-containing protein 2	NP_839987.2	7.25	1	2	3	6	1.15019	1.14933	0.0488683	1.23066	1.15546	1.06239	648	70.5684	7.25439
86262151	Arhgap5	11855	rho GTPase-activating protein 5	NP_033836.2	2.93	1	3	3	6	1.14957	1.143	0.0330454	1.08931	1.13709	1.20292	1503	172.364	6.55127
368711320	Mtfr1l	76824	mitochondrial fission regulator 1-like	NP_001243041.1	7.27	1	2	2	4	1.14939	1.15167	0.0236737	1.15148	1.19321	1.11124	289	31.7062	6.1001
29789199	Ipo5	70572	importin-5	NP_076068.1	11.03	1	10	10	19	1.14939	1.11567	0.00674125	1.11774	1.12584	1.10269	1097	123.511	4.93213
7305631	Vps45	22365	vacuolar protein sorting-associated protein 45	NP_038869.1	5.96	1	2	2	6	1.1493	1.12233	0.0457323	1.03966	1.12903	1.19754	570	65.0119	8.25049
124339829	Hspa1a	193740	heat shock 70 kDa protein 1A	NP_034609.2	12.01	2	3	7	9	1.14928	1.14167	0.00883807	1.14955	1.12372	1.15062	641	70.036	5.71924
254911014	Ppp1r21	73825	protein phosphatase 1 regulatory subunit 21	NP_082934.3	5.77	1	4	4	8	1.14889	1.14967	0.0190117	1.16403	1.17346	1.11154	780	88.2824	6.90283
20270285	Tmem47	192216	transmembrane protein 47 isoform 2	NP_620090.1	8.84	1	2	2	4	1.14887	1.15267	0.0447449	1.22956	1.07511	1.15259	181	19.9814	6.72705
46909607	Ogt	108155	UDP-N-acetylglucosamine--peptide N-acetylglucosaminyltransferase 110 kDa subunit	NP_631883.2	5.64	1	5	5	12	1.14882	1.155	0.0417253	1.07214	1.18884	1.20422	1046	116.877	6.69775
125656173	Acaca	107476	acetyl-CoA carboxylase 1	NP_579938.2	4.09	1	6	6	11	1.14866	1.12733	0.0133334	1.11373	1.15353	1.11358	2345	265.088	6.39209
7106389	Psma7	26444	proteasome subunit alpha type-7	NP_036099.1	45.16	1	10	10	21	1.14865	1.162	0.12454	1.41116	1.04275	1.03217	248	27.8376	8.45557
21450169	Prpsap2	212627	phosphoribosyl pyrophosphate synthase-associated protein 2 isoform a	NP_659055.1	25.47	1	5	6	12	1.1486	1.098	0.0207846	1.13432	1.09794	1.0616	369	40.8544	7.1665
166235123	Smarcc2	68094	SWI/SNF complex subunit SMARCC2 isoform 2	NP_001107568.1	5.22	3	5	5	10	1.14853	1.16067	0.00779603	1.16125	1.14651	1.17429	1130	124.599	5.46533
269954679	Qars	97541	glutaminyl-tRNA synthetase isoform 2	NP_001161742.1	4.95	2	2	3	6	1.14842	1.149	0.022301	1.10716	1.15686	1.18297	606	68.784	7.38623
6680083	Grb2	14784	growth factor receptor-bound protein 2	NP_032189.1	22.12	1	4	4	8	1.14796	1.123	0.0252389	1.0733	1.15448	1.14243	217	25.2224	6.31592
359807008	Dip2a	64451	disco-interacting protein 2 homolog A	NP_001074888.2	3.07	1	3	5	10	1.14782	1.08267	0.0399263	1.14861	1.01064	1.08758	1562	169.412	7.76709
31980632	Lxn	17035	latexin	NP_058033.2	13.51	1	2	2	8	1.14737	1.15433	0.0157621	1.159	1.17897	1.12543	222	25.4756	5.74463
13385312	Plin3	66905	perilipin-3	NP_080112.1	5.03	1	2	2	6	1.14732	1.09667	0.0197849	1.06949	1.1347	1.08574	437	47.233	5.61768
47059484	Rbbp4	19646	histone-binding protein RBBP4	NP_033056.2	16.24	1	3	5	10	1.14712	1.176	0.0987472	1.0374	1.36738	1.1242	425	47.6261	4.89404
116089318	Daam2	76441	disheveled-associated activator of morphogenesis 2	NP_001008232.2	2.15	1	2	2	2	1.14695	1.17833	0.152422	1.03486	1.48256	1.01687	1115	128.289	6.91748
27369593	Wdr37	207615	WD repeat-containing protein 37 isoform a	NP_766033.1	13.31	1	6	6	12	1.14625	1.14933	0.00589728	1.14237	1.16126	1.14493	496	55.0118	7.2251
115511018	Usp9x	22284	probable ubiquitin carboxyl-terminal hydrolase FAF-X	NP_033507.2	6.03	1	13	14	26	1.14625	1.15733	0.00968389	1.13829	1.16577	1.16778	2554	290.031	5.8335
358679352	Mbnl1	56758	muscleblind-like protein 1 isoform 2	NP_001240637.1	7.92	3	2	3	5	1.14624	1.14567	0.0945557	1.32425	1.11094	1.0017	341	36.9513	8.60205
6755252	Purb	19291	transcriptional activator protein Pur-beta	NP_035351.1	40.74	1	7	9	21	1.14608	1.146	0.0446131	1.08012	1.23127	1.12732	324	33.8808	5.42725
125858511	Mapk10	26414	mitogen-activated protein kinase 10 isoform 1	NP_033184.2	22.51	2	9	9	23	1.14535	1.14267	0.00887568	1.15336	1.14965	1.12485	422	48.4556	7.69385
162138936	Hapln1	12950	hyaluronan and proteoglycan link protein 1 precursor	NP_038528.3	14.04	1	5	5	8	1.14522	1.135	0.0242693	1.08804	1.16933	1.14839	356	40.4522	7.79639
355390233	Gga3	260302	ADP-ribosylation factor-binding protein GGA3 isoform 2	NP_001238996.1	5.63	2	3	4	8	1.14505	1.09733	0.068754	1.1717	1.15959	0.959701	640	70.1482	6.13818
6756011	Slc7a11	26570	cystine/glutamate transporter	NP_036120.1	4.58	1	2	2	4	1.14462	1.14633	0.0388344	1.07225	1.16412	1.20277	502	55.4198	9.23193
125628650	Ccdc47	67163	coiled-coil domain-containing protein 47 precursor	NP_080285.2	6.42	1	2	2	4	1.14443	1.14633	0.00548737	1.13655	1.15645	1.14562	483	55.8083	4.84326
6753510	Cpne6	12891	copine-6 isoform a	NP_034077.1	21.54	2	10	11	24	1.14428	1.12567	0.0108372	1.12219	1.14608	1.10867	557	61.7416	5.59229
6671672	Capza2	12343	F-actin-capping protein subunit alpha-2	NP_031630.1	56.64	1	9	11	31	1.14418	1.15	0.0293087	1.16303	1.1934	1.09378	286	32.9466	5.84619
8394493	Tuba8	53857	tubulin alpha-8 chain	NP_059075.1	42.76	1	5	17	243	1.14405	1.15967	0.0360432	1.17504	1.21309	1.0911	449	50.0195	5.09717
31711990	Lsm12	268490	protein LSM12 homolog	NP_766535.1	17.95	1	3	3	6	1.14358	1.16633	0.0184149	1.15057	1.20309	1.14531	195	21.6871	7.73779
7106277	Csnk2b	13001	casein kinase II subunit beta	NP_034105.1	7.91	1	2	2	4	1.14358	1.145	0.0345881	1.07686	1.19019	1.16798	215	24.926	5.5542
66793406	Prrt3	210673	proline-rich transmembrane protein 3 precursor	NP_766075.2	6.59	1	3	3	6	1.14343	1.14567	0.0935242	1.02565	1.08131	1.32978	971	101.162	7.51807
262118273	Rars	104458	arginine--tRNA ligase, cytoplasmic	NP_080212.2	14.55	1	8	8	18	1.1434	1.178	0.0414769	1.15724	1.25839	1.11925	660	75.6251	7.54736
13384620	Hnrnpk	15387	heterogeneous nuclear ribonucleoprotein K	NP_079555.1	31.75	1	12	12	34	1.14335	1.16467	0.0104934	1.15913	1.18473	1.15042	463	50.9444	5.5415
444741718	Camsap1	227634	calmodulin-regulated spectrin-associated protein 1 isoform 1	NP_001263288.1	1.83	3	3	3	5	1.14334	1.19967	0.0437582	1.12806	1.27887	1.19177	1582	175.907	6.90283
37674218	Exoc8	102058	exocyst complex component 8	NP_932771.1	6.98	1	5	5	10	1.14293	1.14767	0.0147686	1.1724	1.1497	1.12065	716	80.9842	5.40186
6671509	Actb	11461	actin, cytoplasmic 1	NP_031419.1	72.8	2	11	26	351	1.14244	1.138	0.0240069	1.08993	1.16286	1.16111	375	41.7097	5.47803
6755000	Pdcd6	18570	programmed cell death protein 6	NP_035181.1	12.57	1	2	2	4	1.14212	1.143	0.0340783	1.11348	1.1047	1.21053	191	21.8538	5.40186
134053865	Trpv2	22368	transient receptor potential cation channel subfamily V member 2	NP_035836.2	2.65	1	2	2	4	1.1412	1.14533	0.0471216	1.05581	1.21631	1.16358	756	85.9105	6.99072
124487229	Bcr	110279	breakpoint cluster region protein	NP_001074881.1	3.86	1	3	5	12	1.14116	1.111	0.030315	1.11234	1.16291	1.05787	1270	142.982	6.91748
76880489	Rabgap1	227800	rab GTPase-activating protein 1 isoform a	NP_666233.2	3.95	2	3	3	5	1.14082	1.183	0.0542433	1.15012	1.28884	1.1103	1064	120.722	5.24951
254553348	Pfkm	18642	6-phosphofructokinase, muscle type	NP_001156960.1	37.82	1	21	23	85	1.14047	1.121	0.0178979	1.09734	1.15583	1.10987	780	85.2146	8.00146
34996495	Rpn2	20014	dolichyl-diphosphooligosaccharide--protein glycosyltransferase subunit 2 precursor	NP_062616.2	22.35	1	7	7	18	1.14041	1.14267	0.0494818	1.07161	1.23836	1.11778	631	69.02	5.80811
259013354	Thsd7a	330267	thrombospondin type-1 domain-containing protein 7A precursor	NP_001158277.1	2.43	1	3	3	5	1.14034	1.14	0.038371	1.08144	1.21241	1.12736	1646	183.534	7.1958
47059051	Ppp2r5a	226849	serine/threonine-protein phosphatase 2A 56 kDa regulatory subunit alpha isoform	NP_659129.2	10.29	1	3	4	7	1.14024	1.101	0.0168028	1.12302	1.11168	1.06801	486	56.3112	7.03467
160420342	Gdap1l1	228858	ganglioside-induced differentiation-associated protein 1-like 1	NP_659140.2	21.53	1	5	5	12	1.14021	1.169	0.0823468	1.02328	1.30843	1.17593	367	41.8934	6.48096
110625624	Tcp1	21454	T-complex protein 1 subunit alpha	NP_038714.2	39.75	1	18	18	43	1.14	1.13433	0.0149034	1.12183	1.16415	1.11657	556	60.4107	6.16357
13385536	Armc10	67211	armadillo repeat-containing protein 10	NP_080310.1	11.44	1	3	3	8	1.13996	1.12467	0.0302343	1.1853	1.09795	1.09109	306	33.2896	7.98682
6680019	Gclm	14630	glutamate--cysteine ligase regulatory subunit	NP_032155.1	7.66	1	2	2	4	1.13903	1.14167	0.0338296	1.18519	1.16526	1.0755	274	30.5155	5.51611
6756009	Dctn6	22428	dynactin subunit 6	NP_035852.1	17.37	1	3	3	6	1.13902	1.092	0.0225018	1.05671	1.13369	1.08505	190	20.6566	6.66846
32469489	Grm3	108069	metabotropic glutamate receptor 3 precursor	NP_862898.1	12.97	1	8	11	26	1.13884	1.11733	0.0231397	1.07279	1.1511	1.12821	879	99.0498	7.75244
20806109	Parp1	11545	poly [ADP-ribose] polymerase 1	NP_031441.2	2.37	1	2	2	2	1.13882	1.145	0.0676782	1.03613	1.1301	1.2685	1014	112.65	8.95361
7305485	Sh3gl1	20405	endophilin-A2 isoform 1	NP_038692.1	26.9	2	7	11	20	1.13878	1.08533	0.0294637	1.04281	1.14246	1.07116	368	41.4922	5.71924
8394133	Rab33b	19338	ras-related protein Rab-33B	NP_058554.1	18.34	1	2	4	7	1.13838	1.14433	0.0492082	1.16113	1.22003	1.05191	229	25.7498	7.69385
6678682	Lgals1	16852	galectin-1	NP_032521.1	19.26	1	2	2	4	1.13824	1.14	0.0300721	1.08354	1.14924	1.18682	135	14.8562	5.49072
19526878	Pycr2	69051	pyrroline-5-carboxylate reductase 2	NP_598466.1	20	1	5	5	12	1.13794	1.10467	0.0191253	1.10759	1.07034	1.13621	320	33.6376	7.76709
31543797	Syt2	20980	synaptotagmin-2	NP_033333.2	31.99	1	7	15	40	1.13747	1.12333	0.0226004	1.10708	1.16754	1.09533	422	47.2182	7.98682
33469051	Tppp	72948	tubulin polymerization-promoting protein	NP_878259.1	42.2	1	8	8	26	1.13693	1.104	0.0406325	1.02531	1.1599	1.12697	218	23.5601	9.42236
166999785	Grm1	14816	metabotropic glutamate receptor 1 isoform beta precursor	NP_001107805.1	3.42	1	2	3	3	1.13689	1.14467	0.0602504	1.09007	1.26516	1.07934	906	101.644	8.19189
9506983	Ppp2ca	19052	serine/threonine-protein phosphatase 2A catalytic subunit alpha isoform	NP_062284.1	33.98	1	7	7	24	1.13675	1.18767	0.155761	1.496	1.07194	0.994716	309	35.5854	5.5415
260166706	Ubap2l	74383	ubiquitin-associated protein 2-like isoform 4	NP_001159456.1	5.06	6	6	6	11	1.13664	1.14167	0.0385155	1.12187	1.21571	1.08739	1107	116.728	7.10791
51593084	Smarca2	67155	probable global transcription activator SNF2L2 isoform 1	NP_035546.2	1.83	2	3	3	5	1.13658	1.12833	0.0227474	1.16241	1.08473	1.13838	1583	180.609	7.1958
119508439	Pycrl	66194	pyrroline-5-carboxylate reductase 3	NP_079688.2	6.57	1	2	2	6	1.13648	1.12	0.0365011	1.06276	1.18793	1.1093	274	28.7027	7.26904
226958657	Rpl19	19921	60S ribosomal protein L19 isoform 2	NP_001152955.1	12.89	2	2	2	5	1.13617	1.195	0.0755049	1.34562	1.12102	1.1182	194	23.2332	11.4731
22165404	Acot11	329910	acyl-coenzyme A thioesterase 11	NP_079866.2	3.03	1	2	2	2	1.13612	1.13967	0.046563	1.06208	1.13371	1.22279	594	67.3117	6.80029
157951723	Srgap2	14270	SLIT-ROBO Rho GTPase-activating protein 2	NP_001074480.2	5.23	1	5	5	9	1.1358	1.183	0.036428	1.12233	1.2482	1.17854	1071	120.723	6.63916
6680690	Prdx3	11757	thioredoxin-dependent peroxide reductase, mitochondrial precursor	NP_031478.1	28.02	1	5	5	16	1.13537	1.126	0.0134288	1.13003	1.14745	1.10118	257	28.1094	7.57666
294774560	Gng12	14701	guanine nucleotide-binding protein G(I)/G(S)/G(O) subunit gamma-12	NP_001171029.1	47.22	1	4	4	17	1.13535	1.153	0.0173494	1.18708	1.13037	1.1423	72	7.99212	8.96826
47604972	Thnsl1	208967	threonine synthase-like 1 isoform b	NP_001001297.1	12.83	2	2	2	4	1.13533	1.136	0.0220303	1.15627	1.15961	1.09155	226	25.6901	7.81104
46195798	Ddost	13200	dolichyl-diphosphooligosaccharide--protein glycosyltransferase 48 kDa subunit precursor	NP_031864.2	6.12	1	3	3	6	1.13526	1.14433	0.0710923	1.08442	1.28621	1.06292	441	48.997	5.8335
124286826	Etf1	225363	eukaryotic peptide chain release factor subunit 1	NP_659115.3	12.36	1	5	5	11	1.13458	1.111	0.023029	1.08004	1.15591	1.09725	437	49.0002	5.70654
40556391	Tacc1	320165	transforming acidic coiled-coil-containing protein 1 short isoform	NP_955355.1	8.15	2	2	2	4	1.13423	1.13433	0.0452303	1.15081	1.2033	1.04931	368	41.0845	4.95752
163644277	Ap2a2	11772	AP-2 complex subunit alpha-2	NP_031485.3	42.11	1	21	34	111	1.13422	1.14167	0.0177044	1.11294	1.17444	1.13796	938	103.951	6.93213
122939198	Clta	12757	clathrin light chain A isoform c	NP_058040.2	19.92	2	6	6	12	1.13405	1.14533	0.0427798	1.06432	1.20851	1.16251	236	25.6454	4.4751
110347535	Hnrpll	72692	heterogeneous nuclear ribonucleoprotein L-like	NP_659051.3	12.01	1	6	6	10	1.13397	1.138	0.024	1.09022	1.16246	1.16228	591	64.0843	5.84619
31560737	Adss	11566	adenylosuccinate synthetase isozyme 2	NP_031448.2	9.43	1	3	3	6	1.13369	1.09467	0.0557564	1.18944	1.09871	0.995682	456	49.9896	6.37939
33859488	Tubb2a	22151	tubulin beta-2A chain	NP_033476.1	71.91	1	8	28	438	1.13334	1.14467	0.0193678	1.16628	1.16151	1.10578	445	49.875	4.89404
125347376	Flna	192176	filamin-A	NP_034357.2	4.96	1	10	10	19	1.13326	1.11633	0.0176289	1.08545	1.1183	1.14572	2639	280.325	6.01123
83642836	Baiap2	108100	brain-specific angiogenesis inhibitor 1-associated protein 2 isoform b	NP_570932.2	32.76	3	14	14	27	1.13299	1.18133	0.0218657	1.17219	1.22294	1.14871	522	57.56	8.88037
58218988	Acsl5	433256	long-chain-fatty-acid--CoA ligase 5	NP_082252.1	4.39	1	2	3	3	1.13289	1.137	0.0855823	1.2926	1.12026	0.997762	683	76.1575	7.09326
25141330	Cpne1	266692	copine-1	NP_733467.1	9.14	1	5	5	10	1.13241	1.13067	0.0137154	1.11467	1.15849	1.11936	536	58.8494	5.65576
47271504	App	11820	amyloid beta A4 protein isoform 2 precursor	NP_031497.2	4.6	5	2	2	6	1.13237	1.135	0.0431084	1.08011	1.10547	1.22037	695	78.3934	4.83057
19527008	Pla2g15	192654	group XV phospholipase A2 precursor	NP_598553.1	6.31	1	2	2	4	1.13231	1.13267	0.0383725	1.05612	1.16789	1.17399	412	47.2768	6.46826
6753492	Coro1a	12721	coronin-1A	NP_034028.1	25.81	1	9	9	22	1.13177	1.118	0.0215484	1.07681	1.12657	1.1504	461	50.9569	6.48096
14149756	Eif2s2	67204	eukaryotic translation initiation factor 2 subunit 2	NP_080306.1	15.41	1	4	4	10	1.13174	1.17867	0.0465558	1.15956	1.26678	1.10913	331	38.0682	5.79541
13277354	Ubxn6	66530	UBX domain-containing protein 6	NP_077752.1	10.63	1	4	4	12	1.13153	1.09167	0.0343334	1.02698	1.10407	1.1439	442	49.7651	8.54346
157951688	Bcan	12032	brevican core protein isoform 1 precursor	NP_031555.2	15.06	1	11	11	27	1.13148	1.09167	0.0278348	1.07548	1.14603	1.05411	883	95.7549	4.93213
257153454	Nampt	59027	nicotinamide phosphoribosyltransferase	NP_067499.2	17.92	1	8	8	15	1.1311	1.13933	0.0453149	1.06944	1.22354	1.12533	491	55.4125	7.15186
170650632	Sirt2	64383	NAD-dependent protein deacetylase sirtuin-2 isoform 2	NP_001116237.1	51.7	2	12	12	40	1.13104	1.14467	0.0488888	1.11054	1.24061	1.08224	352	39.5279	7.02002
9789937	Dnaja2	56445	dnaJ homolog subfamily A member 2	NP_062768.1	27.91	1	9	9	32	1.131	1.123	0.0359212	1.05321	1.1719	1.14421	412	45.7166	6.48096
407027854	Capzb	12345	F-actin-capping protein subunit beta isoform d	NP_001258335.1	40	3	10	10	28	1.13099	1.13233	0.0232403	1.10211	1.11732	1.1782	260	29.2768	6.91748
52317148	Ap3b2	11775	AP-3 complex subunit beta-2	NP_067467.2	22.55	1	21	21	45	1.13097	1.14667	0.0268721	1.09856	1.19225	1.14884	1082	119.118	5.63037
17975500	Gmpr	66355	GMP reductase 1	NP_079784.1	14.78	1	3	3	10	1.1309	1.115	0.00832666	1.1266	1.09878	1.1193	345	37.4578	7.09326
309265938	LOC100504968	100504968	NADH dehydrogenase [ubiquinone] iron-sulfur protein 5-like	XP_003086650.1	13.21	1	3	3	5	1.1309	1.13433	0.0763639	1.20074	1.22017	0.98192	106	12.6393	8.92432
113680741	Hsd11b1	15483	corticosteroid 11-beta-dehydrogenase isozyme 1	NP_032314.2	7.19	1	2	2	4	1.13087	1.132	0.0296704	1.07607	1.14344	1.17689	292	32.3427	8.45557
211065507	Dars	226414	aspartate--tRNA ligase, cytoplasmic isoform 1	NP_803228.2	21.96	1	11	11	25	1.13061	1.126	0.0305123	1.10968	1.18452	1.0828	501	57.1112	6.49365
228008307	Sdhc	66052	succinate dehydrogenase cytochrome b560 subunit, mitochondrial precursor	NP_079597.2	12.43	1	2	2	7	1.13046	1.13067	0.0233833	1.08725	1.13801	1.16728	169	18.3699	9.93506
45597453	Slc27a4	26569	long-chain fatty acid transport protein 4	NP_036119.1	6.84	1	4	4	8	1.13042	1.161	0.0521664	1.05889	1.19333	1.23121	643	72.2722	8.5874
117606214	Xrn2	24128	5'-3' exoribonuclease 2	NP_036047.2	2.42	1	2	2	2	1.13035	1.13567	0.0759217	1.07876	1.28644	1.04196	951	108.618	7.59131
149260287	LOC100045999	100045999	GTP-binding nuclear protein Ran-like	XP_001475472.1	35.19	1	8	8	25	1.13002	1.10233	0.0282921	1.10267	1.15141	1.05257	216	24.4076	7.48877
6753448	Tpp1	12751	tripeptidyl-peptidase 1 precursor	NP_034036.1	4.98	1	2	2	4	1.13	1.135	0.0725281	0.989923	1.2111	1.20366	562	61.3038	6.56592
111185947	Gpcpd1	74182	glycerophosphocholine phosphodiesterase GPCPD1 isoform 3	NP_001036137.1	5.73	2	3	3	6	1.12985	1.04933	0.0996834	0.927806	0.972735	1.24682	628	71.3073	6.27783
240120054	Akr7a5	110198	aflatoxin B1 aldehyde reductase member 2	NP_079613.3	8.45	1	2	2	4	1.129	1.128	0.0387341	1.05935	1.13197	1.19331	367	40.5862	8.11865
77404392	Snd1	56463	staphylococcal nuclease domain-containing protein 1	NP_062750.2	9.01	1	8	8	16	1.12892	1.14433	0.0290765	1.08796	1.18473	1.15982	910	102.025	7.43018
6755374	Rps6ka2	20112	ribosomal protein S6 kinase alpha-2	NP_035429.1	6.41	1	4	4	9	1.12891	1.13967	0.0730783	1.00134	1.24863	1.16852	733	83.104	8.49951
347582617	S100a13	20196	protein S100-A13	NP_033139.2	18.75	1	4	4	8	1.12825	1.12633	0.0490114	1.22231	1.09703	1.05998	160	17.7332	6.56592
38259194	Dnajc6	72685	putative tyrosine-protein phosphatase auxilin isoform c	NP_940804.1	16.44	3	11	12	39	1.12793	1.15167	0.0115518	1.13227	1.17194	1.15055	900	98.459	7.2251
270309140	Tpr	108989	nucleoprotein TPR	NP_598541.3	2.59	1	5	6	11	1.12781	1.15	0.0343948	1.17505	1.19307	1.08152	2431	273.824	5.03369
356995864	Ptprs	19280	receptor-type tyrosine-protein phosphatase S isoform 3 precursor	NP_001239384.1	9.62	3	8	9	18	1.1278	1.13467	0.0257703	1.09521	1.18277	1.12564	1497	167.765	6.81494
11528518	Sv2a	64051	synaptic vesicle glycoprotein 2A	NP_071313.1	13.07	1	12	12	31	1.12778	1.11967	0.0228206	1.07588	1.15323	1.1296	742	82.5939	5.56689
163644296	Psd3	234353	PH and SEC7 domain-containing protein 3 isoform 3	NP_081902.1	47.87	1	21	21	50	1.12764	1.12267	0.00185593	1.11855	1.12361	1.12483	376	42.2741	9.59814
37574121	Scyl2	213326	SCY1-like protein 2	NP_932138.1	3.01	1	2	2	5	1.12759	1.14933	0.0327482	1.18595	1.17767	1.08381	930	103.251	8.01611
9845259	Dnajb5	56323	dnaJ homolog subfamily B member 5	NP_063927.1	7.18	1	2	2	4	1.12701	1.12767	0.0196412	1.14105	1.15341	1.0888	348	39.0951	9.0415
6679909	Gabrb2	14401	gamma-aminobutyric acid receptor subunit beta-2 precursor	NP_032096.1	13.71	1	5	5	12	1.12683	1.11433	0.0216821	1.07775	1.15336	1.11216	474	54.5982	9.31982
6679809	Flot1	14251	flotillin-1	NP_032053.1	20.56	1	6	7	18	1.12661	1.10733	0.0466809	1.01373	1.15187	1.15647	428	47.4836	7.15186
30841021	Arfgap3	66251	ADP-ribosylation factor GTPase-activating protein 3	NP_079721.2	4.39	1	2	2	2	1.1263	1.128	0.0174356	1.09613	1.15585	1.13183	524	57.5072	8.47021
56744242	Ap1g1	11765	AP-1 complex subunit gamma-1	NP_033807.2	9.58	1	8	8	14	1.12615	1.10967	0.00952774	1.12618	1.10974	1.09308	825	91.6633	6.80029
31982856	Dld	13382	dihydrolipoyl dehydrogenase, mitochondrial precursor	NP_031887.2	40.47	1	15	15	53	1.1261	1.11433	0.0152352	1.12694	1.13238	1.08439	509	54.2382	7.89893
31980998	Acot9	56360	acyl-coenzyme A thioesterase 9, mitochondrial	NP_062710.2	18.68	1	7	7	12	1.12607	1.13567	0.0277389	1.14423	1.17943	1.08422	439	50.528	8.5874
13385454	Gatm	67092	glycine amidinotransferase, mitochondrial precursor	NP_080237.1	5.44	1	3	3	5	1.12602	1.09433	0.0580354	1.19589	1.09247	0.99543	423	48.2661	7.88428
313151222	Acly	104112	ATP-citrate synthase isoform 1	NP_001186225.1	26.98	1	2	25	81	1.12595	1.07633	0.0633438	1.01537	1.20284	1.01133	1101	120.718	7.44482
52350563	Gpr158	241263	probable G-protein coupled receptor 158 precursor	NP_001004761.1	13.42	1	12	12	25	1.12588	1.16567	0.0286376	1.11823	1.21734	1.16242	1200	134.341	8.08936
41393059	Plcg1	18803	1-phosphatidylinositol 4,5-bisphosphate phosphodiesterase gamma-1	NP_067255.2	2.61	1	3	3	6	1.12573	1.11867	0.0400347	1.17717	1.04246	1.13739	1302	149.573	5.79541
160333722	Snta1	20648	alpha-1-syntrophin	NP_033254.2	12.63	1	6	6	11	1.12565	1.13567	0.0404489	1.07862	1.21374	1.11404	499	53.2494	6.80029
83627724	Strip2	320609	striatin-interacting proteins 2 isoform b	NP_001032829.1	5.39	2	4	4	8	1.12542	1.12567	0.0454068	1.03735	1.18747	1.15286	816	93.0232	5.45264
254553321	Rps3a1	20091	40S ribosomal protein S3a	NP_058655.3	21.59	1	5	5	9	1.12542	1.159	0.00665831	1.1681	1.16297	1.14631	264	29.8657	9.72998
114158691	Cops8	108679	COP9 signalosome complex subunit 8	NP_598566.3	16.27	1	2	2	7	1.12509	1.159	0.0355293	1.12602	1.1211	1.23019	209	23.241	5.19873
241982783	Ptk2b	19229	protein-tyrosine kinase 2-beta isoform 3	NP_766086.2	16.24	3	12	12	24	1.12495	1.107	0.0211266	1.10429	1.14522	1.07239	967	111.032	6.03662
255522823	Tbc1d24	224617	TBC1 domain family member 24 isoform b	NP_775278.3	13.69	2	7	7	17	1.12481	1.11967	0.0408425	1.03806	1.16155	1.15874	555	62.5937	7.10791
125630315	Scn1a	20265	sodium channel, voltage-gated, type I, alpha	NP_061203.2	5.01	1	4	12	26	1.12478	1.13033	0.0213411	1.11026	1.17266	1.1085	1998	227.47	5.94775
161016824	Nfs1	18041	cysteine desulfurase, mitochondrial	NP_035041.2	3.27	1	2	2	2	1.12437	1.12733	0.0438837	1.0516	1.20402	1.12569	459	50.538	8.1626
18034769	Snx5	69178	sorting nexin-5	NP_077187.1	11.39	1	2	3	6	1.12412	1.12733	0.0473615	1.04391	1.2084	1.12993	404	46.7681	6.62451
31560404	Gltp	56356	glycolipid transfer protein	NP_062795.2	44.98	1	7	7	14	1.12409	1.12767	0.039074	1.05023	1.17397	1.15885	209	23.6744	7.38623
239985479	Gucy1b3	54195	guanylate cyclase soluble subunit beta-1 isoform 2	NP_001155268.1	12.15	2	5	5	9	1.12404	1.15933	0.0475722	1.06603	1.19049	1.22186	609	68.9511	5.5415
51921291	Slc13a5	237831	solute carrier family 13 member 5	NP_001004148.1	3.67	1	2	2	4	1.12395	1.12467	0.0219418	1.0869	1.16325	1.12393	572	63.7799	7.63525
225735655	Psap	19156	sulfated glycoprotein 1 isoform E preproprotein	NP_001139595.1	22.02	6	12	12	49	1.12391	1.11833	0.0121701	1.09547	1.12353	1.13624	545	59.9377	5.18604
116256510	Ap2a1	11771	AP-2 complex subunit alpha-1 isoform b	NP_001070732.1	44.08	2	23	36	125	1.12387	1.125	0.00650641	1.13072	1.13189	1.11194	955	105.413	7.66455
37574048	Uqcr10	66152	cytochrome b-c1 complex subunit 9	NP_932096.1	62.5	1	4	4	6	1.12373	1.11067	0.00811035	1.09567	1.12361	1.11175	64	7.44087	9.18799
12963799	Atp6v1d	73834	V-type proton ATPase subunit D	NP_076210.1	30.36	1	6	6	13	1.12341	1.12933	0.0254973	1.0985	1.18012	1.10898	247	28.3514	9.45166
162287057	Uba3	22200	NEDD8-activating enzyme E1 catalytic subunit isoform 2	NP_001104576.1	21.21	2	5	5	10	1.1234	1.14	0.135897	1.41041	0.978485	1.03165	448	49.9252	5.2749
341823657	Tspan2	70747	tetraspanin-2 isoform 2	NP_001230061.1	9.68	2	2	2	4	1.12339	1.138	0.0472582	1.06847	1.11779	1.2284	217	23.4328	8.00146
6755204	Psmb5	19173	proteasome subunit beta type-5	NP_035316.1	23.11	1	5	5	12	1.12339	1.16333	0.108791	1.36914	1.12185	0.999251	264	28.5142	7.02002
157951598	Capn2	12334	calpain-2 catalytic subunit	NP_033924.2	15.14	1	9	9	29	1.12299	1.14833	0.0435903	1.14843	1.22425	1.07253	700	79.8218	4.95752
6755198	Psma6	26443	proteasome subunit alpha type-6	NP_036098.1	24.8	1	7	7	15	1.12298	1.173	0.163858	1.49865	0.981448	1.03851	246	27.3548	6.75635
358030294	Kcnab2	16498	voltage-gated potassium channel subunit beta-2 isoform 2	NP_001239584.1	19.83	2	4	6	14	1.12297	1.08533	0.0476387	1.00226	1.1671	1.08694	353	39.2832	8.63135
21704220	Chmp1a	234852	charged multivesicular body protein 1a	NP_663581.1	12.24	1	3	3	6	1.12284	1.123	0.0127671	1.13104	1.14038	1.09775	196	21.5942	8.06006
85861186	Aplp1	11803	amyloid-like protein 1 precursor	NP_031493.2	5.81	1	3	3	7	1.12268	1.109	0.0216333	1.1214	1.13855	1.06731	654	72.8024	5.66846
225543420	Arhgap1	228359	rho GTPase-activating protein 1 isoform 2	NP_666236.3	22.55	2	8	8	20	1.12267	1.09867	0.014678	1.08533	1.12846	1.08287	439	50.3791	6.44287
39204553	Chd4	107932	chromodomain-helicase-DNA-binding protein 4	NP_666091.1	1.2	1	2	2	2	1.12254	1.13267	0.070735	1.04665	1.07844	1.27297	1915	217.614	5.80811
82617575	Eprs	107508	bifunctional glutamate/proline--tRNA ligase	NP_084011.1	9.92	1	12	13	29	1.12248	1.14133	0.0427252	1.08911	1.2255	1.10909	1512	169.972	7.66455
112734861	Ipo9	226432	importin-9	NP_722469.1	2.6	1	3	3	5	1.12244	1.075	0.076219	0.988749	1.22688	1.009	1040	115.877	4.81787
73622267	Mccc2	78038	methylcrotonoyl-CoA carboxylase beta chain, mitochondrial	NP_084302.1	15.81	1	6	6	12	1.12239	1.11367	0.0495356	1.04851	1.21084	1.08112	563	61.3402	8.00146
31542143	Rhoa	11848	transforming protein RhoA precursor	NP_058082.2	28.5	1	3	4	18	1.12214	1.121	0.0237557	1.1595	1.12504	1.07753	193	21.7681	6.1001
269954700	Sec24c	218811	Sec24 related gene family, member C isoform 2	NP_001161745.1	7.75	2	7	7	16	1.12198	1.139	0.0164621	1.16704	1.14017	1.1103	1020	111.542	6.7417
6753074	Ap2m1	11773	AP-2 complex subunit mu	NP_033809.1	43.91	1	21	21	120	1.12166	1.12867	0.00202758	1.12872	1.13227	1.12538	435	49.623	9.53955
8567404	Slc9a1	20544	sodium/hydrogen exchanger 1	NP_058677.1	8.66	1	5	5	9	1.12151	1.09433	0.0253596	1.06693	1.14507	1.07064	820	91.4095	7.12256
27753995	Abcb8	74610	ATP-binding cassette sub-family B member 8, mitochondrial precursor	NP_083296.2	5.3	1	3	3	5	1.1215	1.116	0.0390683	1.03927	1.16604	1.14273	717	77.9501	9.0708
12963559	Atp6v1g2	66237	V-type proton ATPase subunit G 2	NP_075668.1	72.03	1	6	6	16	1.12143	1.08333	0.045348	1.15595	1.0944	0.999681	118	13.643	10.2573
6680189	Hcn2	15166	potassium/sodium hyperpolarization-activated cyclic nucleotide-gated channel 2	NP_032252.1	10.43	1	6	6	14	1.12093	1.19567	0.0602504	1.07827	1.27677	1.23233	863	94.6612	8.73389
84875537	Ncl	17975	nucleolin	NP_035010.3	21.5	1	17	17	37	1.12093	1.14033	0.010729	1.12514	1.13518	1.16058	707	76.6768	4.75439
7305287	Mt3	17751	metallothionein-3	NP_038631.1	47.06	1	3	3	6	1.12083	1.156	0.038553	1.19844	1.19084	1.07889	68	7.00366	7.47412
13195624	Ndufa10	67273	NADH dehydrogenase [ubiquinone] 1 alpha subcomplex subunit 10, mitochondrial precursor	NP_077159.1	33.52	1	13	13	33	1.1207	1.106	0.0270247	1.08065	1.07749	1.16	355	40.5777	7.78174
226246593	Actr10	56444	actin-related protein 10	NP_062759.2	20.38	1	6	6	15	1.12064	1.121	0.0512933	1.11164	1.03743	1.2136	417	46.1783	7.60596
71061458	Dnm1l	74006	dynamin-1-like protein isoform a	NP_690029.2	33.01	1	26	26	62	1.12059	1.146	0.005	1.14128	1.15626	1.14085	712	79.4829	7.07861
153791789	Srp54b	665155	signal recognition particle 54 kDa protein	NP_001093579.1	4.37	1	2	2	4	1.12051	1.123	0.0306105	1.0625	1.1491	1.15801	504	55.6843	8.74854
167716846	ND4	5912276	NADH dehydrogenase subunit 4	YP_001686707.1	6.32	4	3	3	5	1.12037	1.106	0.0160935	1.08265	1.09805	1.13741	459	51.8186	9.37842
9910548	Sh3bgrl	56726	SH3 domain-binding glutamic acid-rich-like protein	NP_064373.1	60.53	1	4	4	10	1.11991	1.15233	0.0251286	1.15417	1.10756	1.19549	114	12.8032	4.91943
31542014	Mboat7	77582	lysophospholipid acyltransferase 7	NP_084210.2	9.09	1	4	4	8	1.11984	1.134	0.0288848	1.18509	1.08503	1.13189	473	53.4004	8.68994
21703986	Pi4k2a	84095	phosphatidylinositol 4-kinase type 2-alpha	NP_663476.1	3.55	1	2	2	3	1.11976	1.111	0.0270555	1.08742	1.16465	1.08117	479	54.2236	8.04541
22219434	Nrbp1	192292	nuclear receptor-binding protein	NP_671734.1	5.79	1	2	2	4	1.11976	1.12867	0.0508342	1.21542	1.03852	1.13185	535	59.8281	5.08447
21312422	Naa50	72117	N-alpha-acetyltransferase 50	NP_082384.1	23.21	1	4	4	7	1.11965	1.12267	0.0348393	1.08193	1.19199	1.0941	168	19.315	8.80713
54144637	Phactr1	218194	phosphatase and actin regulator 1 isoform 3	NP_001005748.1	15.97	3	2	2	4	1.11951	1.118	0.0277909	1.15906	1.0653	1.13029	144	17.4301	9.59814
6680297	Dnaja1	15502	dnaJ homolog subfamily A member 1	NP_032324.1	23.43	1	8	9	24	1.11944	1.121	0.0143643	1.11647	1.1482	1.09889	397	44.8395	7.07861
39930335	Abcf1	224742	ATP-binding cassette sub-family F member 1	NP_038882.1	3.46	1	3	3	6	1.11933	1.193	0.0397156	1.21908	1.11463	1.24545	837	94.8869	6.50732
9055364	Syt7	54525	synaptotagmin-7 alpha isoform	NP_061271.1	21.84	3	8	8	14	1.11928	1.08867	0.0130426	1.06502	1.09116	1.11006	403	45.4437	9.27588
46049022	Psmd6	66413	26S proteasome non-ATPase regulatory subunit 6	NP_079826.2	11.57	1	4	4	7	1.11898	1.12333	0.0639852	1.03333	1.24738	1.08982	389	45.5072	5.51611
6678131	Srm	20810	spermidine synthase	NP_033298.1	16.56	1	3	3	6	1.11859	1.08433	0.0836607	1.10281	0.931438	1.21926	302	33.9728	5.50342
19705578	Atp6v1b2	11966	V-type proton ATPase subunit B, brain isoform	NP_031535.2	63.41	1	22	22	110	1.11856	1.11233	0.0241132	1.14404	1.12841	1.06487	511	56.5149	5.80811
6756037	Ywhah	22629	14-3-3 protein eta	NP_035868.1	60.16	1	11	16	92	1.11835	1.12233	0.0203661	1.16274	1.09966	1.1036	246	28.194	4.89404
254540082	Psmb4	19172	proteasome subunit beta type-4 precursor	NP_032971.2	22.73	1	4	4	8	1.11802	1.094	0.103769	1.29365	1.04227	0.945893	264	29.0973	5.64307
84043961	Eif5b	226982	eukaryotic translation initiation factor 5B	NP_938045.2	9.38	1	7	7	13	1.11771	1.12867	0.0296105	1.13876	1.17396	1.07317	1216	137.532	5.59229
440546411	Numb	18222	protein numb homolog isoform 4	NP_001258985.1	4.22	4	1	3	3	1.11759	1.12433	0.0737842	0.986068	1.23783	1.14929	593	64.3533	8.47021
94158994	Api5	11800	apoptosis inhibitor 5	NP_031492.2	17.06	1	9	9	18	1.11752	1.166	0.0328685	1.10064	1.19	1.20693	504	56.7498	5.92236
31982332	Glul	14645	glutamine synthetase	NP_032157.2	57.64	1	20	20	81	1.1175	1.14233	0.0154524	1.13787	1.17076	1.11823	373	42.0923	7.07861
7106409	Slc1a2	20511	excitatory amino acid transporter 2 isoform 3	NP_035523.1	31.72	3	16	16	66	1.11736	1.12533	0.0178357	1.1534	1.13132	1.09195	558	60.577	6.68311
164565394	Dnajc11	230935	dnaJ homolog subfamily C member 11	NP_766292.2	10.55	1	5	5	10	1.11736	1.1	0.0265142	1.11668	1.13529	1.04799	559	63.1938	8.32373
61656194	Scn4b	399548	sodium channel subunit beta-4 precursor	NP_001013408.1	10.53	1	3	3	6	1.11732	1.106	0.0106927	1.09863	1.09223	1.12667	228	25.1764	8.82178
18079341	Eif3h	68135	eukaryotic translation initiation factor 3 subunit H	NP_542366.1	19.32	1	6	6	9	1.11722	1.12833	0.0530293	1.0237	1.19735	1.16442	352	39.807	6.66846
297206804	Wnk1	232341	serine/threonine-protein kinase WNK1 isoform 2	NP_001171949.1	1.5	5	3	4	4	1.11719	1.10033	0.024902	1.08897	1.14833	1.06402	2128	225.266	6.50732
451327601	Asap1	13196	arf-GAP with SH3 domain, ANK repeat and PH domain-containing protein 1 isoform d	NP_001263392.1	10.52	5	8	9	18	1.11701	1.117	0.0285832	1.10254	1.17179	1.07604	1112	123.457	7.06396
140972309	Ndufv3	78330	NADH dehydrogenase [ubiquinone] flavoprotein 3, mitochondrial isoform 1	NP_084363.2	13.46	1	4	5	10	1.11693	1.10733	0.0702978	1.20791	1.14219	0.972383	468	50.4681	8.96826
359718915	Gm15800	269700	probable E3 ubiquitin-protein ligase C12orf51 homolog	NP_852086.3	1.79	1	6	6	9	1.11692	1.132	0.0329697	1.13584	1.07296	1.18697	4418	483.822	6.06201
407262350	LOC100044900	100044900	SUMO-conjugating enzyme UBC9-like	XP_003946066.1	15.19	1	2	2	2	1.1169	1.115	0.0179536	1.14933	1.10753	1.08811	158	17.9952	8.66064
165377150	Cntnap2	66797	contactin-associated protein-like 2 isoform a precursor	NP_001004357.2	7.21	1	9	9	16	1.11637	1.11167	0.025725	1.08332	1.08919	1.16262	1332	148.156	6.75635
34328113	Epha4	13838	ephrin type-A receptor 4 precursor	NP_031962.2	9.13	1	8	8	14	1.11634	1.144	0.033531	1.0767	1.17505	1.1801	986	109.744	6.50732
160707883	Adam11	11488	disintegrin and metalloproteinase domain-containing protein 11 isoform 2 precursor	NP_033743.2	5.56	2	3	3	6	1.11627	1.115	0.0288271	1.09418	1.17174	1.07883	773	84.0799	7.50342
6679066	Nipsnap1	18082	protein NipSnap homolog 1	NP_032724.1	33.8	1	6	6	15	1.11615	1.115	0.0352751	1.05613	1.11135	1.17765	284	33.342	9.43701
37537518	Agk	69923	acylglycerol kinase, mitochondrial precursor	NP_076027.1	29.45	1	10	10	21	1.11586	1.107	0.0231804	1.0791	1.15277	1.08874	421	46.9463	8.39697
47498088	2610034B18Rik	70420	UPF0552 protein C15orf38 homolog	NP_081696.1	16.81	1	4	4	6	1.11582	1.11567	0.0159304	1.10463	1.14713	1.09453	226	25.1775	5.18604
78711832	Akap2	11641	A-kinase anchor protein 2 isoform 3	NP_033779.2	5.03	3	3	3	6	1.11527	1.11433	0.0368887	1.08085	1.18842	1.07447	795	87.2169	5.19873
31980996	Acss2	60525	acetyl-coenzyme A synthetase, cytoplasmic	NP_062785.2	2.14	1	2	2	4	1.11515	1.116	0.0365285	1.07729	1.08201	1.18856	701	78.8112	6.63916
124244033	Map1a	17754	microtubule-associated protein 1A isoform 1	NP_115769.1	29.79	2	71	73	230	1.11514	1.119	0.0159478	1.09707	1.1497	1.10992	3014	325.687	5.0083
31981748	Rnh1	107702	ribonuclease inhibitor isoform a	NP_660117.2	28.95	2	11	11	24	1.11503	1.09767	0.0418104	1.06166	1.18051	1.05036	456	49.7841	4.77979
124486803	Ppp1r12b	329251	protein phosphatase 1 regulatory subunit 12B	NP_001074776.1	5.34	1	4	5	13	1.11492	1.03767	0.0339084	1.02662	0.985048	1.10091	992	110.905	5.74463
29789343	Eif3b	27979	eukaryotic translation initiation factor 3 subunit B	NP_598677.1	8.22	1	5	5	10	1.11483	1.13133	0.0219798	1.13422	1.16759	1.0918	803	91.3131	5.021
14192922	Actc1	11464	actin, alpha cardiac muscle 1	NP_033738.1	38.99	2	3	18	224	1.11479	1.10867	0.0400347	1.03183	1.12742	1.16738	377	41.9919	5.38916
313747468	4931406C07Rik	70984	ester hydrolase C11orf54 homolog	NP_001186414.1	17.14	1	4	4	8	1.11454	1.07133	0.0537442	1.07608	1.16182	0.975735	315	34.9733	6.29053
23956096	Uso1	56041	general vesicular transport factor p115	NP_062363.1	17.41	1	13	13	31	1.11454	1.09167	0.0399388	1.03078	1.16673	1.07684	959	106.917	4.93213
6755382	Ruvbl2	20174	ruvB-like 2	NP_035434.1	10.37	1	4	4	10	1.11448	1.09767	0.0285209	1.08197	1.15252	1.05804	463	51.0805	5.64307
298286543	Mrps36	66128	28S ribosomal protein S36, mitochondrial isoform 2	NP_001177193.1	34	2	2	2	12	1.11445	1.051	0.0257164	1.01139	1.09897	1.04278	100	10.9357	9.99365
60460877	Grm7	108073	metabotropic glutamate receptor 7 precursor	NP_796302.2	3.83	1	3	3	6	1.11432	1.11567	0.0387356	1.0813	1.19261	1.0734	915	102.153	7.88428
159110562	Icam5	15898	intercellular adhesion molecule 5 precursor	NP_032345.2	10.69	1	8	8	18	1.11431	1.128	0.0150997	1.15754	1.1099	1.11617	917	96.8846	6.31592
62241017	Abcc8	20927	ATP-binding cassette, sub-family C (CFTR/MRP), member 8	NP_035640.2	1.51	1	2	2	2	1.11406	1.11967	0.0666692	1.05355	1.05224	1.25265	1588	177.956	8.19189
133504495	Cask	12361	peripheral plasma membrane protein CASK	NP_033936.2	13.04	1	10	10	21	1.11388	1.12933	0.0191862	1.09087	1.14729	1.14986	897	102.035	6.354
257196121	Snrk	20623	SNF-related serine/threonine-protein kinase	NP_598502.2	5.61	1	3	3	8	1.11377	1.13433	0.0550192	1.16733	1.20944	1.02724	748	81.8615	7.48877
67906179	Fermt2	218952	fermitin family homolog 2	NP_666166.2	6.03	1	4	4	7	1.11313	1.08867	0.0309318	1.06533	1.05124	1.14974	680	77.7505	6.69775
158508568	Ptpn11	19247	tyrosine-protein phosphatase non-receptor type 11 isoform b	NP_001103462.1	19.56	2	8	8	17	1.11309	1.095	0.0445421	1.12671	1.15123	1.00693	593	67.9921	7.29834
70778826	Vcpip1	70675	deubiquitinating protein VCIP135	NP_775619.2	3.77	1	4	4	8	1.11308	1.11333	0.0221008	1.10221	1.15595	1.08181	1220	134.358	7.1665
31982393	Ephx2	13850	bifunctional epoxide hydrolase 2 isoform a	NP_031966.2	9.21	1	3	3	8	1.11307	1.10867	0.040176	1.18746	1.08476	1.05351	554	62.4746	6.18896
13994195	Ppp1ca	19045	serine/threonine-protein phosphatase PP1-alpha catalytic subunit	NP_114074.1	14.24	1	2	5	15	1.113	1.113	0.00850492	1.11627	1.1264	1.09668	330	37.5158	6.32861
21553113	Wasf3	245880	wiskott-Aldrich syndrome protein family member 3	NP_660137.1	17.56	1	5	6	17	1.11269	1.17133	0.0355637	1.24159	1.14308	1.12857	501	55.1696	6.3667
161086971	Capza1	12340	F-actin-capping protein subunit alpha-1	NP_033927.2	33.22	1	5	7	20	1.11265	1.13333	0.0761453	1.14461	1.2592	0.995573	286	32.9333	5.5542
33859769	Adrbk1	110355	beta-adrenergic receptor kinase 1	NP_570933.1	7.26	1	4	4	10	1.11236	1.11567	0.0456813	1.13117	1.1863	1.03007	647	75.1051	7.1665
242397501	Mtx3	382793	metaxin-3	NP_001156417.1	13.46	1	3	3	5	1.11229	1.098	0.0392726	1.0511	1.17561	1.06743	312	34.8682	7.98682
21312314	Dusp3	72349	dual specificity protein phosphatase 3	NP_082483.1	32.43	1	4	4	13	1.11211	1.13267	0.0381066	1.08451	1.10525	1.20818	185	20.4592	6.53662
28077029	Pck2	74551	phosphoenolpyruvate carboxykinase [GTP], mitochondrial	NP_083270.1	6.75	1	4	4	8	1.112	1.11567	0.0521675	1.06397	1.06324	1.21997	667	73.371	7.73779
261878543	Mthfd1	108156	C-1-tetrahydrofolate synthase, cytoplasmic	NP_620084.2	22.35	1	17	17	34	1.11186	1.132	0.0204205	1.09274	1.14102	1.16225	935	101.136	7.13721
110626050	Them4	75778	acyl-coenzyme A thioesterase THEM4	NP_083707.1	12.61	1	2	2	7	1.11183	1.113	0.0355105	1.11213	1.17517	1.0522	230	26.0146	9.64209
459447369	Cops5	26754	COP9 signalosome complex subunit 5 isoform 2	NP_001264030.1	13.25	2	3	3	6	1.1116	1.10767	0.0214035	1.13699	1.12021	1.0663	317	35.5359	8.11865
21728370	Cisd2	67006	CDGSH iron-sulfur domain-containing protein 2	NP_080178.1	31.11	1	4	4	7	1.11124	1.11633	0.0553454	1.06325	1.22684	1.05889	135	15.2323	9.51025
356640210	2014-09-08	20362	septin-8 isoform 3	NP_001239262.1	27.87	3	6	13	26	1.11118	1.09067	0.0508342	1.14104	1.14239	0.989079	427	49.5311	5.99854
255003807	Micu3	78506	calcium uptake protein 3, mitochondrial	NP_084386.1	6.31	1	3	3	5	1.11113	1.09733	0.0455351	1.03463	1.07137	1.18636	523	59.7725	7.15186
21699066	Appl1	72993	DCC-interacting protein 13-alpha	NP_660256.1	8.77	1	4	4	7	1.111	1.13367	0.054998	1.16782	1.20716	1.02552	707	79.2784	5.41455
6753322	Cct4	12464	T-complex protein 1 subunit delta	NP_033967.1	22.63	1	11	11	29	1.11082	1.13	0.0213854	1.10172	1.17191	1.1164	539	58.0297	8.01611
6677839	S100b	20203	protein S100-B	NP_033141.1	45.65	1	4	4	7	1.11068	1.07333	0.0291567	1.05155	1.13115	1.03684	92	10.721	4.55127
46849708	Sucla2	20916	succinyl-CoA ligase [ADP-forming] subunit beta, mitochondrial precursor	NP_035636.1	27.86	1	13	13	43	1.11061	1.12533	0.0123873	1.11537	1.11114	1.15011	463	50.0821	7.00537
227499240	Hagh	14651	hydroxyacylglutathione hydrolase, mitochondrial isoform 2	NP_001153098.1	21.15	2	5	5	12	1.11055	1.07867	0.0330471	1.10499	1.11772	1.01333	260	28.9018	7.12256
110625780	Kdsr	70750	3-ketodihydrosphingosine reductase precursor	NP_081810.1	4.52	1	2	2	2	1.11044	1.12433	0.0949567	0.973548	1.30035	1.09916	332	35.9327	7.89893
52345394	Actr3b	242894	actin-related protein 3B	NP_001004365.1	17.7	1	3	5	18	1.11022	1.11133	0.0251153	1.0804	1.16077	1.09251	418	47.5492	6.02393
160333923	Hnrnpu	51810	heterogeneous nuclear ribonucleoprotein U	NP_058085.2	21.13	1	16	16	49	1.11018	1.126	0.0133166	1.10765	1.15222	1.11789	800	87.8627	6.23975
371122487	Limch1	77569	LIM and calponin homology domains-containing protein 1 isoform 2	NP_001243051.1	4.99	2	4	4	7	1.11017	1.11467	0.0406216	1.0846	1.19481	1.06428	901	101.022	5.35107
6671539	Aldoa	11674	fructose-bisphosphate aldolase A isoform 2	NP_031464.1	76.92	2	21	27	201	1.11014	1.097	0.0352325	1.02861	1.14664	1.11481	364	39.3313	8.08936
158711665	Cul4b	72584	cullin-4B	NP_082564.3	7.22	1	3	7	13	1.10999	1.14367	0.0488888	1.04816	1.17448	1.20941	970	110.63	8.36768
134053913	Psmd5	66998	26S proteasome non-ATPase regulatory subunit 5	NP_542121.2	15.48	1	6	6	11	1.10999	1.06867	0.0232474	1.02618	1.07416	1.10635	504	55.9369	5.21143
110626163	Pgs1	74451	CDP-diacylglycerol--glycerol-3-phosphate 3-phosphatidyltransferase, mitochondrial	NP_598518.1	4.52	1	2	2	4	1.10989	1.114	0.0465224	1.1628	1.15797	1.02133	553	62.4496	8.89502
23346547	Cadm4	260299	cell adhesion molecule 4 precursor	NP_694752.1	12.37	1	4	4	8	1.10962	1.10967	0.00874324	1.12658	1.09914	1.10307	388	42.6968	6.30322
22122795	Dync1li1	235661	cytoplasmic dynein 1 light intermediate chain 1	NP_666341.1	30.98	1	13	14	31	1.10947	1.13633	0.00480742	1.12687	1.13949	1.14298	523	56.5791	6.41748
162951840	Cyth2	19158	cytohesin-2 isoform 2	NP_001106171.1	8.52	2	2	2	4	1.10946	1.105	0.0356418	1.08574	1.05465	1.17379	399	46.4846	5.63037
14916479	M6pr	17113	cation-dependent mannose-6-phosphate receptor precursor	NP_034879.2	7.91	1	2	2	4	1.10942	1.10933	0.0304266	1.09396	1.16842	1.06619	278	31.1524	5.38916
327365334	Nrxn2	18190	neurexin II isoform 1 precursor	NP_001192163.1	1.76	1	2	3	6	1.10936	1.108	0.0314325	1.16955	1.0677	1.08649	1703	183.901	5.8208
9790221	Arpc1a	56443	actin-related protein 2/3 complex subunit 1A	NP_062741.1	34.32	1	9	9	21	1.10928	1.12167	0.0317088	1.06126	1.16848	1.13561	370	41.5997	8.17725
23346557	Oplah	75475	5-oxoprolinase	NP_694762.1	1.48	1	2	2	4	1.10916	1.11	0.00642909	1.12215	1.1001	1.10762	1288	137.525	6.27783
164698474	Cyfip1	20430	cytoplasmic FMR1-interacting protein 1 isoform a	NP_035500.2	14.53	1	4	18	41	1.10911	1.12333	0.0631831	1.03899	1.08399	1.24715	1253	145.148	6.90283
73695877	Aak1	269774	AP2 associated kinase 1 isoform 2	NP_808430.2	36.33	2	23	23	63	1.10902	1.08	0.0170977	1.05197	1.07733	1.1106	878	94.6022	6.60986
19527028	Hdlbp	110611	vigilin	NP_598569.1	4.97	1	5	5	10	1.10868	1.11433	0.0333883	1.04957	1.16248	1.13128	1268	141.655	6.87354
262231846	Bcas3	192197	breast carcinoma-amplified sequence 3 homolog isoform b	NP_001160115.1	2.19	2	2	2	4	1.10862	1.11067	0.0327634	1.06173	1.097	1.17255	913	99.4023	6.63916
84781779	Ndufb6	230075	NADH dehydrogenase [ubiquinone] 1 beta subcomplex subunit 6	NP_001028477.1	19.53	1	2	2	9	1.10855	1.11133	0.049411	1.18368	1.13265	1.01713	128	15.505	9.78857
114687888	Cdh11	12552	cadherin-11 preproprotein	NP_033996.4	4.52	1	3	3	5	1.10854	1.112	0.0275741	1.14315	1.13551	1.05735	796	88.0579	4.89404
6679339	Pitpnm1	18739	membrane-associated phosphatidylinositol transfer protein 1	NP_032877.1	4.02	1	4	4	8	1.10852	1.103	0.0263122	1.06958	1.08436	1.15499	1243	134.855	6.06201
6678930	Mras	17532	ras-related protein M-Ras precursor	NP_032650.1	13.94	1	3	3	6	1.10845	1.077	0.0170978	1.10494	1.08022	1.04569	208	23.8864	8.77783
356991161	Nt5c3	107569	cytosolic 5'-nucleotidase 3 isoform 2	NP_001239303.1	17.51	2	4	4	7	1.10832	1.11667	0.0155599	1.1461	1.11145	1.09296	297	33.7683	5.69385
56711244	Ndufs6	407785	NADH dehydrogenase [ubiquinone] iron-sulfur protein 6, mitochondrial precursor	NP_035018.1	51.72	1	6	6	21	1.10813	1.05067	0.0296779	1.01159	1.1085	1.03128	116	13.0117	8.646
46488926	Astn1	11899	astrotactin-1 isoform 2 precursor	NP_031521.2	6.72	2	7	7	14	1.10809	1.10867	0.0268722	1.05524	1.13761	1.13318	1294	143.857	5.14795
42415473	Ppp3ca	19055	serine/threonine-protein phosphatase 2B catalytic subunit alpha isoform	NP_032939.1	36.66	1	11	15	97	1.10806	1.10533	0.00617342	1.09572	1.11724	1.10301	521	58.6063	5.85889
31543942	Vcl	22330	vinculin	NP_033528.3	22.05	1	20	20	39	1.10797	1.10367	0.0072188	1.11753	1.09753	1.09495	1066	116.644	5.99854
21450271	Ncoa5	228869	nuclear receptor coactivator 5	NP_659141.1	3.8	1	2	2	4	1.10777	1.10867	0.0286899	1.16637	1.08226	1.07754	579	65.2797	9.81787
223468646	Sh3gl3	20408	endophilin-A3 isoform 1	NP_059096.3	9.51	1	3	3	6	1.10777	1.107	0.044456	1.19473	1.05153	1.07366	347	38.9258	5.12256
17975508	Gbe1	74185	1,4-alpha-glucan-branching enzyme	NP_083079.1	5.13	1	3	3	5	1.10725	1.11233	0.0441601	1.04641	1.09459	1.19609	702	80.3126	6.43018
283135190	Cdc42bpb	217866	serine/threonine-protein kinase MRCK beta	NP_898837.2	4.96	1	6	8	14	1.10714	1.12067	0.0379488	1.07452	1.1961	1.09134	1713	194.63	6.45557
27777697	Palm2	242481	paralemmin-2	NP_766456.1	9.31	1	4	4	7	1.10711	1.10867	0.0169738	1.07606	1.13306	1.11718	376	42.0693	5.14795
256985123	Syn3	27204	synapsin-3 isoform 1	NP_038750.2	13.3	1	5	5	11	1.10694	1.114	0.0195021	1.09403	1.15297	1.09502	579	63.2748	9.37842
126090857	Fam120a	218236	constitutive coactivator of PPAR-gamma-like protein 1	NP_001028440.2	12.23	1	9	9	22	1.10691	1.19633	0.0511023	1.27196	1.21835	1.09893	1112	121.569	8.92432
23510241	Pde4d	238871	cAMP-specific 3',5'-cyclic phosphodiesterase 4D	NP_035186.1	2.95	1	2	2	4	1.10687	1.10933	0.0336518	1.16407	1.11649	1.04796	747	84.5095	4.90674
56797739	Mlycd	56690	malonyl-CoA decarboxylase, mitochondrial	NP_064350.2	7.32	1	2	2	4	1.10687	1.10833	0.0400014	1.18381	1.09285	1.04751	492	54.7013	8.93896
31560090	Plbd2	71772	putative phospholipase B-like 2 precursor	NP_076114.2	4.21	1	3	3	4	1.10683	1.15867	0.0323539	1.18878	1.19257	1.09402	594	66.2472	6.12549
124486923	Tnks1bp1	228140	182 kDa tankyrase-1-binding protein	NP_001074729.1	1.45	1	2	2	4	1.10652	1.108	0.0337787	1.08246	1.17537	1.06738	1720	181.714	4.88135
40807498	Hrsp12	15473	ribonuclease UK114	NP_032313.2	50.37	1	6	6	18	1.10628	1.12367	0.0320953	1.11957	1.07024	1.18077	135	14.2465	8.67529
21312012	Ndufa8	68375	NADH dehydrogenase [ubiquinone] 1 alpha subcomplex subunit 8	NP_080979.1	39.53	1	6	6	20	1.1061	1.08467	0.0221008	1.04433	1.12013	1.08991	172	19.9791	8.45557
6755971	Lin7b	22342	protein lin-7 homolog B	NP_035828.1	14.49	1	3	3	5	1.10602	1.08433	0.0244427	1.05576	1.13282	1.06442	207	22.9	8.67529
33859686	Pgm1	66681	phosphoglucomutase-1	NP_079976.1	7.74	1	4	5	12	1.10582	1.10567	0.0165865	1.07254	1.11737	1.12728	620	68.7043	6.13818
7305103	Gpr162	14788	probable G-protein coupled receptor 162	NP_038561.1	4.08	1	2	2	4	1.10576	1.10633	0.038054	1.03406	1.12178	1.16303	588	64.1069	8.79248
148747128	Stt3a	16430	dolichyl-diphosphooligosaccharide--protein glycosyltransferase subunit STT3A	NP_032434.3	3.83	1	3	3	5	1.10576	1.11733	0.0314342	1.05768	1.12906	1.16536	705	80.5449	8.104
22122625	Hibch	227095	3-hydroxyisobutyryl-CoA hydrolase, mitochondrial precursor	NP_666220.1	20.26	1	7	7	13	1.10573	1.07133	0.0410744	0.989728	1.12247	1.10231	385	43.0102	8.06006
347582634	Cmtm5	67272	CKLF-like MARVEL transmembrane domain-containing protein 5 isoform 1	NP_083666.1	24.76	2	2	2	4	1.10552	1.106	0.0404269	1.10395	1.17728	1.03721	105	11.4799	4.76709
261878588	Wdr13	73447	WD repeat-containing protein 13 isoform 1	NP_080413.2	4.54	1	2	2	4	1.10527	1.10633	0.0189414	1.09062	1.14426	1.08365	485	53.6302	9.14404
124244066	Oscp1	230751	protein OSCP1	NP_766289.2	10.03	1	3	3	5	1.10524	1.10567	0.0135687	1.12856	1.08176	1.10571	379	43.2043	7.1958
21703842	D10Wsu52e	28088	tRNA-splicing ligase RtcB homolog	NP_663397.1	26.53	1	11	11	26	1.1052	1.105	0.00230941	1.10877	1.10126	1.1055	505	55.2139	7.2251
158854016	Skp1a	21402	S-phase kinase-associated protein 1	NP_035673.3	50.92	1	8	8	27	1.1052	1.12333	0.00841295	1.10704	1.13457	1.12764	163	18.6603	4.53857
9790285	Vps29	56433	vacuolar protein sorting-associated protein 29	NP_062754.1	31.87	1	6	6	11	1.10517	1.072	0.0225906	1.05325	1.04616	1.11671	182	20.4827	6.78564
158854037	Nbea	26422	neurobeachin	NP_085098.1	6.16	1	13	13	25	1.10509	1.14833	0.0316877	1.09985	1.20764	1.13745	2936	326.536	6.20166
6755210	Psmd13	23997	26S proteasome non-ATPase regulatory subunit 13	NP_036005.1	17.55	1	6	6	12	1.10507	1.078	0.00923759	1.06182	1.09419	1.07754	376	42.7821	5.70654
357588502	Cars	27267	cysteine--tRNA ligase, cytoplasmic isoform 2	NP_001239522.1	7.49	2	5	5	10	1.10504	1.08633	0.0339329	1.04198	1.15253	1.06391	748	85.4973	6.75635
23956396	Erlin2	244373	erlin-2	NP_705820.1	16.18	1	4	6	17	1.10492	1.12333	0.0229299	1.07815	1.14025	1.15174	340	37.8485	5.50342
110815826	Robo2	268902	roundabout homolog 2 precursor	NP_780758.3	3.85	1	5	5	8	1.10488	1.08167	0.0413938	1.03255	1.16415	1.04768	1508	165.273	6.27783
121583637	Plch2	269615	1-phosphatidylinositol 4,5-bisphosphate phosphodiesterase eta-2 isoform a	NP_780765.2	4.6	1	5	5	7	1.10445	1.116	0.0305669	1.0554	1.14315	1.14982	1238	136.207	7.12256
112807171	Eml1	68519	echinoderm microtubule-associated protein-like 1 isoform 2	NP_001036801.1	4.21	2	3	3	6	1.10442	1.09033	0.0391677	1.01235	1.12958	1.1293	783	86.3573	7.45947
6753294	Ctnna1	12385	catenin alpha-1	NP_033948.1	5.41	1	2	5	10	1.1041	1.105	0.0294618	1.10292	1.05543	1.15662	906	100.044	6.22705
406855417	Haghl	68977	hydroxyacylglutathione hydrolase-like protein isoform d	NP_001258365.1	18.3	4	3	3	6	1.10408	1.111	0.091566	1.05509	1.29026	0.988104	235	26.0929	5.90967
162417988	Gpr37l1	171469	endothelin B receptor-like protein 2 precursor	NP_602320.2	3.74	1	2	2	2	1.10402	1.10533	0.0167564	1.07683	1.10357	1.13482	481	52.6938	7.35693
110625954	Ndufv2	72900	NADH dehydrogenase [ubiquinone] flavoprotein 2, mitochondrial isoform 1 precursor	NP_082664.1	37.1	1	7	7	21	1.10401	1.084	0.0306159	1.07209	1.03798	1.14172	248	27.2679	7.40088
6752968	Adam23	23792	disintegrin and metalloproteinase domain-containing protein 23 isoform 2 preproprotein	NP_035910.1	5.19	2	5	5	9	1.10397	1.106	0.056003	0.994029	1.16131	1.16308	829	91.4884	7.6792
225543210	Dlgap2	244310	disks large-associated protein 2 isoform 1	NP_766498.2	2.55	2	1	3	3	1.10387	1.10567	0.0305632	1.04624	1.12382	1.1472	1059	118.998	6.81494
114431250	Plaa	18786	phospholipase A-2-activating protein	NP_766283.2	8.69	1	6	6	18	1.10385	1.17867	0.0535734	1.10031	1.28106	1.15501	794	87.1656	6.13818
21624617	Ndufaf4	68493	NADH dehydrogenase [ubiquinone] 1 alpha subcomplex assembly factor 4	NP_081018.1	15.03	1	3	3	5	1.10376	1.088	0.0160728	1.06319	1.11816	1.08256	173	20.0698	9.39307
29244114	Ccz1	231874	vacuolar fusion protein CCZ1 homolog	NP_808350.1	7.08	1	3	3	6	1.10353	1.11167	0.0650649	0.981843	1.16741	1.18566	480	55.469	6.02393
224809382	Arpc5	67771	actin-related protein 2/3 complex subunit 5	NP_080645.2	29.8	1	4	4	8	1.1035	1.085	0.0496924	0.997399	1.16928	1.08921	151	16.2783	5.66846
33942089	Atxn2l	233871	ataxin-2-like protein	NP_898841.1	2.1	1	2	2	4	1.10338	1.10433	0.0167465	1.07474	1.1049	1.1327	1049	110.58	8.85107
377833866	Armc1	74252	armadillo repeat-containing protein 1	XP_003689394.1	18.02	2	4	4	8	1.10338	1.12867	0.0369519	1.0652	1.12838	1.19254	222	24.5057	8.1626
6754614	Mag	17136	myelin-associated glycoprotein precursor	NP_034888.1	18.21	1	8	8	25	1.10337	1.115	0.0135769	1.10383	1.09891	1.14216	582	64.2271	5.08447
170763481	Ap3m2	64933	AP-3 complex subunit mu-2	NP_083781.2	21.29	1	6	6	18	1.10331	1.12367	0.0134825	1.11908	1.10326	1.14868	418	46.8864	7.56201
161016770	BC068157	73072	uncharacterized protein LOC73072	NP_997086.2	5.28	1	3	3	6	1.10327	1.10667	0.0306938	1.0967	1.1636	1.05858	1098	110.624	9.979
347582639	Fam175b	109359	BRISC complex subunit Abro1	NP_932134.3	5.42	1	2	2	4	1.10327	1.10433	0.025835	1.15578	1.0788	1.07808	424	47.9034	5.93506
40789268	Ncan	13004	neurocan core protein precursor	NP_031815.2	5.6	1	6	6	9	1.10326	1.15233	0.0169148	1.17444	1.16385	1.11946	1268	137.089	5.75732
28461135	Hspa12a	73442	heat shock 70 kDa protein 12A	NP_780408.1	32.44	1	18	18	55	1.10315	1.13733	0.0337655	1.08607	1.20117	1.12543	675	74.8245	6.771
226874891	Guk1	14923	guanylate kinase isoform 2	NP_001152882.1	27.54	2	4	4	8	1.10308	1.103	0.0268887	1.05798	1.15084	1.09994	207	22.8286	6.40479
160358866	Ppm1h	319468	protein phosphatase 1H isoform 1	NP_001103688.1	16.57	1	7	7	13	1.10308	1.13	0.00781024	1.13139	1.14335	1.11605	513	56.3447	6.72705
157042772	Pcbp2	18521	poly(rC)-binding protein 2 isoform 3	NP_001096636.1	36.86	3	4	10	30	1.10304	1.07033	0.0386106	1.04023	1.14708	1.02407	331	34.895	8.00146
61969660	Scrn3	74616	secernin-3	NP_083298.1	20.1	1	6	6	11	1.10298	1.086	0.0119303	1.08946	1.10488	1.0642	418	47.6309	5.65576
139948802	Uchl3	50933	ubiquitin carboxyl-terminal hydrolase isozyme L3	NP_057932.2	32.61	1	5	5	12	1.1029	1.09533	0.0192383	1.13069	1.0651	1.09023	230	26.135	5.04639
6679811	Flot2	14252	flotillin-2 isoform 2	NP_032054.1	27.44	2	9	9	18	1.1029	1.08167	0.0155599	1.05836	1.11103	1.07649	379	41.6332	5.22412
102468565	Txnrd2	26462	thioredoxin reductase 2, mitochondrial precursor	NP_038739.2	14.99	1	5	6	11	1.10279	1.09567	0.0424827	1.1538	1.1196	1.0126	527	56.8409	8.45557
226958616	Dhrs7	66375	dehydrogenase/reductase SDR family member 7 precursor	NP_079798.2	11.54	1	3	3	6	1.10279	1.11067	0.0341191	1.05688	1.10133	1.17367	338	38.143	8.32373
21311925	Ampd2	109674	AMP deaminase 2	NP_083055.1	4.26	1	3	3	5	1.10249	1.167	0.0144338	1.14185	1.19228	1.16692	798	91.9654	6.22705
6679439	Ppia	268373	peptidyl-prolyl cis-trans isomerase A	NP_032933.1	88.41	1	14	15	75	1.10228	1.09267	0.0147686	1.08059	1.12213	1.07543	164	17.9599	7.89893
31543974	Ywhab	54401	14-3-3 protein beta/alpha	NP_061223.2	65.04	1	6	15	117	1.10227	1.10667	0.0163843	1.07631	1.13238	1.11205	246	28.0689	4.83057
6754086	Gstm5	14866	glutathione S-transferase Mu 5	NP_034490.1	37.05	1	7	7	29	1.10222	1.08233	0.0272784	1.03077	1.12373	1.09222	224	26.6172	7.21045
159032062	Acp1	11431	low molecular weight phosphotyrosine protein phosphatase isoform 1	NP_001103709.1	27.85	1	3	3	8	1.10186	1.12	0.0446356	1.03208	1.15099	1.17719	158	17.9108	6.53662
194353972	Ptk2	14083	focal adhesion kinase 1 isoform 1	NP_032008.2	14.16	1	8	8	16	1.10184	1.09633	0.0299796	1.04141	1.14445	1.10409	1052	119.167	6.62451
6680345	Idh3g	15929	isocitrate dehydrogenase [NAD] subunit gamma 1, mitochondrial precursor	NP_032349.1	25.95	1	7	7	38	1.10182	1.12133	0.00375648	1.12057	1.12763	1.11486	393	42.7582	9.01221
31542427	Csnk2a1	12995	casein kinase II subunit alpha	NP_031814.2	23.02	1	6	6	16	1.10181	1.134	0.0147986	1.10657	1.15767	1.13679	391	45.1048	7.73779
146231996	Huwe1	59026	E3 ubiquitin-protein ligase HUWE1	NP_067498.4	2.49	1	10	10	19	1.10179	1.104	0.0313422	1.06054	1.08601	1.16508	4378	482.389	5.22412
309268906	Gm15118	100503724	mitochondrial import inner membrane translocase subunit TIM14-like	XP_003084767.1	13.79	1	2	2	4	1.10165	1.103	0.0314801	1.12004	1.04191	1.14653	116	12.4287	10.0962
31559918	Nrd1	230598	nardilysin precursor	NP_666262.2	2.58	1	2	2	4	1.10104	1.10367	0.0489024	1.00643	1.14806	1.15675	1161	132.808	4.86865
9055178	Mpc1	55951	mitochondrial pyruvate carrier 1	NP_061289.1	14.68	1	2	2	4	1.10103	1.10133	0.0092436	1.10213	1.11741	1.08499	109	12.4463	9.61279
84781781	Pdap1	231887	28 kDa heat- and acid-stable phosphoprotein	NP_001028485.1	28.18	1	5	5	11	1.10099	1.14467	0.0409159	1.0704	1.15292	1.21055	181	20.5925	7.38623
259490252	Rem2	140743	GTP-binding protein REM 2	NP_542764.2	11.44	1	2	2	4	1.10089	1.10233	0.035788	1.12574	1.03233	1.14949	341	37.374	7.38623
284172357	Mars	216443	methionine--tRNA ligase, cytoplasmic isoform 1	NP_001165053.1	9.12	2	7	7	15	1.10084	1.12667	0.0149481	1.10657	1.15609	1.11694	910	102.308	6.91748
7242181	Pld3	18807	phospholipase D3	NP_035246.1	6.76	1	2	2	2	1.10082	1.104	0.0615332	1.17911	0.981656	1.15076	488	54.3544	6.52197
19527256	Ddx1	104721	ATP-dependent RNA helicase DDX1	NP_598801.1	21.22	1	13	13	31	1.1008	1.13667	0.0332382	1.11869	1.20082	1.09011	740	82.4478	7.21045
226958643	Pdk2	18604	pyruvate dehydrogenase kinase, isoenzyme 2	NP_598428.2	10.81	1	4	4	7	1.10078	1.11367	0.065504	1.06022	1.24377	1.03664	407	46.0111	6.60986
57634518	2014-09-11	52398	septin-11	NP_001009818.1	45.92	1	5	18	49	1.10072	1.157	0.025	1.10687	1.18189	1.18167	429	49.3102	6.81494
87252727	Skiv2l	108077	superkiller viralicidic activity 2-like	NP_067312.2	2.65	1	2	2	4	1.1002	1.10567	0.077943	0.971255	1.10549	1.24148	1244	137.437	6.27783
309265521	LOC100503235	100503235	ubiquitin-conjugating enzyme E2 E1-like	XP_003086554.1	9.33	2	2	2	4	1.09999	1.10267	0.032168	1.06977	1.16653	1.07084	193	21.3036	8.52881
13384756	Eef1e1	66143	eukaryotic translation elongation factor 1 epsilon-1	NP_079656.1	14.94	1	3	3	6	1.09987	1.097	0.0395264	1.01754	1.13396	1.13862	174	19.8464	8.5874
55741460	Park7	57320	protein DJ-1	NP_065594.2	72.49	1	10	10	33	1.09983	1.093	0.0468081	1.08932	1.01429	1.1761	189	20.0084	6.771
87196334	Tcerg1	56070	transcription elongation regulator 1	NP_001034563.1	4.27	1	3	3	5	1.09983	1.1	0.00916515	1.09401	1.11801	1.0883	1100	123.71	8.646
13928670	Vps35	65114	vacuolar protein sorting-associated protein 35	NP_075373.1	18.47	1	16	16	30	1.09978	1.111	0.0376873	1.08009	1.18646	1.06704	796	91.6548	5.43994
31543900	Ttyh1	57776	protein tweety homolog 1 isoform 2	NP_067299.2	6.22	2	2	2	4	1.09969	1.10033	0.0276305	1.06573	1.08015	1.15499	450	49.0012	5.03369
254826716	Atl3	109168	atlastin-3 isoform 1	NP_001156977.1	5.04	2	2	3	8	1.09968	1.11233	0.0888376	1.13622	1.25337	0.947674	536	60.1933	5.80811
357527369	Prmt8	381813	protein arginine N-methyltransferase 8	NP_958759.2	13.71	1	3	6	11	1.09959	1.14367	0.0397255	1.16849	1.19673	1.06612	394	45.2466	6.93213
16716597	Hsd17b11	114664	estradiol 17-beta-dehydrogenase 11 precursor	NP_444492.1	14.43	1	3	3	8	1.09949	1.10633	0.0361494	1.10182	1.17114	1.04566	298	32.8597	8.66064
41235730	Slc6a7	240332	sodium-dependent proline transporter	NP_958741.1	6.91	1	2	2	6	1.09943	1.114	0.0530754	1.0087	1.17997	1.15301	637	71.0186	6.60986
6755466	Sema7a	20361	semaphorin-7A precursor	NP_035482.1	6.48	1	3	3	6	1.09919	1.11167	0.044506	1.05771	1.07662	1.20021	664	74.9461	7.73779
34328128	Gria1	14799	glutamate receptor 1 isoform 2 precursor	NP_032191.2	14.88	1	8	13	29	1.09902	1.11	0.0550485	1.05857	1.22013	1.05133	907	101.528	7.53271
170784834	Eps15l1	13859	epidermal growth factor receptor substrate 15-like 1 isoform a	NP_031970.2	16.21	1	11	11	22	1.0989	1.087	0.0132287	1.09243	1.10689	1.06153	907	99.2475	5.021
84794597	Ppp3r1	19058	calcineurin subunit B type 1	NP_077779.2	73.53	1	9	9	35	1.09861	1.08567	0.0486667	1.1814	1.05504	1.02124	170	19.2876	4.80518
7305031	Epb4.1l3	13823	band 4.1-like protein 3	NP_038841.1	39.61	1	28	32	106	1.0985	1.10167	0.0237861	1.06324	1.14492	1.09732	929	103.274	5.31299
31980744	Atp5l	27425	ATP synthase subunit g, mitochondrial	NP_038823.2	53.4	1	5	5	19	1.09846	1.07833	0.036094	1.03459	1.14957	1.04983	103	11.4172	9.74463
21539599	Uqcrh	66576	cytochrome b-c1 complex subunit 6, mitochondrial	NP_079917.1	33.71	1	3	3	9	1.09831	1.09167	0.0514015	1.00352	1.18194	1.08875	89	10.428	4.86865
19527026	Lrrc59	98238	leucine-rich repeat-containing protein 59	NP_598568.1	14.98	1	4	4	8	1.09808	1.10033	0.0183424	1.08307	1.08088	1.13655	307	34.8558	9.5249
225543196	Ndrg2	29811	protein NDRG2 isoform 2	NP_001139431.1	44.26	2	9	9	44	1.09799	1.12033	0.0457578	1.0447	1.20255	1.11258	357	39.2554	5.63037
85701678	Slc22a23	73102	solute carrier family 22 member 23	NP_001028339.1	2.61	1	2	2	4	1.09785	1.102	0.0498632	1.00443	1.13461	1.16696	689	74.2762	7.82568
6754444	Kifap3	16579	kinesin-associated protein 3	NP_034759.1	4.4	1	3	3	6	1.09764	1.07167	0.0216744	1.07853	1.03118	1.10549	772	88.9587	5.19873
312596932	Slc44a2	68682	choline transporter-like protein 2 isoform 1	NP_001186115.1	10.65	1	5	6	11	1.09761	1.07667	0.0276064	1.02585	1.12098	1.08335	704	79.8707	8.66064
29789104	Napb	17957	beta-soluble NSF attachment protein	NP_062606.1	51.68	1	8	11	45	1.09755	1.07867	0.0340408	1.01132	1.10609	1.11862	298	33.5355	5.46533
13385998	Trap1	68015	heat shock protein 75 kDa, mitochondrial precursor	NP_080784.1	12.89	1	7	8	21	1.09751	1.09	0.0226789	1.04731	1.12387	1.09899	706	80.1585	6.68311
93102415	Gart	14450	trifunctional purine biosynthetic protein adenosine-3	NP_034386.2	6.63	1	7	7	15	1.0975	1.07133	0.00949269	1.09001	1.05919	1.06514	1010	107.436	6.68311
47894398	Tpm4	326618	tropomyosin alpha-4 chain	NP_001001491.1	22.58	1	3	5	14	1.0974	1.08233	0.0317822	1.02648	1.13641	1.0849	248	28.4504	4.67822
407263825	LOC101055828	101055828	protein AHNAK2-like	XP_003945547.1	10.88	2	3	3	8	1.09722	1.10567	0.0141696	1.09157	1.13368	1.09093	4432	463.53	5.90967
359279908	Tpm3	59069	tropomyosin alpha-3 chain isoform 4	NP_001240669.1	43.55	1	8	14	35	1.09717	1.10533	0.0209152	1.13917	1.06748	1.1102	248	28.8407	4.75439
283135110	Mthfd1l	270685	monofunctional C1-tetrahydrofolate synthase, mitochondrial precursor	NP_758512.3	13.82	1	12	12	25	1.09713	1.118	0.00896289	1.13301	1.10181	1.11928	977	105.662	7.02002
62990169	Twf1	19230	twinfilin-1	NP_032997.3	22.57	1	5	7	16	1.09711	1.08367	0.041192	1.03975	1.16639	1.04462	350	40.0545	6.66846
83816899	Dgkb	217480	diacylglycerol kinase beta	NP_848796.2	11.32	1	8	8	15	1.09706	1.063	0.047648	0.968362	1.1172	1.10383	795	89.3737	7.92822
194018533	Gspt1	14852	eukaryotic peptide chain release factor GTP-binding subunit ERF3A isoform 2	NP_001123480.1	13.86	2	6	8	15	1.09695	1.03167	0.0448603	0.965234	1.1173	1.01265	635	68.4828	5.21143
71774133	Ppib	19035	peptidyl-prolyl cis-trans isomerase B precursor	NP_035279.2	28.7	1	6	7	21	1.09678	1.10367	0.0263902	1.05107	1.13295	1.12673	216	23.6986	9.5542
160333729	Endod1	71946	endonuclease domain-containing 1 protein precursor	NP_082289.2	9.78	1	4	4	8	1.0967	1.14267	0.0458597	1.08003	1.23167	1.11577	501	55.2267	6.16357
7304929	Trappc3	27096	trafficking protein particle complex subunit 3	NP_038746.1	8.89	1	2	2	4	1.09659	1.099	0.0269073	1.06067	1.08477	1.15144	180	20.2892	4.95752
15011884	Mgea5	76055	bifunctional protein NCOAT	NP_076288.1	7.97	1	5	5	7	1.0965	1.02433	0.0164147	1.0161	1.00147	1.05615	916	103.096	4.91943
13385938	Rnmt	67897	mRNA cap guanine-N7 methyltransferase isoform 1	NP_080716.1	13.98	2	6	6	10	1.09647	1.09333	0.013691	1.0673	1.11284	1.10045	465	53.2577	6.48096
95772123	Ppp1r12a	17931	protein phosphatase 1 regulatory subunit 12A	NP_082168.1	6.67	1	5	6	13	1.09637	1.10933	0.0272784	1.07438	1.16283	1.0914	1004	111.741	5.60498
54291704	Pacs1	107975	phosphofurin acidic cluster sorting protein 1	NP_694769.2	12.9	1	11	11	22	1.0962	1.096	0.00529151	1.09838	1.08595	1.10444	961	104.764	7.73779
21312524	Cyb5r1	72017	NADH-cytochrome b5 reductase 1	NP_082333.1	9.51	1	2	2	6	1.09593	1.10667	0.0469551	1.05115	1.20018	1.06908	305	34.1131	8.86572
257467604	Gpd1l	333433	glycerol-3-phosphate dehydrogenase 1-like protein	NP_780589.3	34.47	1	11	12	28	1.09588	1.10467	0.0304211	1.04373	1.13065	1.13868	351	38.2009	6.771
170172546	Wdr47	99512	WD repeat-containing protein 47	NP_852065.2	8.15	1	6	6	10	1.09576	1.08967	0.0272295	1.1039	1.03715	1.12816	920	102.247	5.97314
124378026	Tanc2	77097	protein TANC2	NP_851416.2	1.71	1	3	3	6	1.09544	1.112	0.0509542	1.01226	1.14483	1.17883	1994	220.125	7.97217
113680348	Fscn1	14086	fascin	NP_032010.2	26.17	1	9	9	35	1.09516	1.11	0.0181751	1.11851	1.1358	1.07478	493	54.4739	6.88818
22550098	Atg7	74244	ubiquitin-like modifier-activating enzyme ATG7	NP_083111.1	4.87	2	3	3	6	1.09515	1.08967	0.0166966	1.11237	1.05687	1.10031	698	77.47	6.40479
33942059	Ppp2r5d	21770	delta isoform of regulatory subunit B56, protein phosphatase 2A	NP_033384.2	18.35	1	9	10	23	1.09503	1.12167	0.0155599	1.09829	1.15073	1.11642	594	68.9508	7.95752
226823258	Dip2b	239667	disco-interacting protein 2 homolog B isoform 1	NP_001152833.1	6.04	1	6	8	17	1.095	1.118	0.0857574	1.02091	1.28873	1.04396	1574	171.017	8.08936
139948800	Map6d1	208158	MAP6 domain-containing protein 1	NP_941001.2	25.13	1	2	2	4	1.09455	1.12567	0.0917557	1.25696	0.949181	1.1706	191	20.4202	9.87646
227116358	Mecr	26922	trans-2-enoyl-CoA reductase, mitochondrial precursor	NP_079573.2	7.24	1	2	2	4	1.09449	1.094	0.0563205	1.06027	1.20379	1.01807	373	40.3173	9.0708
170295840	Trim28	21849	transcription intermediary factor 1-beta	NP_035718.2	10.67	1	7	7	13	1.09424	1.08867	0.0292423	1.04951	1.14599	1.0702	834	88.7905	5.77002
6681183	Diap1	13367	protein diaphanous homolog 1	NP_031884.1	2.71	1	3	3	6	1.09406	1.07533	0.015836	1.05867	1.06045	1.107	1255	139.255	5.56689
226958549	Tnr	21960	tenascin-R precursor	NP_071707.2	23.2	1	25	25	66	1.09405	1.103	0.0195192	1.08545	1.14206	1.08218	1358	149.495	4.94482
254675126	2010300C02Rik	72097	uncharacterized protein LOC72097	NP_082372.1	16.51	1	12	12	25	1.09399	1.09767	0.0246329	1.0894	1.14447	1.05997	1175	125.832	7.37158
22122825	Actr2	66713	actin-related protein 2	NP_666355.1	28.43	1	9	9	25	1.09398	1.10033	0.0549464	1.01948	1.20495	1.07734	394	44.7322	6.7417
12963791	Rdh14	105014	retinol dehydrogenase 14	NP_076186.1	14.97	1	4	4	8	1.09394	1.09	0.0121655	1.07003	1.08759	1.112	334	36.3429	8.17725
6678347	Thy1	21838	thy-1 membrane glycoprotein preproprotein	NP_033408.1	32.1	1	4	4	20	1.09389	1.06	0.0242143	1.01451	1.06745	1.09809	162	18.0685	8.96826
160415211	Aqp4	11829	aquaporin-4	NP_033830.2	12.69	1	4	4	15	1.09379	1.102	0.0257164	1.06171	1.14957	1.09361	323	34.5128	7.69385
254587947	Ppp2r4	110854	serine/threonine-protein phosphatase 2A activator	NP_620087.3	45.82	1	11	11	21	1.09377	1.11133	0.0231324	1.06991	1.11423	1.14976	323	36.6867	6.39209
21312752	Mrrf	67871	ribosome-recycling factor, mitochondrial precursor	NP_080698.1	12.21	1	2	2	4	1.09322	1.09333	0.0157621	1.10634	1.11171	1.06156	262	29.0325	9.84717
31980844	Dhrs1	52585	dehydrogenase/reductase SDR family member 1	NP_081095.2	12.78	1	3	3	10	1.0931	1.13533	0.0628075	1.15806	1.23071	1.01709	313	33.9834	8.35303
170295849	Pcdh7	54216	protocadherin 7 isoform 1 precursor	NP_001116230.1	4.78	2	3	3	5	1.09301	0.999333	0.0298961	0.980313	0.960225	1.05828	1255	136.687	5.17334
31560792	Sh3gl2	20404	endophilin-A1	NP_062408.2	50.85	1	10	14	89	1.09297	1.08233	0.0220177	1.0399	1.11353	1.09326	352	39.9301	5.38916
190684703	Rgs7	24012	regulator of G-protein signaling 7 isoform 1	NP_036010.2	18.55	2	5	6	12	1.09289	1.10433	0.0296273	1.09072	1.16061	1.06071	469	54.7577	8.1333
21312776	Tprgl	67808	tumor protein p63-regulated gene 1-like protein	NP_080664.1	21.8	1	3	3	8	1.09282	1.13467	0.0643359	1.01841	1.24045	1.14643	266	29.7954	7.37158
170014720	Bdh1	71911	D-beta-hydroxybutyrate dehydrogenase, mitochondrial precursor	NP_780386.3	34.11	1	11	11	33	1.09241	1.11733	0.0286609	1.0704	1.16891	1.11297	343	38.2744	9.01221
170650609	Inpp1	16329	inositol polyphosphate 1-phosphatase	NP_032410.2	9.6	1	3	3	5	1.09236	1.03267	0.0428538	1.10979	0.962305	1.02649	396	43.3189	5.0083
270265917	Syap1	67043	synapse-associated protein 1	NP_080208.2	14.25	1	3	3	5	1.09233	1.01333	0.0207953	0.971863	1.03844	1.03006	365	41.3245	4.53857
31982437	Nsdhl	18194	sterol-4-alpha-carboxylate 3-dehydrogenase, decarboxylating	NP_035071.3	6.08	1	2	2	2	1.0923	1.09733	0.0412809	1.02622	1.09724	1.16852	362	40.66	7.85498
33563246	Cast	12380	calpastatin	NP_033947.1	15.38	1	6	6	11	1.09228	1.09733	0.0729208	1.04098	1.24189	1.0087	754	81.3918	5.36377
8392847	Actr1a	54130	alpha-centractin	NP_058556.1	32.71	1	6	11	26	1.09194	1.08967	0.00384419	1.08787	1.09683	1.08437	376	42.5869	6.63916
21644587	Appl2	216190	DCC-interacting protein 13-beta	NP_660255.1	3.63	1	2	2	4	1.09188	1.09333	0.040769	1.03344	1.1712	1.07574	662	73.8071	5.03369
7710014	Cul3	26554	cullin-3	NP_057925.1	12.24	1	8	8	22	1.09183	1.09567	0.00721883	1.08329	1.09574	1.10771	768	88.8914	8.45557
237858791	Grm2	108068	metabotropic glutamate receptor 2 precursor	NP_001153825.1	5.5	1	2	5	10	1.0918	1.09367	0.0248618	1.05213	1.09097	1.13769	872	95.8256	8.06006
160298219	Gstt1	14871	glutathione S-transferase theta-1	NP_032211.3	8.33	1	2	2	4	1.09163	1.11567	0.0800111	0.957327	1.21282	1.17731	240	27.3563	7.26904
62234487	Atp2b1	67972	plasma membrane calcium ATPase 1	NP_080758.1	32.38	1	18	35	117	1.09093	1.09933	0.0161486	1.07818	1.1306	1.08939	1220	134.662	5.90967
33859482	Eef2	13629	elongation factor 2	NP_031933.1	32.87	1	23	24	66	1.09081	1.07933	0.029339	1.02143	1.10273	1.11399	858	95.2529	6.82959
227116345	Psmb2	26445	proteasome subunit beta type-2	NP_036100.3	10.95	1	2	2	2	1.09043	1.10733	0.1224	1.35177	0.992493	0.97767	201	22.8917	7.02002
253795504	Tpmt	22017	thiopurine S-methyltransferase	NP_058065.2	12.08	1	3	3	6	1.09035	1.09533	0.0621834	0.971297	1.1546	1.16025	240	27.5541	6.44287
110626040	Crtac1	72832	cartilage acidic protein 1 precursor	NP_660105.3	3.41	1	3	3	5	1.09019	1.104	0.0166433	1.13033	1.10941	1.07336	646	70.2804	5.13525
6671557	Ap1m1	11767	AP-1 complex subunit mu-1	NP_031482.1	24.82	1	8	8	13	1.09017	1.066	0.0376873	1.03547	1.02191	1.14066	423	48.512	7.29834
8394027	Ppp2r1a	51792	serine/threonine-protein phosphatase 2A 65 kDa regulatory subunit A alpha isoform	NP_058587.1	33.96	1	17	17	56	1.09012	1.10067	0.00635958	1.09999	1.08986	1.11196	589	65.2809	5.10986
52345396	Osbpl1a	64291	oxysterol-binding protein-related protein 1 isoform 1	NP_997413.2	8.84	3	5	6	13	1.09004	1.058	0.0440492	1.03882	1.14166	0.99317	950	107.727	6.44287
6678419	Tpp2	22019	tripeptidyl-peptidase 2	NP_033444.1	17.75	1	18	18	39	1.09	1.08733	0.0341191	1.02428	1.14078	1.09719	1262	139.791	6.58057
31981219	Gucy1a3	60596	guanylate cyclase soluble subunit alpha-3	NP_068696.2	2.6	1	2	2	2	1.08974	1.09067	0.0335775	1.10391	1.14113	1.02725	691	77.5376	7.1665
33239431	Rcc2	108911	protein RCC2	NP_776292.1	4.62	1	2	2	4	1.08962	1.093	0.0615386	1.05158	1.01292	1.21425	520	55.9481	8.71924
21703810	Ubl4	27643	ubiquitin-like protein 4A	NP_663380.1	22.93	1	3	3	8	1.08921	1.09233	0.0237018	1.12658	1.10333	1.04741	157	17.7896	8.44092
225690610	Plxnb1	235611	plexin-B1 precursor	NP_766363.2	3.59	1	4	4	8	1.08915	1.09267	0.0516086	1.05885	1.19373	1.0248	2119	231.23	5.5542
161086984	Ap2s1	232910	AP-2 complex subunit sigma	NP_941015.2	23.94	1	4	4	10	1.08915	1.09433	0.0241684	1.05647	1.13938	1.08805	142	17.0067	6.17627
9790141	Arpc3	56378	actin-related protein 2/3 complex subunit 3	NP_062798.1	32.02	1	6	6	8	1.08869	1.12033	0.0603112	1.02542	1.23162	1.10392	178	20.5113	8.5874
21450347	BC018242	235044	lipid phosphate phosphatase-related protein type 2	NP_659184.1	11.08	1	2	2	4	1.08857	1.14733	0.0994423	1.21791	0.950644	1.2726	343	36.9121	9.49561
28076969	Pgm2l1	70974	glucose 1,6-bisphosphate synthase	NP_081905.1	25.76	1	13	14	38	1.08849	1.10767	0.0233619	1.06055	1.13342	1.12914	621	70.2343	6.49365
48526512	Mrps15	66407	28S ribosomal protein S15, mitochondrial precursor	NP_079820.2	9.69	1	2	2	4	1.08836	1.08967	0.0231397	1.04432	1.10585	1.11915	258	29.4452	10.1255
6679229	Pcsk2	18549	neuroendocrine convertase 2 precursor	NP_032818.1	3.14	1	2	2	2	1.08827	1.08967	0.039872	1.01252	1.14687	1.10895	637	70.7407	6.41748
407260973	LOC101056616	101056616	transcription elongation factor B polypeptide 1-like	XP_003946114.1	41.07	1	3	3	10	1.08806	1.06633	0.0408303	1.14735	1.03661	1.01508	112	12.465	4.77979
124487313	Gls	14660	glutaminase kidney isoform, mitochondrial isoform 1	NP_001074550.1	32.34	1	18	18	56	1.08794	1.092	0.0210317	1.05002	1.11104	1.11478	674	73.9162	7.98682
11496255	Dnaja4	58233	dnaJ homolog subfamily A member 4	NP_067397.1	13.6	1	4	5	10	1.08793	1.08967	0.0374002	1.03714	1.16208	1.06972	397	44.873	7.57666
41281679	Gnb5	14697	guanine nucleotide-binding protein subunit beta-5 isoform 2	NP_619733.1	22.38	2	8	8	19	1.08789	1.099	0.0228108	1.05378	1.12776	1.11528	353	38.7066	6.06201
85861218	Gmps	229363	GMP synthase [glutamine-hydrolyzing]	NP_001028472.2	13.85	1	9	9	18	1.08775	1.08233	0.0434984	0.997663	1.10565	1.14319	693	76.6749	6.72705
309266230	LOC100047252	100047252	phosphoserine aminotransferase-like isoform 2	XP_001478041.2	23.78	2	9	9	19	1.08773	1.08867	0.0164756	1.11773	1.08664	1.06098	370	40.5058	8.26514
56682931	Tardbp	230908	TAR DNA-binding protein 43 isoform 3	NP_001003899.1	26.1	5	6	6	12	1.08767	1.07233	0.0098714	1.06074	1.06386	1.09171	295	33.3068	7.06396
61098124	Fam98b	68215	protein FAM98B	NP_080896.2	9.09	1	4	4	9	1.08766	1.107	0.0575065	1.16587	0.99214	1.16269	429	45.3208	8.49951
27370248	Pcyox1l	240334	prenylcysteine oxidase-like precursor	NP_766420.1	3.23	1	2	2	4	1.08758	1.088	0.0240069	1.13548	1.07252	1.05604	495	54.8402	7.6499
28173550	2014-09-07	235072	septin-7 isoform 1	NP_033989.2	50.57	1	16	18	51	1.08755	1.14767	0.0422861	1.09998	1.23233	1.11083	437	50.617	8.57275
15809030	Sncb	104069	beta-synuclein	NP_291088.1	55.64	1	3	7	45	1.08753	1.058	0.0439204	1.00376	1.14541	1.02496	133	14.0429	4.37354
13386026	2700060E02Rik	68045	UPF0568 protein C14orf166 homolog	NP_080804.1	27.05	1	6	6	14	1.08753	1.125	0.0455229	1.08246	1.21592	1.07733	244	28.1348	6.88818
160333312	Sik3	70661	serine/threonine-protein kinase SIK3	NP_081774.3	2.48	1	2	2	2	1.0874	1.09433	0.0709397	1.05059	1.23321	0.998737	1369	150.564	7.02002
124244040	Eif3j1	78655	eukaryotic translation initiation factor 3 subunit J	NP_653128.2	15.71	2	5	5	8	1.08734	1.089	0.0285716	1.05711	1.06417	1.14602	261	29.3256	4.80518
112363072	Arpc2	76709	actin-related protein 2/3 complex subunit 2	NP_083987.1	40	1	13	13	35	1.08734	1.084	0.028	1.03212	1.12814	1.09233	300	34.3355	7.35693
124248484	Tenm4	23966	teneurin-4	NP_035988.2	1.54	1	2	3	6	1.08712	1.086	0.0157162	1.08993	1.11113	1.05674	2796	310.994	6.49365
149251053	LOC100047429	100047429	ATP synthase subunit O, mitochondrial-like	XP_001478145.1	43.66	1	9	9	38	1.08697	1.082	0.0135278	1.05517	1.09726	1.09358	213	23.3487	9.99365
12963539	Ethe1	66071	protein ETHE1, mitochondrial precursor	NP_075643.1	21.26	1	3	3	8	1.08669	1.09633	0.0536667	1.08051	1.1961	1.01177	254	27.7211	7.2251
226874906	Ywhae	22627	14-3-3 protein epsilon	NP_033562.3	70.98	1	16	18	137	1.08666	1.06867	0.0231397	1.03532	1.11287	1.05774	255	29.1554	4.7417
28395023	Nckap1	50884	nck-associated protein 1	NP_058661.1	16.76	1	18	18	53	1.08665	1.08833	0.0304922	1.0306	1.13477	1.09862	1128	128.7	6.62451
150378487	Adcy9	11515	adenylate cyclase type 9	NP_033754.2	6.73	1	9	9	17	1.08662	1.10133	0.0306014	1.06381	1.16224	1.0778	1353	150.857	7.21045
40789280	Faf1	14084	FAS-associated factor 1	NP_032009.2	3.08	1	2	2	4	1.08659	1.09	0.0511761	1.16165	1.11676	0.990608	649	73.8165	4.85596
6754036	Got2	14719	aspartate aminotransferase, mitochondrial	NP_034455.1	60.7	1	21	21	122	1.08648	1.09667	0.0114649	1.09015	1.11919	1.0807	430	47.3812	8.99756
256000794	Tpm1	22003	tropomyosin alpha-1 chain isoform 9	NP_001157727.1	50.18	3	11	16	42	1.08633	1.07133	0.0569717	1.05803	1.17617	0.979711	281	32.4756	4.76709
23956144	Sorcs3	66673	VPS10 domain-containing receptor SorCS3 precursor	NP_079972.1	1.39	1	2	2	4	1.0863	1.084	0.0198578	1.05782	1.12341	1.0709	1219	135.9	6.49365
6679891	Ganab	14376	neutral alpha-glucosidase AB	NP_032086.1	16.05	1	11	11	28	1.08613	1.08267	0.00405519	1.08972	1.08235	1.07605	966	109.335	6.15088
80861454	Atp2b2	11941	plasma membrane calcium-transporting ATPase 2	NP_001031761.1	34.06	1	25	38	118	1.08613	1.091	0.0257358	1.04471	1.13396	1.09414	1198	132.503	5.96045
153945814	Ptpre	19267	receptor-type tyrosine-protein phosphatase epsilon precursor	NP_035342.3	3.15	1	2	2	4	1.08612	1.09	0.030238	1.10125	1.1359	1.03297	699	80.6358	7.12256
358030313	Dmtn	13829	dematin isoform 1	NP_001239591.1	26.67	2	9	11	25	1.08601	1.12	0.0300222	1.0915	1.18042	1.08797	405	45.4402	8.41162
31980806	Pgrmc1	53328	membrane-associated progesterone receptor component 1	NP_058063.2	22.05	1	3	4	11	1.08592	1.08667	0.030443	1.08123	1.0369	1.14184	195	21.6808	4.70361
34447211	Rad23a	19358	UV excision repair protein RAD23 homolog A	NP_033036.2	11.6	1	2	4	8	1.08579	1.08733	0.0331126	1.03439	1.08015	1.14766	362	39.6108	4.57666
100818161	Rap1gds1	229877	RAP1, GTP-GDP dissociation stimulator 1 isoform a	NP_001035780.1	40.2	1	19	19	61	1.08563	1.09467	0.0132832	1.07224	1.11786	1.09358	607	66.0343	5.35107
209862923	Crmp1	12933	dihydropyrimidinase-related protein 1 isoform 1	NP_001129530.1	51.17	1	22	28	150	1.08559	1.081	0.0143643	1.08573	1.10315	1.0544	686	74.1744	6.81494
13385878	Snx2	67804	sorting nexin-2	NP_080662.1	21.39	1	8	9	18	1.08544	1.06167	0.0239188	1.10926	1.04358	1.0322	519	58.4348	5.12256
260166719	Ckap5	75786	cytoskeleton-associated protein 5 isoform 2	NP_083713.2	14.72	2	26	26	50	1.08532	1.07333	0.0240092	1.02575	1.09014	1.10374	2011	223.378	7.92822
91982738	Cttnbp2	30785	cortactin-binding protein 2	NP_525024.1	4.85	1	7	7	14	1.0853	1.06933	0.026346	1.10759	1.01933	1.08103	1648	178.662	8.19189
29611654	Lgalsl	216551	galectin-related protein	NP_776113.1	21.51	1	3	3	6	1.08523	1.11567	0.0467844	1.03641	1.19779	1.11253	172	18.9436	5.35107
124486789	Pik3r4	75669	phosphoinositide 3-kinase regulatory subunit 4	NP_001074778.1	5.01	1	5	5	9	1.08519	1.06433	0.0479595	1.04902	1.15355	0.99022	1358	152.502	7.12256
6681069	Csrp1	13007	cysteine and glycine-rich protein 1	NP_031817.1	59.59	1	10	10	28	1.08506	1.09467	0.026308	1.05912	1.14561	1.07859	193	20.5698	8.57275
154240730	Clint1	216705	clathrin interactor 1	NP_001038985.2	3.85	1	2	2	4	1.08496	1.08667	0.0299463	1.02662	1.1209	1.11217	623	67.6876	6.41748
60687506	Aldoc	11676	fructose-bisphosphate aldolase C	NP_033787.2	52.89	1	14	20	86	1.08496	1.09433	0.00272846	1.09602	1.0978	1.08883	363	39.3702	7.12256
31980939	Mtfp1	67900	mitochondrial fission process protein 1	NP_080719.2	19.28	1	2	2	2	1.08493	1.08867	0.0719035	1.08494	1.21518	0.965581	166	18.3026	8.67529
31980808	Eif3g	53356	eukaryotic translation initiation factor 3 subunit G	NP_058572.2	10.94	1	3	3	7	1.08487	1.08633	0.00775313	1.09186	1.09619	1.07109	320	35.6159	5.89697
149274885	LOC100046684	100046684	ES1 protein homolog, mitochondrial-like isoform 1	XP_001474527.1	55.26	1	9	9	34	1.08486	1.07433	0.0413777	0.999809	1.14304	1.08033	266	28.0728	8.77783
295789074	Gpm6b	14758	neuronal membrane glycoprotein M6-b isoform 3	NP_001171429.1	20.83	3	5	5	25	1.08476	1.07167	0.0294524	1.01709	1.11822	1.08031	288	31.6375	5.35107
162287131	Map1s	270058	microtubule-associated protein 1S	NP_766601.2	8.53	1	6	6	12	1.08476	1.085	0.0316597	1.13648	1.09179	1.02718	973	102.875	7.02002
110347487	Aco1	11428	cytoplasmic aconitate hydratase	NP_031412.2	10.35	1	7	7	15	1.08469	1.08033	0.026308	1.11583	1.09599	1.02941	889	98.0635	7.50342
159110463	Hmbs	15288	porphobilinogen deaminase isoform 2	NP_001103721.1	5.81	2	2	2	4	1.08467	1.08433	0.0163333	1.05443	1.0892	1.11042	344	37.757	7.15186
459352741	Ide	15925	insulin-degrading enzyme	NP_112419.3	3.43	1	3	3	6	1.08464	1.084	0.00781027	1.08318	1.07115	1.0984	1019	117.577	6.46826
7305363	Pafah1b1	18472	platelet-activating factor acetylhydrolase IB subunit alpha	NP_038653.1	24.63	1	9	9	23	1.08462	1.08933	0.0185502	1.0532	1.11419	1.10077	410	46.6401	7.37158
9790153	Pex14	56273	peroxisomal membrane protein PEX14	NP_062755.1	4.79	1	2	2	4	1.08458	1.085	0.0338083	1.14488	1.02792	1.0825	376	41.1828	5.10986
167234437	Eml4	78798	echinoderm microtubule-associated protein-like 4 isoform 2	NP_001107834.1	3.7	3	3	3	6	1.08454	1.09133	0.0553845	1.20103	1.02266	1.0497	919	102.24	6.18896
15808998	Cecr6	94047	cat eye syndrome critical region protein 6 homolog	NP_291045.1	5.24	1	2	2	2	1.08452	1.08667	0.0275459	1.09874	1.12653	1.03401	572	58.1214	9.01221
54145496	Ppp6r2	71474	serine/threonine-protein phosphatase 6 regulatory subunit 2 isoform 1	NP_081089.1	2.71	1	2	2	2	1.08449	1.08367	0.00635962	1.08314	1.09484	1.07279	923	100.397	4.81787
21362309	Sec14l2	67815	SEC14-like protein 2	NP_653103.1	23.08	1	7	7	20	1.0844	1.09433	0.0270883	1.07867	1.14748	1.0566	403	46.2706	7.10791
9789873	Metap2	56307	methionine aminopeptidase 2	NP_062622.1	6.9	1	2	2	10	1.08439	1.08767	0.0206263	1.0599	1.07543	1.12813	478	52.8883	5.8208
10257421	Cetn2	26370	centrin-2	NP_062278.2	12.21	1	2	2	4	1.08422	1.08433	0.0346234	1.10406	1.13202	1.0174	172	19.7839	4.99561
158937240	Timm10	30059	mitochondrial import inner membrane translocase subunit Tim10	NP_038927.2	15.56	1	2	2	6	1.08417	1.08033	0.0389629	1.03644	1.1584	1.0471	90	10.3259	6.29053
10181116	Mrps31	57312	28S ribosomal protein S31, mitochondrial precursor	NP_065585.1	5.99	1	2	2	4	1.08403	1.084	0.0215484	1.07463	1.12491	1.05223	384	43.8536	8.51416
45592934	Rac1	19353	ras-related C3 botulinum toxin substrate 1 precursor	NP_033033.1	32.29	1	7	8	47	1.08396	1.09367	0.015878	1.12075	1.09362	1.06632	192	21.4362	8.49951
255759943	Serpinb6a	20719	serpin B6 isoform b	NP_001157590.1	8.2	2	3	3	7	1.08382	1.12467	0.000881921	1.12313	1.12453	1.12617	378	42.5712	5.74463
22122427	Phyhip	105653	phytanoyl-CoA hydroxylase-interacting protein	NP_666093.1	19.39	1	6	7	20	1.08362	1.09333	0.0280258	1.14326	1.04563	1.09132	330	37.5305	7.00537
158749640	Preb	50907	prolactin regulatory element-binding protein	NP_057912.2	6	1	2	2	4	1.08359	1.08433	0.0274308	1.13878	1.06124	1.05316	417	45.4089	8.76318
31560541	Syngr3	20974	synaptogyrin-3	NP_035652.2	11.79	1	2	2	6	1.08357	1.06967	0.0306286	1.01789	1.06655	1.12395	229	24.5454	8.17725
295293124	Dlg3	53310	disks large homolog 3 isoform 2	NP_001171249.1	20	2	10	11	28	1.0833	1.09667	0.0437315	1.12033	1.15829	1.01161	835	92.0576	6.85889
27754065	Ppa1	67895	inorganic pyrophosphatase	NP_080714.2	44.98	1	11	11	30	1.08312	1.073	0.043715	0.989253	1.13576	1.09357	289	32.6462	5.60498
31982511	Adh5	11532	alcohol dehydrogenase class-3	NP_031436.2	34.22	1	11	11	23	1.08298	1.09233	0.0225783	1.04913	1.1248	1.1027	374	39.5221	7.25439
9790219	Dstn	56431	destrin	NP_062745.1	53.33	1	9	10	31	1.08293	1.078	0.0147309	1.04937	1.08826	1.09686	165	18.5095	7.97217
19527258	Aldh6a1	104776	methylmalonate-semialdehyde dehydrogenase [acylating], mitochondrial precursor	NP_598803.1	36.07	1	15	15	39	1.08286	1.081	0.00493287	1.08947	1.07214	1.08227	535	57.8785	8.07471
122114537	Vps13c	320528	vacuolar protein sorting-associated protein 13C	NP_796158.2	1.79	1	6	6	12	1.08267	1.09433	0.00731055	1.10352	1.09902	1.07987	3748	419.824	6.81494
124249109	Arid1a	93760	AT-rich interactive domain-containing protein 1A	NP_001074288.1	0.79	1	2	2	2	1.08264	1.083	0.0442756	1.14656	1.10404	0.998443	2283	241.939	6.68311
21489969	Usp15	14479	ubiquitin carboxyl-terminal hydrolase 15	NP_081880.2	3.36	1	2	3	6	1.08256	1.08333	0.0228789	1.04184	1.12095	1.08664	981	112.254	5.17334
160333680	Itm2c	64294	integral membrane protein 2C	NP_071862.2	12.27	1	2	2	4	1.0825	1.08733	0.0479595	1.11141	1.15643	0.994921	269	30.4627	8.5874
171906586	Pcbp3	59093	poly(rC)-binding protein 3	NP_067543.2	30.46	1	3	9	25	1.08233	1.031	0.0110605	1.00906	1.04446	1.04031	371	39.2693	7.51807
256220113	Clybl	69634	citrate lyase subunit beta-like protein, mitochondrial precursor	NP_083832.2	27.22	1	9	9	17	1.08231	1.07933	0.0203497	1.07065	1.11789	1.04913	338	37.5248	8.54346
87116686	Kcnj10	16513	ATP-sensitive inward rectifier potassium channel 10	NP_001034573.1	13.72	1	4	4	8	1.08227	1.02267	0.0520555	1.12647	0.982168	0.960257	379	42.4053	8.29443
167830462	Stxbp5l	207227	syntaxin-binding protein 5-like isoform b	NP_001108084.1	7.84	4	8	8	16	1.08219	1.106	0.0400042	1.02633	1.14676	1.14461	1161	128.823	6.75635
13384660	Mrpl2	27398	39S ribosomal protein L2, mitochondrial precursor	NP_079578.1	5.56	1	2	2	2	1.0821	1.08933	0.0798756	0.930269	1.17891	1.15947	306	33.3199	11.063
31981810	Eci1	13177	enoyl-CoA delta isomerase 1, mitochondrial precursor	NP_034153.2	22.84	1	5	5	12	1.08205	1.089	0.0280238	1.07463	1.14313	1.04932	289	32.2298	8.98291
157823695	Kif21a	16564	kinesin-like protein KIF21A isoform 3	NP_057914.2	12.52	3	13	14	27	1.082	1.10367	0.0225783	1.14131	1.06271	1.10704	1573	175.479	6.04932
23956058	Plp1	18823	myelin proteolipid protein	NP_035253.1	24.91	1	9	9	184	1.08188	1.08767	0.0116667	1.07553	1.11053	1.07589	277	30.0571	8.35303
21539639	0610037L13Rik	74098	UPF0587 protein C1orf123 homolog	NP_083030.1	16.84	1	2	2	4	1.08171	1.08567	0.0485157	1.00284	1.17101	1.08326	196	22.0339	6.56592
13507622	Sacm1l	83493	phosphatidylinositide phosphatase SAC1	NP_109617.1	11.41	1	7	7	14	1.08158	1.06967	0.0610528	0.96002	1.17079	1.07817	587	66.9009	7.29834
30520019	Sccpdh	109232	saccharopine dehydrogenase-like oxidoreductase	NP_848768.1	12.35	1	5	5	12	1.08145	1.09633	0.031328	1.03425	1.12198	1.13331	429	47.0991	8.60205
31560239	Asrgl1	66514	isoaspartyl peptidase/L-asparaginase	NP_079886.2	39.26	1	12	12	35	1.08123	1.11133	0.0355262	1.05507	1.17703	1.10186	326	33.9284	7.6499
9507023	Rabggta	56187	geranylgeranyl transferase type-2 subunit alpha	NP_062392.1	11.29	1	6	6	13	1.08097	1.07967	0.0283098	1.02702	1.12426	1.0878	567	64.9481	5.79541
13385042	Fam136a	66488	protein FAM136A	NP_079867.1	18.84	1	2	2	4	1.08093	1.082	0.03751	1.12147	1.11795	1.00724	138	15.6635	7.60596
225637533	Nrcam	319504	neuronal cell adhesion molecule isoform 1 precursor	NP_795904.3	15.45	2	13	13	36	1.08082	1.071	0.0275015	1.01563	1.09928	1.0981	1256	138.435	5.90967
6754012	Gnao1	14681	guanine nucleotide-binding protein G(o) subunit alpha isoform A	NP_034438.1	42.37	1	13	15	41	1.08079	1.08233	0.0361032	1.08048	1.14594	1.02124	354	40.0589	5.52881
56699478	Atp2b3	320707	plasma membrane calcium ATPase 3	NP_796210.2	21.15	1	10	23	75	1.08056	1.113	0.0215484	1.08073	1.15409	1.10391	1220	134.275	5.69385
409971427	Birc6	12211	baculoviral IAP repeat-containing protein 6	NP_031592.3	0.33	1	2	2	2	1.08052	1.08133	0.0286899	1.11227	1.10801	1.02403	4873	530.731	6.06201
54027904	Rnf123	84585	E3 ubiquitin-protein ligase RNF123	NP_115932.1	1.07	1	2	2	2	1.0805	1.08167	0.0504028	1.1588	1.09934	0.98654	1314	148.557	6.69775
10946572	Fabp7	12140	fatty acid-binding protein, brain	NP_067247.1	21.21	1	2	2	2	1.08044	1.09033	0.059756	1.13506	1.16434	0.972369	132	14.8834	5.63037
251823891	Hars	15115	histidine--tRNA ligase, cytoplasmic	NP_032240.3	15.52	1	7	7	14	1.08044	1.05867	0.00952775	1.04525	1.05359	1.07702	509	57.3961	5.99854
110626005	Eif2b3	108067	eukaryotic translation initiation factor 2B, subunit 3 gamma isoform 2	NP_780344.2	5.62	2	2	2	3	1.08035	1.09	0.0752684	0.940489	1.15421	1.17592	445	49.7699	8.08936
47059486	Pdxp	57028	pyridoxal phosphate phosphatase	NP_064667.2	16.78	1	4	4	13	1.08028	1.07667	0.0411677	1.03597	1.15902	1.03452	292	31.4921	5.74463
27370004	Megf9	230316	multiple epidermal growth factor-like domains protein 9 precursor	NP_766282.1	5	1	3	3	6	1.08009	1.097	0.0115325	1.08043	1.11891	1.09205	600	62.7904	5.46533
124517734	Prex1	277360	phosphatidylinositol 3,4,5-trisphosphate-dependent Rac exchanger 1 protein	NP_808450.2	2.18	1	3	3	5	1.08002	1.05733	0.0326718	0.991976	1.09146	1.08949	1650	184.818	6.29053
256773218	Synj1	104015	synaptojanin-1 isoform b	NP_001038980.1	29.18	2	30	30	89	1.08001	1.06567	0.0125477	1.04633	1.08882	1.06168	1309	144.505	7.34229
83649709	Atxn10	54138	ataxin-10	NP_058539.2	16.21	1	7	7	13	1.07985	1.03833	0.0462649	1.03315	1.12131	0.960766	475	53.6725	5.24951
123701966	Kctd12	239217	BTB/POZ domain-containing protein KCTD12	NP_808383.3	23.85	1	5	6	14	1.07984	1.09767	0.0338444	1.07008	1.16506	1.05844	327	35.8658	5.80811
30520131	Slc6a1	232333	sodium- and chloride-dependent GABA transporter 1	NP_848818.1	14.02	1	5	5	23	1.07983	1.077	0.0328684	1.01276	1.12157	1.09608	599	66.9571	7.95752
227496776	Araf	11836	serine/threonine-protein kinase A-Raf isoform 2	NP_001153117.1	20.97	1	2	3	6	1.07974	1.08067	0.0177044	1.08836	1.107	1.04725	186	20.8715	8.47021
111494223	Nt5dc3	103466	5'-nucleotidase domain-containing protein 3	NP_780540.2	8.79	1	5	5	9	1.07966	1.12133	0.0358763	1.05182	1.17185	1.13988	546	63.13	8.55811
75992915	Acsl6	216739	long-chain-fatty-acid--CoA ligase 6 isoform 3	NP_001028770.1	26.54	4	17	17	40	1.07954	1.05533	0.00185593	1.05867	1.05404	1.05271	697	77.9672	7.34229
9789933	Nudt3	56409	diphosphoinositol polyphosphate phosphohydrolase 1	NP_062811.1	35.71	1	5	5	15	1.07946	1.042	0.0528804	1.13897	0.957448	1.02981	168	19.0175	6.34131
29366814	Fahd2a	68126	fumarylacetoacetate hydrolase domain-containing protein 2A	NP_083905.1	26.2	1	7	7	22	1.07945	1.059	0.0080829	1.0734	1.04502	1.05873	313	34.6541	8.1626
229093990	Rnf40	233900	E3 ubiquitin-protein ligase BRE1B	NP_758485.2	3.2	1	2	2	2	1.07945	1.08533	0.0505217	0.989884	1.1617	1.1038	1001	113.897	6.48096
21313144	Ola1	67059	obg-like ATPase 1 isoform a	NP_080218.1	37.37	1	13	13	41	1.07943	1.08133	0.0193764	1.04409	1.09056	1.10905	396	44.7013	7.81104
158631246	Ndufb11	104130	NADH dehydrogenase [ubiquinone] 1 beta subcomplex subunit 11, mitochondrial	NP_062308.2	35.1	1	4	4	14	1.07924	1.04767	0.0437162	1.08051	1.10146	0.961055	151	17.4326	5.22412
110347502	Fam171a2	217219	protein FAM171A2 precursor	NP_954670.2	4.87	1	3	3	8	1.07913	1.088	0.031749	1.13623	1.10023	1.028	822	87.4333	8.04541
199559777	Ppp5c	19060	serine/threonine-protein phosphatase 5	NP_035285.2	19.84	1	10	10	22	1.07911	1.06833	0.0240092	1.08475	1.09894	1.02085	499	56.8402	6.20166
30519896	Abhd16a	193742	abhydrolase domain-containing protein 16A	NP_848707.1	6.45	1	3	3	5	1.07907	1.043	0.0217792	1.01157	1.08496	1.03162	558	63.046	8.25049
34147240	Gprin3	243385	G protein-regulated inducer of neurite outgrowth 3	NP_899006.1	9.83	1	7	7	14	1.07899	1.067	0.0335012	1.00075	1.1098	1.0902	763	80.4352	7.02002
13385310	Pccb	66904	propionyl-CoA carboxylase beta chain, mitochondrial precursor	NP_080111.1	9.43	1	4	4	11	1.07895	1.108	0.0500533	1.1544	1.16183	1.00761	541	58.3719	7.66455
6671519	Adssl1	11565	adenylosuccinate synthetase isozyme 1	NP_031447.1	17.07	1	6	6	16	1.07893	1.09	0.0344287	1.04007	1.15606	1.07408	457	50.223	8.42627
6681273	Eef1a2	13628	elongation factor 1-alpha 2	NP_031932.1	62.85	1	9	18	114	1.07885	1.087	0.0143643	1.10915	1.09197	1.06047	463	50.4223	9.02686
11230780	Tsg101	22088	tumor susceptibility gene 101 protein	NP_068684.1	14.07	1	4	4	8	1.07875	1.093	0.043	1.07117	1.17597	1.03152	391	44.0956	6.7124
23943844	Opalin	226115	opalin	NP_705740.1	38.46	1	3	3	8	1.07874	1.101	0.035	1.03626	1.11053	1.1555	143	15.8231	4.88135
268370040	Wasl	73178	neural Wiskott-Aldrich syndrome protein isoform 1	NP_082735.2	5.19	1	2	2	2	1.07867	1.08133	0.0459867	1.02917	1.17289	1.04208	501	54.2403	7.92822
6754020	Gng2	14702	guanine nucleotide-binding protein G(I)/G(S)/G(O) subunit gamma-2 precursor	NP_034445.1	52.11	1	3	3	19	1.07864	1.07333	0.0621459	0.968865	1.18437	1.06745	71	7.84503	7.98682
13385006	Cyc1	66445	cytochrome c1, heme protein, mitochondrial	NP_079843.1	27.38	1	7	7	26	1.07864	1.03667	0.0188886	1.00246	1.06726	1.0406	325	35.3049	9.15869
31980988	Arl2	56327	ADP-ribosylation factor-like protein 2	NP_062696.2	15.22	1	3	3	4	1.07859	1.09733	0.0272784	1.07856	1.15075	1.06173	184	20.8508	5.96045
28892859	9630033F20Rik	319801	fructose-2,6-bisphosphatase TIGAR	NP_795977.1	9.67	1	2	2	4	1.07859	1.082	0.0380832	1.0123	1.14275	1.09117	269	29.1718	8.17725
255304941	2310022B05Rik	69551	uncharacterized protein C1orf198 homolog	NP_780358.3	20.5	1	5	5	12	1.07858	1.07867	0.0226004	1.03357	1.10727	1.09489	322	35.2946	5.23682
31542571	Dpp8	74388	dipeptidyl peptidase 8	NP_083182.2	1.91	1	2	2	2	1.07854	1.081	0.049521	1.06354	1.17378	1.00489	892	102.121	5.80811
27369613	Exog	208194	nuclease EXOG, mitochondrial isoform 2 precursor	NP_766044.1	17.93	2	4	4	7	1.07849	1.09367	0.0233333	1.11709	1.11676	1.04675	368	41.3581	8.11865
10092608	Gstp1	14870	glutathione S-transferase P 1	NP_038569.1	50.48	1	8	8	25	1.07845	1.06633	0.0333183	0.999543	1.10493	1.09367	210	23.5941	7.86963
124487457	Map7d2	78283	MAP7 domain-containing protein 2	NP_001074593.1	17.41	1	11	12	23	1.07837	1.09233	0.0353569	1.04741	1.16198	1.06849	781	85.9968	8.80713
6755082	Prkcd	18753	protein kinase C delta type	NP_035233.1	11.28	1	6	7	13	1.07836	1.11	0.043715	1.09768	1.19055	1.04089	674	77.4968	7.38623
226958349	Tpi1	21991	triosephosphate isomerase	NP_033441.2	48.49	1	13	13	64	1.07829	1.04933	0.0151913	1.06611	1.06328	1.01948	299	32.1713	5.74463
84370256	Cyfip2	76884	cytoplasmic FMR1-interacting protein 2	NP_598530.2	26.26	1	14	28	69	1.07829	1.09933	0.00783866	1.09101	1.09171	1.11471	1253	145.565	7.04932
21314824	Atp6v1f	66144	V-type proton ATPase subunit F	NP_079657.1	36.97	1	3	3	6	1.07822	1.103	0.0080829	1.10922	1.0867	1.11268	119	13.362	5.8208
110625998	Dnajb11	67838	dnaJ homolog subfamily B member 11 precursor	NP_080676.3	11.17	1	3	3	5	1.07812	1.15967	0.0160139	1.18283	1.16735	1.12869	358	40.5297	6.31592
134288904	Itsn1	16443	intersectin-1 isoform 1	NP_034717.2	14.35	1	20	20	42	1.07805	1.07733	0.034031	1.06001	1.14264	1.02905	1714	194.176	7.91357
33859498	Umps	22247	uridine 5'-monophosphate synthase	NP_033497.1	7.07	1	2	2	2	1.07801	1.08033	0.0322972	1.01746	1.10095	1.12318	481	52.2593	6.60986
27777683	Gramd1b	235283	GRAM domain-containing protein 1B	NP_766356.1	3.99	1	3	3	6	1.07799	1.15133	0.0582418	1.05895	1.2588	1.13581	878	101.022	6.27783
164698481	2014-09-09	53860	septin-9 isoform b	NP_001106959.1	17.53	2	9	9	23	1.07796	1.058	0.0361155	0.988864	1.11061	1.07384	576	64.7344	7.48877
356995923	Dlg1	13383	disks large homolog 1 isoform 5	NP_001239365.1	22.54	1	12	16	42	1.07782	1.09533	0.00856998	1.09866	1.10796	1.07861	834	91.5664	6.34131
244790006	Sgsm1	52850	small G protein signaling modulator 1 isoform a	NP_766306.2	2.84	1	3	3	6	1.07781	1.075	0.0316596	1.0239	1.13267	1.06788	1093	123.189	5.65576
227116327	Tln1	21894	talin-1	NP_035732.2	5.59	1	7	11	22	1.07765	1.094	0.0266521	1.04401	1.10264	1.13487	2541	269.653	6.17627
21704144	Mat2a	232087	S-adenosylmethionine synthase isoform type-2	NP_663544.1	18.99	1	6	6	12	1.07752	1.12067	0.0560486	1.03898	1.22782	1.09462	395	43.6614	6.48096
106507168	Rab12	19328	ras-related protein Rab-12	NP_077768.2	50.21	1	8	9	17	1.07748	1.088	0.0181751	1.05331	1.11396	1.09685	243	27.3111	8.41162
40254534	Pvrl1	58235	poliovirus receptor-related protein 1 precursor	NP_067399.2	3.11	1	3	3	7	1.07707	1.03933	0.0376578	1.06583	1.0869	0.965072	515	56.9994	6.354
28916687	Rab5b	19344	ras-related protein Rab-5B isoform 1	NP_803130.1	32.09	1	3	5	14	1.07706	1.14833	0.0347195	1.10118	1.12751	1.21558	215	23.6919	8.1333
6678193	Syngr1	20972	synaptogyrin-1 isoform 1b	NP_033329.1	16.23	2	3	3	6	1.07697	1.07967	0.0508112	1.09452	1.15916	0.984862	191	21.2807	5.26221
253314532	Synpr	72003	synaptoporin isoform 1	NP_082328.3	8.42	1	2	2	6	1.0769	1.085	0.0135769	1.05829	1.1013	1.09616	285	31.3285	6.32861
31543976	Ywhag	22628	14-3-3 protein gamma	NP_061359.2	59.92	1	9	15	114	1.07679	1.08967	0.0159304	1.07916	1.12099	1.06927	247	28.2849	4.89404
100817933	Acad9	229211	acyl-CoA dehydrogenase family member 9, mitochondrial	NP_766266.3	18.88	1	9	9	20	1.0767	1.07733	0.0459613	0.985976	1.13208	1.11415	625	68.6787	7.45947
15011853	Stx1a	20907	syntaxin-1A	NP_058081.2	30.9	1	9	10	34	1.07647	1.08667	0.0502007	1.01439	1.1828	1.06251	288	33.0337	5.23682
22095023	Map2k4	26398	dual specificity mitogen-activated protein kinase kinase 4	NP_033183.1	16.12	1	6	6	15	1.07626	1.071	0.0345881	1.0027	1.09415	1.1157	397	44.0853	8.07471
6678449	Tst	22117	thiosulfate sulfurtransferase	NP_033463.1	26.26	1	7	7	12	1.07617	1.10567	0.0198018	1.08242	1.09048	1.14481	297	33.4448	7.85498
31560279	Aspa	11484	aspartoacylase	NP_075602.2	9.29	1	2	2	4	1.07617	1.08133	0.115716	0.850879	1.21553	1.17673	312	35.3218	6.58057
54607098	Sdha	66945	succinate dehydrogenase [ubiquinone] flavoprotein subunit, mitochondrial precursor	NP_075770.1	35.84	1	16	16	47	1.076	1.07933	0.0384895	1.04706	1.15551	1.03533	664	72.5392	7.37158
170932536	Ddx19a	13680	ATP-dependent RNA helicase DDX19A	NP_031942.2	5.65	4	3	3	6	1.07596	1.07833	0.0354134	1.01208	1.13342	1.08977	478	53.8988	6.66846
303324545	Ndrg4	234593	protein NDRG4 isoform A	NP_001181935.1	20.74	2	5	5	8	1.07596	1.08867	0.0491607	1.1129	1.15906	0.994196	352	38.4841	6.31592
31982028	Rsu1	20163	ras suppressor protein 1	NP_033131.2	13.72	1	5	5	9	1.07569	1.07433	0.043552	0.992688	1.14211	1.08755	277	31.4417	8.63135
126521835	Cct2	12461	T-complex protein 1 subunit beta	NP_031662.2	36.07	1	17	17	46	1.07563	1.06267	0.0213646	1.01977	1.08245	1.08612	535	57.4411	6.40479
21311855	Npl	74091	N-acetylneuraminate lyase	NP_083025.1	5	1	2	2	4	1.07557	1.07667	0.0264344	1.05704	1.0435	1.12868	320	35.1083	8.03076
226443034	Sv2c	75209	synaptic vesicle glycoprotein 2C	NP_083486.1	4.26	1	2	3	8	1.07552	1.07867	0.0726666	1.00638	1.00575	1.22355	727	82.2376	5.10986
72384361	Gsk3a	606496	glycogen synthase kinase-3 alpha	NP_001026837.1	22.45	1	6	9	23	1.07547	1.10967	0.0249355	1.06883	1.15486	1.10469	490	51.6284	8.80713
176866061	Eif4a2	13682	eukaryotic initiation factor 4A-II isoform c	NP_001116510.1	34.81	2	6	12	44	1.07538	1.08433	0.0230675	1.05184	1.12914	1.07232	362	41.2642	5.64307
160333901	Mcam	84004	cell surface glycoprotein MUC18 precursor	NP_075548.2	3.09	1	2	2	6	1.07534	1.078	0.0189032	1.04206	1.10572	1.08615	648	71.5005	5.8335
255982537	Aspscr1	68938	tether containing UBX domain for GLUT4 isoform 3	NP_001157696.1	16.59	3	4	4	7	1.07531	1.09233	0.00317981	1.0867	1.09816	1.09181	452	48.8512	6.58057
15100156	Mms19	72199	MMS19 nucleotide excision repair protein homolog	NP_082428.1	2.04	1	2	2	2	1.07524	1.079	0.0509346	1.09227	0.985098	1.1603	1031	113.017	6.21436
6678794	Map2k1	26395	dual specificity mitogen-activated protein kinase kinase 1	NP_032953.1	35.88	1	11	11	38	1.0751	1.06267	0.0241684	1.01787	1.06899	1.1012	393	43.4464	6.69775
6753236	Cacna2d3	12294	voltage-dependent calcium channel subunit alpha-2/delta-3 precursor	NP_033915.1	5.87	1	6	6	14	1.07508	1.059	0.0155671	1.02818	1.07705	1.07237	1091	122.7	5.73193
171543858	Hmgcl	15356	hydroxymethylglutaryl-CoA lyase, mitochondrial precursor	NP_032280.2	8.31	1	3	3	6	1.07494	1.03533	0.0211686	1.00798	1.07667	1.02064	325	34.2167	8.41162
153791904	Braf	109880	serine/threonine-protein kinase B-raf	NP_647455.3	11.07	1	7	8	17	1.07486	1.08933	0.0314661	1.08933	1.14404	1.03486	804	88.7237	7.6499
31560255	Rmdn1	66302	regulator of microtubule dynamics protein 1	NP_079752.3	5.25	1	2	2	2	1.07468	1.074	0.0213776	1.11521	1.06435	1.04306	305	34.9782	8.70459
9790115	Ncs1	14299	neuronal calcium sensor 1	NP_062655.1	22.11	1	4	4	10	1.07465	1.06667	0.0216821	1.0689	1.10333	1.02811	190	21.8649	4.83057
6755256	Pygm	19309	glycogen phosphorylase, muscle form	NP_035354.1	25.06	1	14	19	47	1.07465	1.07467	0.0173237	1.04169	1.08072	1.10133	842	97.2247	7.10791
27369996	N28178	230085	protein KIAA1045	NP_766278.1	35.54	1	12	12	32	1.07462	1.07033	0.0144029	1.08936	1.04202	1.08048	363	41.3034	5.45264
6680748	Atp5a1	11946	ATP synthase subunit alpha, mitochondrial precursor	NP_031531.1	61.48	1	31	31	224	1.07455	1.05833	0.0173718	1.03852	1.09342	1.04305	553	59.7156	9.18799
255069715	Lap3	66988	cytosol aminopeptidase	NP_077754.3	20.23	1	10	10	18	1.07453	1.06767	0.00166666	1.06648	1.07106	1.06594	519	56.1058	7.72314
31560686	Hspa2	15512	heat shock-related 70 kDa protein 2	NP_032327.2	35.23	1	9	22	74	1.07449	1.079	0.0260577	1.04984	1.13111	1.05566	633	69.5987	5.66846
83921605	Tomm40l	641376	mitochondrial import receptor subunit TOM40B	NP_001032247.1	8.12	1	2	2	4	1.07442	1.079	0.0482735	0.993431	1.16023	1.08369	308	33.9833	7.26904
31981382	Impdh2	23918	inosine-5'-monophosphate dehydrogenase 2	NP_035960.2	8.75	2	3	3	6	1.07421	1.06333	0.0413978	1.02591	1.14648	1.01807	514	55.7798	7.28369
165905635	Nudcd1	67429	nudC domain-containing protein 1 isoform 2	NP_001107026.1	3.61	2	2	2	4	1.07418	1.074	0.0140119	1.047	1.09446	1.08144	581	66.5633	5.30029
256985110	Bcas1	76960	breast carcinoma-amplified sequence 1 homolog isoform 1	NP_084091.2	13.59	1	8	8	24	1.07389	1.09933	0.0349206	1.12139	1.14631	1.03107	633	67.3364	6.21436
13385268	Cyb5	109672	cytochrome b5	NP_080073.1	32.09	1	4	4	7	1.07369	1.075	0.0511599	1.17708	1.03113	1.01719	134	15.2315	5.07178
261862303	Rab3a	19339	ras-related protein Rab-3A	NP_001159871.1	50.91	1	6	9	86	1.0735	1.062	0.0376342	0.987385	1.09351	1.10521	220	24.9541	5.03369
165972309	Suclg2	20917	succinyl-CoA ligase [GDP-forming] subunit beta, mitochondrial precursor	NP_035637.2	20.79	1	7	7	16	1.07341	1.08133	0.0400097	1.03472	1.161	1.04843	433	46.8107	7.02002
22094149	Ddc	13195	aromatic-L-amino-acid decarboxylase	NP_057881.1	5.21	1	2	2	4	1.07331	1.075	0.0411866	1.0083	1.14993	1.06702	480	53.8392	6.59521
242397483	Phyhipl	70911	phytanoyl-CoA hydroxylase-interacting protein-like isoform 1	NP_848736.2	31.73	1	10	11	25	1.07322	1.07167	0.0127845	1.05594	1.06222	1.09739	375	42.3139	6.354
31560168	Atad1	67979	ATPase family AAA domain-containing protein 1	NP_080763.2	13.57	1	4	4	10	1.07319	1.04367	0.0436055	0.962252	1.05772	1.11089	361	40.718	6.90283
158508501	2014-09-05	18951	septin-5	NP_998779.2	51.22	1	14	16	54	1.07315	1.07067	0.00841294	1.05378	1.07695	1.08085	369	42.7207	6.66846
261824055	Fkbp2	14227	peptidyl-prolyl cis-trans isomerase FKBP2 precursor	NP_001159840.1	23.57	1	3	3	7	1.07312	1.074	0.0378021	1.06096	1.14508	1.01604	140	15.3342	8.88037
51243036	Osbpl8	237542	oxysterol-binding protein-like protein 8 isoform b	NP_001003717.1	12.04	2	8	8	18	1.07299	1.052	0.00960903	1.05896	1.03329	1.06408	847	96.9204	7.54736
6753324	Cct6a	12466	T-complex protein 1 subunit zeta	NP_033968.1	30.7	1	14	14	34	1.07296	1.04933	0.0160139	1.04211	1.02603	1.08034	531	57.9677	7.07861
21312564	Cnn3	71994	calponin-3	NP_082320.1	9.39	1	2	2	4	1.07271	1.07367	0.00463082	1.08242	1.07252	1.06557	330	36.4058	5.71924
194353997	Hdac6	15185	histone deacetylase 6	NP_034543.3	6.01	1	6	6	11	1.07271	1.07867	0.0451676	1.0333	1.16943	1.03363	1149	125.706	5.78271
6755152	Prep	19072	prolyl endopeptidase	NP_035286.1	18.17	1	11	11	27	1.07267	1.05533	0.0180493	1.02167	1.08357	1.05962	710	80.6999	5.73193
51511741	Rtn3	20168	reticulon-3 isoform 2	NP_001003933.1	29.74	2	19	20	55	1.07264	1.048	0.0190351	1.02749	1.08648	1.03077	945	101.856	4.93213
167716849	CYTB	5912277	cytochrome b	YP_001686710.1	4.2	3	3	3	5	1.07253	1.029	0.0271539	1.05146	0.974851	1.0608	381	43.1807	7.97217
70778915	Msn	17698	moesin	NP_034963.2	18.02	1	6	14	29	1.07251	1.04833	0.0165563	1.05201	1.07456	1.0181	577	67.7249	6.59521
168823441	Mcu	215999	calcium uniporter protein, mitochondrial precursor	NP_001028431.2	21.43	1	6	6	14	1.07248	1.16933	0.031714	1.18619	1.21433	1.10832	350	39.6566	8.55811
161086893	Cab39	12283	calcium-binding protein 39	NP_598542.3	23.46	1	8	8	17	1.07239	1.03333	0.00545691	1.03029	1.02586	1.04391	341	39.8177	6.88818
374093222	Agap3	213990	arf-GAP with GTPase, ANK repeat and PH domain-containing protein 3 isoform b	NP_001243360.1	7.34	2	4	4	8	1.07235	1.06367	0.0228789	1.08393	1.08937	1.01779	395	42.1934	7.76709
167900458	Plcl1	227120	inactive phospholipase C-like protein 1	NP_001108135.1	7.3	1	7	8	18	1.07209	1.06367	0.0159827	1.06048	1.0926	1.0381	1096	122.594	5.64307
21312406	Adpgk	72141	ADP-dependent glucokinase precursor	NP_082397.1	6.05	1	2	2	4	1.07204	1.08233	0.0815809	0.958342	1.05308	1.23627	496	53.8825	5.61768
33859660	Ppp2r5e	26932	serine/threonine-protein phosphatase 2A 56 kDa regulatory subunit epsilon isoform	NP_036154.1	18.63	1	6	9	26	1.07194	1.08633	0.0166967	1.09201	1.11215	1.05473	467	54.6785	6.94678
149273202	LOC100042025	100042025	glyceraldehyde-3-phosphate dehydrogenase-like isoform 2	XP_001476757.1	69.67	2	25	25	218	1.07193	1.07767	0.0204966	1.04192	1.11281	1.07769	333	35.7872	8.25049
13569841	Txnrd1	50493	thioredoxin reductase 1, cytoplasmic isoform 2	NP_056577.2	15.23	2	4	5	10	1.07189	1.04867	0.0285443	0.992379	1.08286	1.07103	499	54.5107	6.32861
30520239	Nceh1	320024	neutral cholesterol ester hydrolase 1	NP_848887.1	4.9	1	2	2	4	1.07184	1.078	0.0535194	1.13417	1.12894	0.971214	408	45.7107	7.04932
153791547	Abcb1a	18671	multidrug resistance protein 1A	NP_035206.2	3.68	1	4	4	7	1.07174	1.07467	0.044243	1.03507	1.02582	1.16319	1276	140.558	8.85107
71061466	Ensa	56205	alpha-endosulfine isoform b	NP_001021383.1	48.72	2	5	6	17	1.07174	1.06433	0.0108064	1.07788	1.0719	1.04271	117	12.9135	8.26514
16716465	Acsbg1	94180	long-chain-fatty-acid--CoA ligase ACSBG1	NP_444408.1	14.15	1	8	8	19	1.07174	1.08333	0.0201687	1.04281	1.10405	1.10296	721	80.3745	5.93506
161484652	Reps1	19707	ralBP1-associated Eps domain-containing protein 1 isoform 2	NP_001104535.1	7.55	2	3	4	9	1.07172	1.10567	0.045348	1.03334	1.18898	1.09548	768	83.4558	5.77002
13937355	Esd	13885	S-formylglutathione hydrolase	NP_058599.1	30.5	1	7	7	25	1.07161	1.05667	0.0265916	1.01209	1.10387	1.05377	282	31.2993	7.12256
6680027	Glud1	14661	glutamate dehydrogenase 1, mitochondrial precursor	NP_032159.1	51.79	1	25	25	77	1.07153	1.07533	0.0139204	1.07818	1.09844	1.04964	558	61.2982	8.00146
304307788	Pak3	18481	serine/threonine-protein kinase PAK 3 isoform D	NP_001181978.1	18.75	4	2	9	32	1.07133	1.07233	0.00906154	1.09038	1.06698	1.06029	544	60.7428	5.45264
22122515	Ahsa1	217737	activator of 90 kDa heat shock protein ATPase homolog 1	NP_666148.1	39.94	1	11	11	33	1.07112	1.07	0.020664	1.04084	1.05861	1.10966	338	38.0932	5.52881
294862286	Ak4	11639	GTP:AMP phosphotransferase AK4, mitochondrial	NP_001171076.1	14.8	1	3	3	14	1.07111	1.08767	0.00669159	1.07952	1.08238	1.10084	223	25.0461	7.53271
6677905	Glg1	20340	Golgi apparatus protein 1 precursor	NP_033175.1	5.45	1	7	7	11	1.07077	1.07833	0.0189414	1.06327	1.11591	1.05622	1175	133.646	6.84424
6996911	Ass1	11898	argininosuccinate synthase	NP_031520.1	15.29	1	6	6	15	1.07061	1.052	0.0231804	1.02375	1.09827	1.034	412	46.555	8.22119
114145505	Hsph1	15505	heat shock protein 105 kDa	NP_038587.2	31.7	1	24	25	63	1.07051	1.07	0.0144683	1.04357	1.09414	1.07176	858	96.3464	5.52881
158749547	Stxbp5	78808	syntaxin-binding protein 5	NP_001074813.2	11.02	1	9	9	18	1.07049	1.09067	0.0342799	1.04002	1.1558	1.076	1116	123.524	7.10791
31982186	Mdh2	17448	malate dehydrogenase, mitochondrial precursor	NP_032643.2	68.34	1	24	24	186	1.07046	1.07267	0.00674126	1.05983	1.08285	1.0751	338	35.5888	8.67529
21704066	Rap1a	109905	ras-related protein Rap-1A precursor	NP_663516.1	34.78	1	2	5	18	1.07038	1.125	0.0875233	0.955971	1.16972	1.2494	184	20.9737	6.66846
214010170	Clu	12759	clusterin precursor	NP_038520.2	18.97	1	7	7	13	1.07027	1.10033	0.019936	1.13989	1.08444	1.07653	448	51.6226	5.66846
9937988	Scamp5	56807	secretory carrier-associated membrane protein 5	NP_064666.1	22.55	1	4	4	33	1.07017	1.09433	0.0319235	1.1335	1.11855	1.03065	235	26.051	8.54346
6755899	Tsn	22099	translin	NP_035780.1	25.44	1	6	6	14	1.07009	1.05433	0.0381765	0.985752	1.05894	1.11752	228	26.1848	6.44287
7710012	Crym	12971	thiomorpholine-carboxylate dehydrogenase	NP_057878.1	33.23	1	8	8	37	1.07001	1.06467	0.010651	1.04913	1.08461	1.05961	313	33.5021	5.66846
153792657	Pam	18484	peptidyl-glycine alpha-amidating monooxygenase precursor	NP_038654.2	5.52	1	5	5	11	1.06971	1.05567	0.0190992	1.07979	1.01823	1.06894	978	108.765	6.59521
229892316	Ndufs1	227197	NADH-ubiquinone oxidoreductase 75 kDa subunit, mitochondrial precursor	NP_663493.2	30.81	1	20	20	55	1.06959	1.09733	0.0266604	1.04876	1.14077	1.10223	727	79.7256	5.71924
18152793	Pdhb	68263	pyruvate dehydrogenase E1 component subunit beta, mitochondrial precursor	NP_077183.1	28.41	1	9	9	50	1.06955	1.04667	0.0187646	1.01446	1.07936	1.04744	359	38.912	6.87354
123702073	Vamp1	22317	vesicle-associated membrane protein 1 isoform b	NP_001074026.1	28.21	2	2	2	6	1.06951	1.06967	0.0241684	1.10767	1.07629	1.02542	117	12.7445	8.47021
186700620	Mccc1	72039	methylcrotonoyl-CoA carboxylase subunit alpha, mitochondrial	NP_076133.3	15.06	1	7	7	15	1.06944	1.08633	0.0143101	1.05843	1.10448	1.09684	717	79.2934	7.82568
93102409	Fasn	14104	fatty acid synthase	NP_032014.3	18.61	1	36	36	85	1.0694	1.06933	0.0233119	1.02505	1.10412	1.07895	2504	272.257	6.58057
13385322	Ndufb7	66916	NADH dehydrogenase [ubiquinone] 1 beta subcomplex subunit 7	NP_080119.1	18.98	1	2	2	23	1.0692	1.081	0.0240069	1.04407	1.12566	1.07267	137	16.3202	8.17725
22128625	Mrpl37	56280	39S ribosomal protein L37, mitochondrial precursor	NP_079776.1	13	1	4	4	7	1.06899	1.08533	0.0406667	1.03637	1.05398	1.16571	423	48.3104	8.83643
45504359	Atp6v1e1	11973	V-type proton ATPase subunit E 1	NP_031536.2	50	1	10	10	57	1.06888	1.05733	0.0246937	1.04778	1.10386	1.01961	226	26.1408	8.42627
159110817	Abhd12	76192	monoacylglycerol lipase ABHD12	NP_077785.2	17.59	1	5	5	11	1.06885	1.08967	0.0206989	1.07131	1.13104	1.0668	398	45.2411	8.71924
116063570	Dnm1	13429	dynamin-1	NP_034195.2	48.15	1	30	42	182	1.06873	1.11267	0.051395	1.14493	1.18071	1.01228	864	97.223	7.73779
70909327	Cops2	12848	COP9 signalosome complex subunit 2	NP_034069.2	23.48	1	8	8	20	1.06869	1.09067	0.0125742	1.07268	1.11479	1.0845	443	51.5641	5.52881
30409956	Atp1a2	98660	sodium/potassium-transporting ATPase subunit alpha-2 precursor	NP_848492.1	44.12	1	25	48	291	1.06868	1.06767	0.0153442	1.03695	1.08158	1.08371	1020	112.145	5.5542
6671702	Cct5	12465	T-complex protein 1 subunit epsilon	NP_031663.1	37.15	1	16	16	42	1.06854	1.07867	0.0348345	1.00896	1.11302	1.11375	541	59.5859	6.02393
6755566	Slc9a3r1	26941	Na(+)/H(+) exchange regulatory cofactor NHE-RF1	NP_036160.1	26.76	1	8	8	18	1.06845	1.09433	0.0441676	1.01823	1.17085	1.09381	355	38.5765	5.89697
6753320	Cct3	12462	T-complex protein 1 subunit gamma	NP_033966.1	34.13	1	17	17	46	1.06837	1.09533	0.0247745	1.04597	1.11589	1.12442	545	60.5914	6.69775
67906177	Sec23a	20334	protein transport protein Sec23A	NP_033173.2	10.2	1	6	6	11	1.06837	1.04167	0.0183697	1.00522	1.06247	1.05828	765	86.1064	7.07861
7304963	Clic4	29876	chloride intracellular channel protein 4	NP_038913.1	26.48	1	5	5	15	1.06817	1.07667	0.0279543	1.02462	1.12058	1.08409	253	28.7107	5.59229
257796245	Dlat	235339	dihydrolipoyllysine-residue acetyltransferase component of pyruvate dehydrogenase complex, mitochondrial	NP_663589.3	27.41	1	14	14	74	1.06814	1.04933	0.00881916	1.04636	1.06612	1.03602	642	67.8987	8.57275
13385168	Uqcrfs1	66694	cytochrome b-c1 complex subunit Rieske, mitochondrial	NP_079986.1	35.77	1	8	8	16	1.06809	1.06867	0.01592	1.04004	1.09546	1.07119	274	29.3492	8.70459
24233554	Slc1a3	20512	excitatory amino acid transporter 1	NP_683740.1	20.99	1	7	8	62	1.06795	1.08833	0.00696018	1.07665	1.08716	1.1011	543	59.5837	8.39697
485837007	Snap91	20616	clathrin coat assembly protein AP180 isoform 4	NP_001264912.1	26.49	4	20	22	85	1.06793	1.05967	0.0131951	1.04805	1.08598	1.04549	838	86.0019	5.07178
158854022	Echdc1	52665	ethylmalonyl-CoA decarboxylase isoform b	NP_001103665.1	8.7	2	3	3	5	1.06785	1.06267	0.0539918	0.96419	1.14985	1.07376	299	32.7061	7.02002
6680532	Kcnj3	16519	G protein-activated inward rectifier potassium channel 1	NP_032452.1	4.79	1	2	2	4	1.06782	1.06833	0.0472382	0.993785	1.0553	1.15604	501	56.5367	8.36768
83921612	Txndc5	105245	thioredoxin domain-containing protein 5 precursor	NP_663342.3	9.83	1	3	3	5	1.0678	1.06933	0.0483885	1.06121	1.15725	0.989954	417	46.3859	5.78271
226958327	Nrxn1	18189	neurexin-1-alpha isoform 2 precursor	NP_796258.2	8.56	2	11	11	21	1.06775	1.08233	0.0603112	1.07083	1.19182	0.984393	1495	164.091	5.8335
79749980	Apba1	319924	amyloid beta A4 precursor protein-binding family A member 1	NP_796008.2	3.8	1	2	2	4	1.06764	1.071	0.102573	1.2033	1.14121	0.869458	842	92.8514	4.88135
22507355	Slc8a2	110891	sodium/calcium exchanger 2 precursor	NP_683748.1	20.63	1	16	16	39	1.06759	1.05533	0.0205372	1.02357	1.09423	1.0482	921	100.647	5.12256
24418876	Fam210a	108654	protein FAM210A	NP_722489.1	12.82	1	3	3	5	1.06754	1.06733	0.0278707	1.04196	1.12299	1.03664	273	31.5798	9.81787
85662410	Clip2	269713	CAP-Gly domain-containing linker protein 2 isoform a	NP_034120.2	12.23	1	10	12	23	1.06753	1.06167	0.0400347	0.985082	1.11978	1.08038	1047	115.84	6.48096
359385696	Ywhaz	22631	14-3-3 protein zeta/delta isoform 1	NP_001240734.1	72.24	1	14	21	230	1.0675	1.07033	0.0104934	1.05023	1.085	1.07621	245	27.7537	4.79248
125490380	Slc32a1	22348	vesicular inhibitory amino acid transporter	NP_033534.2	12.95	1	5	6	17	1.06743	1.03433	0.0139802	1.02359	1.06247	1.01682	525	57.3435	6.63916
38490690	Iars2	381314	isoleucine--tRNA ligase, mitochondrial precursor	NP_941055.1	11.66	1	10	10	20	1.06719	1.079	0.0277849	1.03259	1.12895	1.07451	1012	112.732	6.81494
46430497	Tex2	21763	testis-expressed sequence 2 protein	NP_938034.2	2.84	1	2	3	5	1.06711	1.06767	0.0223184	1.04055	1.04965	1.11167	1128	125.147	5.79541
31542438	Cyb5b	66427	cytochrome b5 type B precursor	NP_079834.2	15.75	2	2	2	4	1.06707	1.06667	0.0298012	1.00977	1.07874	1.11075	146	16.3078	4.89404
30424655	Rab6b	270192	ras-related protein Rab-6B	NP_776142.1	35.1	1	4	7	39	1.06674	1.042	0.00776746	1.03135	1.03769	1.05724	208	23.4469	5.52881
111038118	Hadh	15107	hydroxyacyl-coenzyme A dehydrogenase, mitochondrial precursor	NP_032238.2	9.24	1	3	3	3	1.06672	1.06867	0.051356	1.15183	1.07867	0.974793	314	34.4419	8.646
28916671	Adprhl2	100206	poly(ADP-ribose) glycohydrolase ARH3	NP_598644.1	5.68	1	2	2	4	1.0667	1.067	0.0226053	1.10448	1.07083	1.02602	370	39.3894	4.95752
226437629	Emb	13723	embigin precursor	NP_034460.3	7.27	1	3	3	5	1.0667	1.06833	0.0207873	1.03189	1.10429	1.06876	330	37.0408	6.02393
31982273	Hsd17b4	15488	peroxisomal multifunctional enzyme type 2	NP_032318.2	9.93	1	6	6	12	1.06655	1.079	0.0306648	1.08275	1.13002	1.02405	735	79.432	8.57275
21699068	Pitrm1	69617	presequence protease, mitochondrial precursor	NP_660113.1	4.05	1	3	3	6	1.06655	1.118	0.0769437	0.998741	1.26183	1.09296	1036	117.297	7.1958
491222947	Farsb	23874	phenylalanine--tRNA ligase beta subunit	NP_001265004.1	13.75	1	9	9	21	1.06653	1.06533	0.0245787	1.03478	1.04741	1.11367	589	65.6553	7.12256
6755224	Twf2	23999	twinfilin-2	NP_036006.1	27.51	1	5	7	18	1.06631	1.05033	0.00425569	1.05638	1.05273	1.04154	349	39.4464	6.80029
27754144	Ndufb5	66046	NADH dehydrogenase [ubiquinone] 1 beta subcomplex subunit 5, mitochondrial precursor	NP_079592.2	15.34	1	3	3	15	1.06622	1.037	0.0451774	0.979036	1.00612	1.12566	189	21.6964	9.40771
150378458	Adam10	11487	disintegrin and metalloproteinase domain-containing protein 10 precursor	NP_031425.2	4.54	1	4	4	7	1.06621	1.08933	0.0947881	1.24054	1.11212	0.914508	749	83.9138	7.94287
117606385	Tmx3	67988	protein disulfide-isomerase TMX3 precursor	NP_938037.2	5.26	1	3	3	5	1.06621	1.07433	0.0197681	1.0795	1.10625	1.03766	456	51.815	5.16064
31542413	Coro1c	23790	coronin-1C	NP_035909.2	22.36	1	9	9	18	1.06617	1.07767	0.00480741	1.08701	1.07538	1.07084	474	53.087	7.07861
171543827	Dync1i1	13426	cytoplasmic dynein 1 intermediate chain 1 isoform 1	NP_034193.2	14.49	5	6	6	10	1.06613	1.06767	0.0165059	1.04345	1.09879	1.06108	628	70.6806	5.12256
29243942	Eif5a2	208691	eukaryotic translation initiation factor 5A-2	NP_808254.1	37.25	1	2	7	23	1.0661	1.06633	0.0173813	1.09989	1.05699	1.04239	153	16.7822	5.57959
228480253	2014-09-02	18000	septin-2 isoform b	NP_001153190.1	28.66	2	9	9	19	1.06608	1.07633	0.0364112	1.02094	1.14474	1.06332	321	36.9549	6.0874
22122615	Actr1b	226977	beta-centractin	NP_666219.1	36.44	1	4	9	20	1.06601	1.08	0.0162891	1.0759	1.11015	1.05442	376	42.2547	6.40479
118026923	Mpp3	13384	MAGUK p55 subfamily member 3	NP_031889.2	10.43	1	5	5	10	1.06594	1.06667	0.0213099	1.10826	1.05455	1.03652	585	66.445	6.46826
23956176	Sugt1	67955	suppressor of G2 allele of SKP1 homolog	NP_080750.1	34.23	1	10	10	20	1.06587	1.071	0.0393573	0.997949	1.13289	1.08213	336	38.135	5.45264
13385798	Dctn4	67665	dynactin subunit 4	NP_080578.1	24.57	1	9	9	20	1.0658	1.07567	0.0155599	1.06978	1.10508	1.05174	460	52.2086	7.69385
26006861	Pdxk	216134	pyridoxal kinase	NP_742146.1	26.28	1	6	6	18	1.0657	1.06133	0.00698411	1.05699	1.0518	1.07461	312	34.9927	6.29053
10946734	Ppp1r1a	58200	protein phosphatase 1 regulatory subunit 1A	NP_067366.1	12.28	1	2	2	4	1.0656	1.068	0.02498	1.05645	1.11595	1.03202	171	18.7062	5.24951
256818746	Wars	22375	tryptophan--tRNA ligase, cytoplasmic isoform 2	NP_001157960.1	18.95	2	7	7	18	1.06555	1.063	0.0234378	1.07096	1.09922	1.01894	475	53.6068	7.07861
49457849	Pde1a	18573	calcium/calmodulin-dependent 3',5'-cyclic nucleotide phosphodiesterase 1A isoform PDE1A2	NP_058024.2	15.6	1	6	7	16	1.06553	1.074	0.0275923	1.03181	1.06402	1.12557	545	62.3074	5.90967
124001582	Mia3	338366	melanoma inhibitory activity protein 3 precursor	NP_796363.2	1.76	1	3	3	5	1.0655	1.055	0.0229419	1.01313	1.06028	1.0917	1930	213.544	4.75439
19526884	Gmppa	69080	mannose-1-phosphate guanyltransferase alpha	NP_598469.1	5.95	1	2	2	2	1.06546	1.064	0.028688	1.01223	1.06913	1.11063	420	46.2151	7.62061
262050551	Pls3	102866	plastin-3	NP_001159925.1	25.87	1	10	14	32	1.06533	1.06233	0.033493	1.00455	1.12128	1.06076	630	70.6972	5.61768
116268115	Auh	11992	methylglutaconyl-CoA hydratase, mitochondrial precursor	NP_057918.2	28.98	1	9	9	18	1.06519	1.09067	0.0167465	1.1196	1.09025	1.06163	314	33.317	9.42236
23956364	Katnal1	231912	katanin p60 ATPase-containing subunit A-like 1	NP_705800.1	5.53	1	3	3	6	1.06504	1.07833	0.0194279	1.03977	1.09183	1.1033	488	55.1303	7.09326
27229082	Lzic	69151	protein LZIC	NP_081239.1	17.89	1	4	4	7	1.06497	1.06433	0.0150148	1.06509	1.0896	1.03769	190	21.5231	4.95752
160707925	Anxa3	11745	annexin A3	NP_038498.2	5.57	1	2	2	4	1.06475	1.06433	0.0139084	1.09233	1.05307	1.04774	323	36.3616	5.75732
27229101	Fam213a	70564	redox-regulatory protein FAM213A	NP_081740.2	22.94	1	6	6	12	1.0646	1.09833	0.0306014	1.09934	1.04548	1.15109	218	24.3789	9.17334
113680352	Cbr1	12408	carbonyl reductase [NADPH] 1	NP_031646.2	58.84	1	13	13	36	1.0646	1.026	0.0272274	0.985623	1.07847	1.01416	277	30.622	8.30908
13385810	Pbdc1	67683	protein PBDC1	NP_080588.1	32.32	1	5	5	8	1.06437	1.04867	0.00548734	1.04942	1.05765	1.03914	198	22.2098	4.55127
51092272	Opcml	330908	opioid-binding protein/cell adhesion molecule precursor	NP_808574.2	24.04	1	6	8	28	1.06437	1.07367	0.0402175	1.03015	1.15353	1.03744	337	37.1328	6.68311
161484656	Fkbp8	14232	peptidyl-prolyl cis-trans isomerase FKBP8 isoform b	NP_034353.2	13.68	2	5	5	9	1.06428	1.03267	0.0694846	1.1708	0.951742	0.975231	402	43.5013	5.16064
40254507	Pgp	67078	phosphoglycolate phosphatase	NP_080230.2	32.09	1	8	8	18	1.06424	1.081	0.0287112	1.0637	1.13679	1.04189	321	34.5187	5.35107
194328708	Oxr1	170719	oxidation resistance protein 1 isoform E	NP_001123638.1	26.21	1	17	17	39	1.0642	1.03467	0.0187735	0.997886	1.04607	1.0599	866	95.8525	5.32568
29126205	Acaa2	52538	3-ketoacyl-CoA thiolase, mitochondrial	NP_803421.1	28.72	1	8	8	20	1.06417	1.09667	0.0186756	1.07708	1.13391	1.07908	397	41.8034	8.08936
41281852	Amph	218038	amphiphysin	NP_778172.1	37.61	1	20	21	50	1.06411	1.056	0.00793724	1.0442	1.07132	1.05349	686	74.9672	4.62744
21312950	Ndufs7	75406	NADH dehydrogenase [ubiquinone] iron-sulfur protein 7, mitochondrial precursor	NP_083548.1	12.05	1	3	3	7	1.06409	1.07833	0.0237791	1.09774	1.10615	1.03124	224	24.6668	9.92041
117606375	2014-09-03	24050	neuronal-specific septin-3	NP_036019.2	42.73	1	13	13	49	1.06407	1.06267	0.0210502	1.03018	1.10189	1.05592	337	38.685	6.81494
9790125	Tagln3	56370	transgelin-3	NP_062728.1	55.78	1	9	9	31	1.06406	1.05	0.0165227	1.01747	1.06761	1.06523	199	22.4562	7.32764
165972305	Stxbp1	20910	syntaxin-binding protein 1 isoform b	NP_033321.2	65.49	1	37	37	229	1.06399	1.05633	0.0153007	1.02591	1.06838	1.07521	594	67.5259	6.96143
45592930	Ppp3cb	19056	serine/threonine-protein phosphatase 2B catalytic subunit beta isoform	NP_032940.1	22.1	1	6	10	47	1.06398	1.103	0.0411015	1.03545	1.09721	1.17663	525	59.1356	5.90967
21314832	Ugp2	216558	UTP--glucose-1-phosphate uridylyltransferase	NP_647458.1	17.32	1	8	8	19	1.0639	1.08033	0.0310609	1.04323	1.05619	1.14162	508	56.9437	7.60596
225579045	Me3	109264	NADP-dependent malic enzyme, mitochondrial	NP_852072.2	10.43	1	7	7	17	1.06381	1.06433	0.0437582	1.0056	1.1497	1.03734	604	67.0556	7.82568
6753036	Aldh2	11669	aldehyde dehydrogenase, mitochondrial precursor	NP_033786.1	34.87	1	14	14	48	1.06373	1.03267	0.00841293	1.0185	1.04848	1.03065	519	56.5018	7.62061
40254600	Anp32a	11737	acidic leucine-rich nuclear phosphoprotein 32 family member A	NP_033802.2	27.13	1	7	7	20	1.06368	1.06767	0.019785	1.03027	1.09667	1.07629	247	28.5202	4.06885
33469980	Ptcd3	69956	pentatricopeptide repeat domain-containing protein 3, mitochondrial precursor	NP_081551.2	3.07	1	2	2	2	1.06359	1.06767	0.0527394	0.970356	1.15071	1.08213	685	77.7468	5.88428
227908803	Nomo1	211548	nodal modulator 1 precursor	NP_694697.3	7.91	1	7	7	15	1.0634	1.05867	0.0123873	1.07298	1.03414	1.06864	1214	133.336	6.0874
9789907	Stub1	56424	STIP1 homology and U box-containing protein 1	NP_062693.1	13.82	1	4	4	7	1.06339	1.07633	0.00290593	1.08082	1.07057	1.07652	304	34.8873	6.01123
46593021	Uqcrc1	22273	cytochrome b-c1 complex subunit 1, mitochondrial precursor	NP_079683.2	26.46	1	9	10	61	1.06328	1.06967	0.0225561	1.03202	1.10964	1.06731	480	52.8185	6.21436
283945516	BC005764	216152	lipid phosphate phosphatase-related protein type 3 isoform 1	NP_859009.2	3.77	1	2	2	4	1.06326	1.06367	0.00982059	1.05126	1.0835	1.0571	716	76.6767	6.01123
153945724	Nptn	20320	neuroplastin precursor	NP_033171.2	22.06	1	5	5	25	1.06325	1.05	0.0216564	1.076	1.06653	1.00708	281	31.2578	6.63916
194272146	Slc30a3	22784	zinc transporter 3	NP_035903.2	6.44	1	2	2	6	1.06314	1.098	0.0387341	1.02867	1.10245	1.1628	388	41.7972	6.37939
6679261	Pdha1	18597	pyruvate dehydrogenase E1 component subunit alpha, somatic form, mitochondrial precursor	NP_032836.1	49.74	1	16	16	44	1.06312	1.07667	0.0419894	1.04436	1.16001	1.026	390	43.2036	8.19189
9055172	Atp6ap1	54411	V-type proton ATPase subunit S1 precursor	NP_061264.1	7.56	1	3	4	9	1.06301	1.08567	0.00463082	1.08458	1.09358	1.07804	463	50.9751	5.92236
78214312	Atp5f1	11950	ATP synthase subunit b, mitochondrial precursor	NP_033855.2	36.72	1	11	11	57	1.06299	1.04467	0.0164958	1.01192	1.06542	1.05684	256	28.9304	9.05615
251823794	Anln	68743	actin-binding protein anillin	NP_082666.2	4.01	1	4	4	7	1.06289	1.06967	0.0179382	1.07936	1.03523	1.09518	1121	122.718	6.97607
110626109	Sirpa	19261	tyrosine-protein phosphatase non-receptor type substrate 1 isoform 1 precursor	NP_031573.2	27.31	1	9	9	38	1.06285	1.05433	0.0269588	1.01778	1.10664	1.03813	509	55.9514	8.27979
355390341	Cadps2	320405	calcium-dependent secretion activator 2 isoform 3	NP_001239035.1	6.07	3	4	7	16	1.0628	1.072	0.00873691	1.07727	1.0837	1.05502	1202	137.604	6.06201
46402291	Tmsb15l	399591	Tmsb15b1-Tmsb15b2 protein	NP_997150.1	48.75	1	2	2	4	1.06272	1.06467	0.00133332	1.06624	1.06225	1.06627	80	9.21967	6.12549
71067102	Akr1b10	67861	aldo-keto reductase family 1, member B10	NP_765986.3	20.89	2	5	5	5	1.06263	1.04033	0.0223632	0.997506	1.07357	1.04928	316	35.8257	7.28369
33468897	Gclc	14629	glutamate--cysteine ligase catalytic subunit	NP_034425.1	13.81	1	8	8	17	1.06247	1.09467	0.0332683	1.0346	1.14956	1.09902	637	72.5251	5.89697
160333789	Spr	20751	sepiapterin reductase	NP_035597.2	41.6	1	8	8	21	1.06216	1.07967	0.0338444	1.05201	1.14663	1.04046	262	27.9104	6.21436
33563294	Pip4k2b	108083	phosphatidylinositol 5-phosphate 4-kinase type-2 beta	NP_473392.1	19.23	1	3	6	22	1.06215	1.081	0.0188237	1.04737	1.11158	1.08404	416	47.2888	7.32764
27754054	Dcakd	68087	dephospho-CoA kinase domain-containing protein	NP_080827.2	12.55	1	3	3	6	1.06204	1.054	0.0804301	0.926769	1.20338	1.03191	231	26.4593	9.5835
11967949	Gng13	64337	guanine nucleotide-binding protein G(I)/G(S)/G(O) subunit gamma-13 precursor	NP_071867.1	37.31	1	3	3	5	1.06181	1.05	0.0390683	1.07652	1.09999	0.973007	67	7.9741	5.45264
21450321	Atp1a3	232975	sodium/potassium-transporting ATPase subunit alpha-3	NP_659170.1	48.62	1	30	53	486	1.06161	1.06033	0.0120323	1.04207	1.08346	1.05564	1053	115.894	5.64307
18390323	Rab14	68365	ras-related protein Rab-14	NP_080973.1	67.91	1	10	11	33	1.06148	1.06567	0.0209868	1.02544	1.09518	1.07669	215	23.8819	6.21436
13385324	Chordc1	66917	cysteine and histidine-rich domain-containing protein 1	NP_080120.1	21.75	1	6	6	15	1.06144	1.05	0.0451331	1.05609	1.1253	0.969493	331	37.3267	7.89893
40254595	Dpysl2	12934	dihydropyrimidinase-related protein 2	NP_034085.2	77.27	1	26	31	252	1.06144	1.05833	0.0136788	1.03053	1.07073	1.07259	572	62.2386	6.37939
40789096	Phkb	102093	phosphorylase b kinase regulatory subunit beta	NP_955517.1	2.58	1	2	2	4	1.06142	1.061	0.0271355	1.10818	1.06148	1.0143	1085	123.811	6.82959
33859654	Map2k6	26399	dual specificity mitogen-activated protein kinase kinase 6	NP_036073.1	18.26	1	6	6	12	1.06134	1.08433	0.00674125	1.08185	1.09696	1.07433	334	37.4082	7.38623
19526848	2014-03-02	67247	MOSC domain-containing protein 2, mitochondrial precursor	NP_598445.1	14.5	1	5	5	11	1.06118	1.10033	0.0593867	1.00569	1.08461	1.2099	338	38.1696	8.67529
39652626	Bpnt1	23827	3'(2'),5'-bisphosphate nucleotidase 1	NP_035924.2	36.04	1	7	7	17	1.0611	1.02233	0.0247409	0.983171	1.01561	1.06807	308	33.1751	5.8208
45504394	Itgb1	16412	integrin beta-1 precursor	NP_034708.1	10.78	1	6	6	14	1.06101	1.03467	0.0401262	1.09051	1.05568	0.957402	798	88.1733	5.93506
190883484	Akt3	23797	RAC-gamma serine/threonine-protein kinase	NP_035915.3	12.73	1	5	5	9	1.0608	1.09133	0.0517376	1.06855	1.19011	1.01499	479	55.6788	6.02393
13385260	Acot13	66834	acyl-coenzyme A thioesterase 13	NP_080066.1	14.29	1	2	2	10	1.06075	1.04367	0.072898	1.07383	1.15236	0.904733	140	15.1729	8.82178
13386092	Denr	68184	density-regulated protein	NP_080879.1	12.12	1	2	2	4	1.06063	1.06167	0.0180955	1.02715	1.08813	1.0702	198	22.1521	5.30029
33859692	Trnt1	70047	CCA tRNA nucleotidyltransferase 1, mitochondrial isoform a	NP_081572.1	6.22	1	2	2	4	1.06059	1.06233	0.0243402	1.02695	1.05123	1.1094	434	49.864	8.55811
357197158	Prmt1	15469	protein arginine N-methyltransferase 1 isoform 2	NP_001239405.1	15.3	2	4	7	16	1.06058	1.10233	0.0653435	1.09537	1.21928	0.993245	353	40.496	5.60498
36054013	Nptxr	73340	neuronal pentraxin receptor	NP_109614.2	18.46	1	7	7	24	1.06052	1.05367	0.0184962	1.06349	1.08029	1.018	493	52.3028	6.12549
6753960	Gda	14544	guanine deaminase	NP_034396.1	39.87	1	14	14	50	1.06051	1.05	0.0329241	0.99238	1.10632	1.05239	454	50.9807	5.52881
165377074	Rab15	104886	ras-related protein Rab-15	NP_598811.3	17.92	1	2	4	13	1.0605	1.062	0.0216564	1.01885	1.07853	1.08787	212	24.3172	5.70654
30424918	Epm2aip1	77781	EPM2A-interacting protein 1	NP_780475.1	6.93	1	2	2	4	1.06048	1.08533	0.122603	0.891162	1.31248	1.05306	606	70.0519	5.87158
10946620	Cend1	57754	cell cycle exit and neuronal differentiation protein 1	NP_067291.1	69.8	1	12	12	36	1.06048	1.03767	0.0170327	1.00376	1.04954	1.05915	149	14.9778	8.96826
7242156	Lypla2	26394	acyl-protein thioesterase 2	NP_036072.1	18.18	1	4	4	10	1.06039	1.05533	0.0224821	1.0109	1.08389	1.07052	231	24.7777	7.2251
84871978	Mycbp	56309	C-Myc-binding protein	NP_062634.2	29.13	1	2	2	2	1.06034	1.06267	0.0381241	1.00227	1.13268	1.05321	103	11.9623	5.90967
116517334	Fhl1	14199	four and a half LIM domains protein 1 isoform 3	NP_034341.2	15.71	2	4	4	8	1.0603	1.05633	0.0130427	1.03469	1.07992	1.05431	280	31.8668	8.36768
116014342	Bsg	12215	basigin isoform 2 precursor	NP_001070652.1	37	2	8	8	30	1.06022	1.06833	0.0144029	1.03983	1.0866	1.07751	273	29.656	5.5415
13385518	Arl8b	67166	ADP-ribosylation factor-like protein 8B	NP_080287.1	20.43	1	1	3	4	1.06015	1.06367	0.0667866	0.961316	1.0409	1.1894	186	21.5251	8.42627
110625981	Rftn2	74013	raftlin-2	NP_082989.1	4.8	1	3	3	5	1.06006	1.06967	0.0270883	1.05892	1.12087	1.02913	500	54.9372	5.50342
244791271	Sec31a	69162	protein transport protein Sec31A	NP_081245.1	11.79	1	15	15	29	1.06003	1.05167	0.011865	1.03166	1.04955	1.07284	1230	133.486	6.75635
219801747	Grm5	108071	metabotropic glutamate receptor 5 isoform b precursor	NP_001137306.1	3.66	1	4	5	10	1.05993	1.04233	0.0400846	0.96304	1.09204	1.07196	1203	131.78	7.84033
257467554	Slk	20874	STE20-like serine/threonine-protein kinase isoform 2	NP_001158111.1	7.24	2	7	7	16	1.05971	1.07567	0.0532051	1.00214	1.04592	1.17938	1202	137.629	5.08447
171906578	Rad23b	19359	UV excision repair protein RAD23 homolog B	NP_033037.2	13.7	1	3	5	10	1.05945	0.991	0.023029	1.01637	1.01176	0.945326	416	43.4858	4.83057
166295175	Syt3	20981	synaptotagmin-3	NP_057872.3	7.5	1	4	4	9	1.05944	1.07	0.0100167	1.06112	1.05881	1.08963	587	63.2056	6.62451
411147387	Yars	107271	tyrosine--tRNA ligase, cytoplasmic	NP_598912.4	34.04	1	19	19	37	1.0594	1.06267	0.0103655	1.05623	1.0826	1.04898	564	62.9621	8.44092
261862282	Slc2a3	20527	solute carrier family 2, facilitated glucose transporter member 3	NP_035531.3	14.4	1	6	6	24	1.05939	1.01467	0.024504	1.06187	0.980424	1.00151	493	53.444	4.98291
113930724	Pick1	18693	PRKCA-binding protein	NP_032863.2	5.77	1	2	2	2	1.05937	1.061	0.054629	0.980189	1.16471	1.03839	416	46.4975	5.30029
406855427	Xpnpep1	170750	xaa-Pro aminopeptidase 1	NP_573479.3	14.26	1	6	6	13	1.05936	1.06967	0.0400097	0.990349	1.1031	1.1161	666	74.5126	5.8335
357588432	Cttn	13043	src substrate cortactin isoform 2	NP_001239501.1	35.17	2	14	14	36	1.05932	1.06633	0.0138604	1.03929	1.0839	1.07627	509	57.0514	5.32568
148747257	Ralbp1	19765	ralA-binding protein 1	NP_033093.2	4.78	1	3	3	5	1.05916	1.07433	0.00437161	1.069	1.08256	1.07103	648	74.9966	5.92236
21312520	Qdpr	110391	dihydropteridine reductase	NP_077198.1	58.09	1	9	9	44	1.05914	1.071	0.0266646	1.11026	1.08259	1.02022	241	25.5538	7.81104
13385678	Ergic1	67458	endoplasmic reticulum-Golgi intermediate compartment protein 1	NP_080446.1	6.55	1	2	2	4	1.0591	1.05967	0.0116094	1.05443	1.08212	1.04298	290	32.5415	7.06396
21450053	Fam49b	223601	protein FAM49B	NP_659095.1	34.57	1	9	10	29	1.05903	1.11367	0.0268473	1.06653	1.11409	1.15959	324	36.7527	6.06201
21536264	Sgip1	73094	SH3-containing GRB2-like protein 3-interacting protein 1	NP_659155.1	21.09	1	12	12	39	1.05896	1.06233	0.0163334	1.03185	1.06693	1.08792	806	86.0098	7.86963
6754254	Hsp90aa1	15519	heat shock protein HSP 90-alpha	NP_034610.1	45.98	1	20	36	170	1.05893	1.04867	0.00545691	1.05591	1.05152	1.03775	733	84.7348	5.0083
9789995	Stmn1	16765	stathmin	NP_062615.1	59.06	1	10	10	39	1.05888	1.03933	0.00433334	1.03455	1.03479	1.04755	149	17.2639	5.97314
85662408	Crat	12908	carnitine O-acetyltransferase	NP_031786.2	8.15	1	4	4	7	1.05875	1.04067	0.0273516	1.09512	1.00752	1.01881	626	70.7943	8.44092
30794476	Prkar1a	19084	cAMP-dependent protein kinase type I-alpha regulatory subunit	NP_068680.1	21	1	8	8	14	1.05865	1.063	0.0213854	1.04873	1.10451	1.03478	381	43.158	5.35107
312922373	Epb4.1l2	13822	band 4.1-like protein 2	NP_001186194.1	24.7	1	17	20	56	1.05859	1.07633	0.00821246	1.05995	1.08644	1.08344	988	109.873	5.42725
133504509	Osbp	76303	oxysterol-binding protein 1	NP_001028346.1	8.94	1	7	7	12	1.05848	1.10333	0.00993872	1.09059	1.12252	1.09629	805	88.7411	7.1958
34098929	Fgf12	14167	fibroblast growth factor 12 isoform b	NP_034329.1	9.94	1	2	2	2	1.05836	1.07633	0.119318	0.925689	0.99054	1.31228	181	20.4112	8.86572
40254228	Slc39a10	227059	zinc transporter ZIP10 precursor	NP_766241.2	6.24	1	4	4	10	1.05835	1.05967	0.0330269	0.998057	1.11116	1.0699	833	94.3349	6.7124
110625933	Ttc9b	73032	tetratricopeptide repeat protein 9B	NP_082693.1	11.72	1	2	2	4	1.05825	1.058	0.0236291	1.09288	1.01264	1.0676	239	25.8933	9.48096
226958458	Pfas	237823	phosphoribosylformylglycinamidine synthase	NP_001152991.1	3.66	1	3	3	9	1.0582	1.03067	0.0230531	0.984547	1.04776	1.05911	1337	144.538	5.66846
30424726	Rab39b	67790	ras-related protein Rab-39B	NP_780331.1	38.97	1	7	8	14	1.05806	1.07267	0.0190991	1.04682	1.11001	1.06114	213	24.6207	7.82568
29789289	Echs1	93747	enoyl-CoA hydratase, mitochondrial precursor	NP_444349.1	15.86	1	4	4	14	1.05796	1.02633	0.031466	0.963745	1.04966	1.06506	290	31.4542	8.48486
31560731	Atp6v1a	11964	V-type proton ATPase catalytic subunit A	NP_031534.2	47.33	1	23	23	94	1.05796	1.056	0.0145717	1.03931	1.08535	1.0437	617	68.2826	5.57959
188497724	Hdgf	15191	hepatoma-derived growth factor	NP_032257.3	30.38	1	7	7	13	1.05791	1.05367	0.0273577	0.999138	1.07867	1.08252	237	26.2526	4.83057
6679793	Ppm1g	14208	protein phosphatase 1G	NP_032040.1	4.98	1	2	2	4	1.05782	1.05767	0.00338296	1.06045	1.05079	1.06191	542	58.6915	4.38623
255069804	6430548M08Rik	234797	uncharacterized protein KIAA0513 isoform b	NP_001157233.1	17.13	2	6	6	14	1.05774	1.06067	0.0294751	1.00211	1.0954	1.0852	397	45.1897	5.07178
238550188	Ndel1	83431	nuclear distribution protein nudE-like 1	NP_076157.2	8.7	1	3	3	6	1.05772	1.06867	0.028719	1.04257	1.12634	1.03707	345	38.3424	5.23682
146134519	Nadk2	68646	NAD kinase domain-containing protein 1, mitochondrial isoform 2	NP_001035485.2	12.79	2	4	4	10	1.05764	1.058	0.0274044	1.01734	1.04748	1.10966	430	48.3016	7.94287
113204613	Map6	17760	microtubule-associated protein 6 isoform 1	NP_034967.2	61.7	1	45	45	139	1.05756	1.059	0.0126623	1.03359	1.06789	1.07501	906	96.3906	9.49561
31542956	Ube2k	53323	ubiquitin-conjugating enzyme E2 K	NP_058066.2	18	1	3	3	8	1.05748	1.04433	0.0163741	1.05636	1.01187	1.06496	200	22.3926	5.43994
13385914	Rgs10	67865	regulator of G-protein signaling 10	NP_080694.1	11.05	1	2	2	4	1.0571	1.05967	0.037024	0.99757	1.12571	1.05532	181	21.1376	6.81494
85861260	Emc1	230866	ER membrane protein complex subunit 1 isoform 2 precursor	NP_001034289.1	4.02	2	4	4	7	1.05709	1.06533	0.0162925	1.07822	1.08481	1.03288	994	111.223	7.43018
31982847	Gad1	14415	glutamate decarboxylase 1	NP_032103.2	16.02	1	8	9	26	1.05699	1.07633	0.0396709	1.11729	0.99708	1.11464	593	66.6055	7.1665
6754382	Cd47	16423	leukocyte surface antigen CD47 precursor	NP_034711.1	13.58	1	4	4	12	1.05694	1.05367	0.035881	0.986525	1.10975	1.06374	324	35.2938	8.25049
83715998	Atp5k	11958	ATP synthase subunit e, mitochondrial	NP_031533.2	49.3	1	5	5	28	1.0568	1.05433	0.0388344	0.98208	1.1147	1.066	71	8.23047	9.34912
110625761	Afg3l2	69597	AFG3-like protein 2	NP_081406.1	19.58	1	15	15	28	1.05677	1.066	0.00916515	1.05379	1.0841	1.06048	802	89.4626	8.60205
21312062	Tmed10	68581	transmembrane emp24 domain-containing protein 10 precursor	NP_081051.1	18.72	1	3	3	6	1.05676	1.025	0.0337244	0.963461	1.07898	1.03289	219	24.8949	6.69775
23346461	Ndufs2	226646	NADH dehydrogenase [ubiquinone] iron-sulfur protein 2, mitochondrial precursor	NP_694704.1	23.33	1	10	10	35	1.05668	1.08333	0.0210739	1.04691	1.08348	1.11961	463	52.5917	6.99072
157841170	Pddc1	213350	Parkinson disease 7 domain-containing protein 1 precursor	NP_742114.3	21.82	1	3	3	6	1.05656	1.05167	0.027552	1.08461	1.0734	0.997021	220	23.2628	7.04932
46411185	Mbnl2	105559	muscleblind-like protein 2 isoform 2	NP_997398.1	4.51	2	1	2	2	1.05651	1.05567	0.0379576	1.00155	1.03564	1.12924	355	38.2073	8.90967
9789997	Letm1	56384	LETM1 and EF-hand domain-containing protein 1, mitochondrial precursor	NP_062668.1	26.42	1	18	18	49	1.05637	1.03767	0.0216744	1.01707	1.08125	1.01531	738	82.9369	6.52197
34328209	Impdh1	23917	inosine-5'-monophosphate dehydrogenase 1	NP_035959.2	7.59	1	2	2	4	1.05627	1.06	0.0517397	0.989826	1.1606	1.02926	514	55.2434	6.80029
12963555	Nit2	52633	omega-amidase NIT2	NP_075664.1	21.38	1	5	5	10	1.05619	1.01767	0.0444385	1.04006	1.08098	0.931669	276	30.4826	6.90283
13385932	Ufm1	67890	ubiquitin-fold modifier 1 precursor	NP_080711.1	41.18	1	2	2	2	1.05617	1.07	0.146155	0.821617	1.05967	1.32788	85	9.11187	9.30518
9938002	Lgi1	56839	leucine-rich glioma-inactivated protein 1 precursor	NP_064674.1	21.36	1	12	12	26	1.05614	1.05333	0.0251683	1.00273	1.07753	1.07941	557	63.6033	8.01611
13384810	Acyp1	66204	acylphosphatase-1	NP_079697.1	32.32	1	3	3	6	1.05611	1.05067	0.0509782	0.950274	1.08653	1.1155	99	11.2338	9.0415
356640228	Syt1	20979	synaptotagmin-1 isoform 1	NP_001239270.1	44.42	2	14	22	83	1.0561	1.072	0.0320364	1.01031	1.11699	1.08863	421	47.3878	8.52881
6754186	Hexb	15212	beta-hexosaminidase subunit beta precursor	NP_034552.1	17.54	1	9	9	19	1.05604	1.07333	0.0223035	1.07716	1.11036	1.03332	536	61.0771	8.11865
6680724	Arf6	11845	ADP-ribosylation factor 6	NP_031507.1	24	1	3	4	14	1.05595	1.04433	0.033627	0.996268	1.10933	1.02765	175	20.0694	8.95361
219275596	Nars	70223	asparagine--tRNA ligase, cytoplasmic isoform 2	NP_081626.2	17.38	2	8	8	20	1.05594	1.04733	0.0333933	1.09204	1.06771	0.981782	558	64.167	5.85889
148747461	Acat2	110460	acetyl-CoA acetyltransferase, cytosolic	NP_033364.2	20.91	1	6	6	14	1.05579	1.05933	0.0283098	1.11152	1.05069	1.01522	397	41.2712	7.50342
262263310	Mrpl22	216767	39S ribosomal protein L22, mitochondrial precursor	NP_778166.2	12.14	1	2	2	6	1.05574	1.054	0.0342101	0.989496	1.10507	1.06842	206	23.7896	9.86182
74271899	Gnai1	14677	guanine nucleotide-binding protein G(i) subunit alpha-1	NP_034435.1	29.1	1	3	11	32	1.05568	1.04033	0.0390143	1.00816	1.11847	0.994792	354	40.3352	5.97314
390190197	Gcdh	270076	glutaryl-CoA dehydrogenase, mitochondrial	NP_001038209.2	6.94	1	3	3	4	1.05568	1.00367	0.0543149	0.896028	1.04471	1.0698	447	49.5383	8.71924
21703744	Eif2b1	209354	translation initiation factor eIF-2B subunit alpha	NP_663346.1	5.9	1	2	2	4	1.05563	1.05867	0.0437963	0.995515	1.14291	1.03741	305	33.7949	8.32373
17941277	Stambp	70527	STAM-binding protein	NP_077201.1	7.08	1	2	2	4	1.05548	1.05567	0.0153876	1.03595	1.04516	1.08627	424	48.4828	6.63916
282398108	Rpn1	103963	dolichyl-diphosphooligosaccharide--protein glycosyltransferase subunit 1 precursor	NP_598694.3	30.92	1	16	16	32	1.05544	1.06767	0.0160451	1.04647	1.05764	1.09896	608	68.4857	6.45557
27229219	Acyp2	75572	acylphosphatase-2	NP_083620.1	26.42	1	3	3	6	1.05542	1.02167	0.0382811	1.08417	1.02934	0.952409	106	11.8701	9.26123
88014720	Kpnb1	16211	importin subunit beta-1	NP_032405.3	25.8	1	17	17	41	1.05538	1.088	0.0352184	1.08831	1.02717	1.14938	876	97.1221	4.77979
254553372	Iars	105148	isoleucine--tRNA ligase, cytoplasmic	NP_742012.2	6.1	1	7	7	17	1.05525	1.042	0.0368962	0.970347	1.09194	1.06443	1262	144.179	6.55127
255958318	Prkacb	18749	cAMP-dependent protein kinase catalytic subunit beta isoform 2	NP_001157670.1	28.4	4	5	9	30	1.05524	1.043	0.0216564	1.0055	1.08012	1.04416	338	39.4244	8.55811
18079339	Aco2	11429	aconitate hydratase, mitochondrial precursor	NP_542364.1	55.77	1	35	35	155	1.05522	1.069	0.0137477	1.04185	1.08683	1.07815	780	85.41	7.92822
45433560	Kif5c	16574	kinesin heavy chain isoform 5C	NP_032475.2	20.08	1	13	18	43	1.05521	1.01867	0.0255756	1.00867	1.0666	0.980095	956	109.207	6.18896
13385296	Bzw1	66882	basic leucine zipper and W2 domain-containing protein 1	NP_080100.1	17.9	1	6	6	11	1.05516	1.088	0.0554106	0.998024	1.18887	1.07727	419	48.0127	5.92236
12963723	Rab3b	69908	ras-related protein Rab-3B	NP_076026.1	38.81	1	4	7	20	1.05514	1.02033	0.0428343	0.977799	1.10626	0.977073	219	24.7412	5.10986
11528496	Fn3k	63828	fructosamine-3-kinase isoform a	NP_071297.1	10.36	1	3	3	6	1.05508	1.06167	0.013691	1.04041	1.08747	1.05781	309	35.0097	8.39697
226423873	Dbnl	13169	drebrin-like protein isoform 3	NP_001139781.1	17.36	3	6	6	12	1.05506	1.049	0.0739752	0.990271	1.19581	0.960947	432	48.3115	4.91943
21644583	Diras1	208666	GTP-binding protein Di-Ras1	NP_660252.1	21.72	1	2	4	6	1.05456	1.055	0.0348712	0.999498	1.047	1.11925	198	22.2505	8.89502
22507391	Pabpc4	230721	polyadenylate-binding protein 4 isoform 2	NP_683717.1	6.5	2	4	5	10	1.05452	1.056	0.0112694	1.0547	1.07625	1.03689	615	67.8097	9.49561
31981106	Mogs	57377	mannosyl-oligosaccharide glucosidase	NP_065644.2	7.43	1	5	5	10	1.05446	1.10433	0.058024	1.00444	1.20489	1.10357	834	91.7744	8.99756
13385624	Eif2s1	13665	eukaryotic translation initiation factor 2 subunit 1	NP_080390.1	10.79	1	4	4	9	1.05426	1.09	0.0183576	1.0845	1.12386	1.06121	315	36.0854	5.08447
6681283	Egfr	13649	epidermal growth factor receptor isoform 2 precursor	NP_031938.1	4.12	2	2	2	2	1.05423	1.06467	0.0852688	1.10525	1.18769	0.901134	655	72.8581	7.00537
6755408	Scn1b	20266	sodium channel subunit beta-1 precursor	NP_035452.1	10.09	1	3	3	6	1.0541	1.067	0.0085049	1.058	1.05901	1.08439	218	24.6342	4.83057
239051082	Cul5	75717	cullin-5 isoform 2	NP_001155090.1	7.49	2	8	8	18	1.05408	1.05933	0.0239467	1.02417	1.10489	1.04873	828	95.79	8.85107
157951604	Cap1	12331	adenylyl cyclase-associated protein 1	NP_031624.2	29.96	1	12	14	43	1.05403	1.04767	0.0164958	1.01457	1.05985	1.06847	474	51.5324	7.51807
112181167	C1qbp	12261	complement component 1 Q subcomponent-binding protein, mitochondrial	NP_031599.2	33.69	1	4	4	8	1.05396	1.06533	0.031466	1.08871	1.10411	1.00277	279	31.0055	4.86865
28201978	Pdhx	27402	pyruvate dehydrogenase protein X component, mitochondrial	NP_780303.1	26.95	1	10	10	29	1.05394	1.02733	0.0419537	1.01616	1.10461	0.961163	501	53.9652	7.75244
13385374	Rab5a	271457	ras-related protein Rab-5A	NP_080163.1	21.86	1	2	4	12	1.05393	1.05467	0.0170522	1.026	1.05314	1.08517	215	23.5838	8.14795
161168987	Syn2	20965	synapsin-2 isoform IIa	NP_001104485.1	36.86	1	15	16	89	1.05387	1.064	0.0174356	1.03239	1.0922	1.06755	586	63.3327	8.42627
6680658	Adprh	11544	[Protein ADP-ribosylarginine] hydrolase	NP_031440.1	10.22	1	4	4	7	1.05385	1.03467	0.0175721	1.04732	1.05693	1.00036	362	40.0424	5.75732
6753488	Cops3	26572	COP9 signalosome complex subunit 3	NP_036121.1	21.75	1	6	6	13	1.05376	1.10433	0.0257833	1.142	1.11595	1.05505	423	47.801	6.65381
85861182	Aldh1a1	11668	retinal dehydrogenase 1	NP_038495.2	23.55	1	11	11	27	1.05368	1.07833	0.0374047	1.15304	1.04468	1.03729	501	54.4328	7.79639
9903609	Txn2	56551	thioredoxin, mitochondrial precursor	NP_064297.1	16.87	1	2	2	2	1.05365	1.061	0.0675746	0.963941	1.19104	1.02791	166	18.2436	7.89893
6680502	Itm2b	16432	integral membrane protein 2B	NP_032436.1	18.42	1	4	4	8	1.05337	1.05767	0.0484194	0.960592	1.11122	1.10137	266	30.2403	5.30029
157057176	Wnk2	75607	serine/threonine-protein kinase WNK2	NP_083637.2	2.91	1	4	5	10	1.05337	1.042	0.0328684	1.10655	1.00123	1.01815	2059	217.999	5.73193
255069795	Vars	22321	valine--tRNA ligase	NP_035820.3	14.65	1	13	13	25	1.05321	1.093	0.0147423	1.08744	1.12086	1.07131	1263	140.127	7.76709
229577283	Uchl5	56207	ubiquitin carboxyl-terminal hydrolase isozyme L5 isoform 2	NP_001153338.1	11.59	2	2	2	2	1.05311	1.05833	0.0408425	1.01856	1.14039	1.0157	328	37.464	5.40186
75992920	Acsl3	74205	long-chain-fatty-acid--CoA ligase 3 isoform a	NP_083093.2	3.33	1	2	2	2	1.05291	1.05433	0.0287595	0.997026	1.08742	1.079	720	80.4405	8.54346
46195807	Ocrl	320634	inositol polyphosphate 5-phosphatase OCRL-1	NP_796189.2	2.56	1	2	2	2	1.05288	1.05833	0.0563037	0.947899	1.13299	1.0944	900	104.219	6.26514
269784615	Atp2b4	381290	plasma membrane calcium ATPase 4 isoform a	NP_001161421.1	24.1	1	15	27	88	1.05268	1.059	0.0144337	1.05856	1.08386	1.03374	1166	128.48	6.53662
208431789	AI837181	107242	UPF0696 protein C11orf68 homolog isoform a	NP_598910.2	8.39	1	2	2	6	1.05248	1.00833	0.0284156	1.05177	1.01808	0.955446	298	31.8259	6.1001
377833873	Gm10705	100042355	ubiquitin-conjugating enzyme E2 L3-like	XP_003689395.1	46.1	6	5	5	24	1.05245	1.072	0.0245017	1.04833	1.04748	1.12076	154	17.8502	8.51416
38044104	Scrn1	69938	secernin-1	NP_081544.1	21.5	1	9	9	24	1.05244	1.05633	0.0135442	1.03013	1.07472	1.06389	414	46.2966	4.79248
156105683	Slc39a6	106957	zinc transporter ZIP6 precursor	NP_631882.2	2.61	1	2	2	4	1.05243	1.05333	0.0262953	1.00908	1.05086	1.09955	765	86.3258	6.84424
114158675	Serpinb1a	66222	leukocyte elastase inhibitor A	NP_079705.2	16.36	1	8	8	14	1.05234	1.076	0.0228108	1.05959	1.12062	1.0474	379	42.5478	6.21436
124494256	Lrp1	16971	prolow-density lipoprotein receptor-related protein 1 precursor	NP_032538.2	5.28	1	18	18	35	1.05213	1.037	0.0251462	1	1.08479	1.02591	4545	504.441	5.36377
56699434	Eif4g1	208643	eukaryotic translation initiation factor 4 gamma 1 isoform b	NP_001005331.1	11.93	2	13	16	27	1.05207	1.04267	0.0151913	1.02941	1.07327	1.02634	1593	175.222	5.37646
33468857	Hint1	15254	histidine triad nucleotide-binding protein 1	NP_032274.1	41.27	1	5	5	18	1.05199	1.044	0.0283549	1.00239	1.09752	1.03169	126	13.7681	6.87354
124249073	Wdr44	72404	WD repeat-containing protein 44	NP_780389.2	10.93	1	7	7	14	1.05195	1.036	0.00945162	1.01804	1.03967	1.05004	915	101.493	5.23682
27754031	Snx6	72183	sorting nexin-6	NP_081274.2	17	1	7	8	15	1.05173	1.03567	0.0188355	1.05419	1.05516	0.997577	406	46.6198	6.16357
9507097	Sh3glb1	54673	endophilin-B1	NP_062337.1	15.62	1	4	5	10	1.05152	1.07733	0.0716992	0.936276	1.12701	1.16939	365	40.8298	6.03662
10946574	Ckb	12709	creatine kinase B-type	NP_067248.1	65.35	1	19	19	244	1.05144	1.04433	0.00935115	1.03566	1.06287	1.0338	381	42.6863	5.66846
50053824	Eea1	216238	early endosome antigen 1	NP_001001932.1	15.8	1	20	20	41	1.05116	1.05667	0.0378609	0.992734	1.12438	1.05331	1411	160.817	5.77002
85701822	Rltpr	234695	leucine-rich repeat-containing protein 16C	NP_001028492.1	10.57	1	4	4	10	1.05091	1.07767	0.0354511	1.00665	1.10816	1.11808	738	79.7125	6.771
110625979	Eef1g	67160	elongation factor 1-gamma	NP_080283.3	31.58	1	15	15	41	1.05088	1.05033	0.0351773	1.08399	1.08701	0.980457	437	50.0292	6.7417
114145487	Rragc	54170	ras-related GTP-binding protein C	NP_059503.2	4.77	2	2	2	4	1.05081	1.05133	0.0206667	1.07203	1.07176	1.00968	398	44.0928	5.09717
6671668	Capn1	12333	calpain-1 catalytic subunit	NP_031626.1	2.95	1	2	2	4	1.05076	1.05733	0.0628473	0.934492	1.14024	1.09763	713	82.0543	5.87158
7657357	Nap1l1	53605	nucleosome assembly protein 1-like 1 isoform 2	NP_056596.1	16.62	2	6	6	25	1.05072	1.02633	0.0158149	1.05551	1.02123	1.00171	391	45.3169	4.4624
114158672	Nisch	64652	nischarin	NP_073147.2	3.64	1	5	5	10	1.0507	1.04933	0.0362874	0.983148	1.0566	1.10846	1593	174.903	5.16064
21312256	Dcps	69305	m7GpppX diphosphatase	NP_081306.1	16.27	1	4	4	8	1.05065	1.04767	0.0766384	0.934668	1.19439	1.01434	338	38.9643	6.48096
32189434	Igsf8	140559	immunoglobulin superfamily member 8 precursor	NP_536344.1	15.38	1	8	8	29	1.05064	1.03833	0.0164249	1.02528	1.07093	1.01921	611	64.9653	7.84033
13384904	Mrps22	64655	28S ribosomal protein S22, mitochondrial	NP_079761.1	6.96	1	3	3	6	1.05063	1.054	0.0411987	0.972456	1.08771	1.10245	359	41.1665	8.55811
157277948	Rdx	19684	radixin isoform a	NP_033067.2	18.18	1	6	14	32	1.05062	1.039	0.0434856	0.959711	1.04658	1.10979	583	68.5003	6.20166
188035926	Ndufaf2	75597	mimitin, mitochondrial	NP_001120818.1	20.24	1	3	3	6	1.05044	1.05167	0.0193247	1.01393	1.06307	1.0778	168	19.6158	8.25049
224967070	Plcb1	18795	1-phosphatidylinositol 4,5-bisphosphate phosphodiesterase beta-1 isoform 1	NP_001139302.1	39.23	1	40	40	103	1.05017	1.06033	0.0239606	1.01854	1.10151	1.05988	1216	138.309	6.12549
116089273	Gdi2	14569	rab GDP dissociation inhibitor beta	NP_032138.3	66.07	1	17	22	84	1.05012	1.05167	0.0207953	1.01508	1.0872	1.05257	445	50.5047	6.25244
227116273	Dctn3	53598	dynactin subunit 3 isoform A	NP_058586.3	30.11	2	5	5	10	1.05011	1.07867	0.0172948	1.1118	1.07016	1.05393	186	20.9653	6.06201
228480219	Mesdc2	67943	LDLR chaperone MESD precursor	NP_075892.3	13.39	1	2	2	4	1.05	1.05133	0.0329511	0.996242	1.10991	1.04752	224	25.1908	6.34131
34328406	Arhgap44	216831	rho GTPase-activating protein 44 isoform 2	NP_778168.2	12.83	2	6	6	12	1.04997	1.06567	0.051356	0.96615	1.13655	1.09394	764	83.2203	6.72705
313482787	Mat2b	108645	methionine adenosyltransferase 2 subunit beta isoform 2	NP_001186203.1	15.48	2	3	3	6	1.04995	1.05233	0.0346907	0.987883	1.10681	1.06249	323	36.1873	6.59521
31980842	Pcyt2	68671	ethanolamine-phosphate cytidylyltransferase	NP_077191.2	11.14	1	5	5	9	1.04988	1.131	0.0107858	1.11125	1.1482	1.13431	404	45.2066	6.58057
31981690	Hspa8	15481	heat shock cognate 71 kDa protein	NP_112442.2	59.29	1	26	38	206	1.04987	1.04933	0.0222586	1.03921	1.09229	1.01727	646	70.8272	5.51611
162135971	Ccdc6	76551	coiled-coil domain-containing protein 6	NP_001104591.1	5.76	1	3	3	6	1.04969	1.039	0.00964365	1.05446	1.02083	1.04181	469	52.9058	7.34229
6753508	Cplx2	12890	complexin-2	NP_034076.1	55.22	1	4	7	40	1.04969	1.07467	0.0722134	1.00665	1.21903	0.998473	134	15.3847	5.08447
85861164	Ogdh	18293	2-oxoglutarate dehydrogenase, mitochondrial isoform 3 precursor	NP_035086.2	39.69	1	26	33	94	1.04967	1.07833	0.00504427	1.08785	1.07554	1.07142	1023	116.375	6.82959
19526814	Ndufv1	17995	NADH dehydrogenase [ubiquinone] flavoprotein 1, mitochondrial precursor	NP_598427.1	29.96	1	11	11	28	1.0496	1.06433	0.0064893	1.07436	1.0515	1.06715	464	50.8017	8.20654
158937312	Hspb1	15507	heat shock protein beta-1	NP_038588.2	9.09	1	2	2	4	1.04956	1.05033	0.0112002	1.05986	1.06257	1.02754	209	22.9997	6.55127
45598396	Prkar2b	19088	cAMP-dependent protein kinase type II-beta regulatory subunit	NP_035288.2	24.52	1	6	8	19	1.04937	1.05667	0.0492961	0.967469	1.06569	1.13698	416	46.138	4.98291
23943838	Slc25a1	13358	solute carrier family 25, member 1	NP_694790.1	9.65	1	3	3	6	1.04936	1.08233	0.0473334	1.03512	1.17678	1.03451	311	33.9099	9.89111
309265053	LOC100504912	100504912	up-regulated during skeletal muscle growth protein 5-like	XP_003086413.1	44.83	1	2	2	4	1.04916	1.09833	0.0540134	1.00296	1.10183	1.18963	58	6.37736	9.83252
21703922	Stk24	223255	serine/threonine-protein kinase 24	NP_663440.1	14.39	1	6	6	14	1.0491	1.04967	0.00384417	1.04234	1.05348	1.05366	431	47.9236	5.42725
38198665	Nsfl1c	386649	NSFL1 cofactor p47	NP_938085.1	22.85	1	7	7	16	1.04904	1.05433	0.0190992	1.01709	1.08038	1.06555	372	40.9285	5.19873
29788764	Adsl	11564	adenylosuccinate lyase	NP_033764.2	10.12	1	3	3	6	1.04897	1.04767	0.0445209	1.07816	1.10479	0.959602	484	54.8309	7.26904
112293266	Hspa4	15525	heat shock 70 kDa protein 4	NP_032326.3	43.11	1	29	31	86	1.04894	1.06067	0.0194622	1.02264	1.07126	1.08784	842	94.1494	5.21143
161484634	Comt	12846	catechol O-methyltransferase	NP_031770.2	10.94	1	3	3	6	1.04894	1.07733	0.0343528	1.04124	1.14611	1.04452	265	29.4673	5.8335
226530884	Pcmt1	18537	protein-L-isoaspartate(D-aspartate) O-methyltransferase	NP_032812.2	37.54	1	7	7	25	1.04887	1.06433	0.0390612	1.01281	1.14076	1.03878	285	30.3787	8.35303
7949018	Cdc37	12539	hsp90 co-chaperone Cdc37	NP_058022.1	25.07	1	7	7	17	1.04864	1.077	0.00650641	1.07148	1.08961	1.06983	379	44.5649	5.33838
32441290	Lnp	69605	protein lunapark isoform a	NP_081409.1	17.41	1	6	6	12	1.04864	1.04633	0.0709327	0.912036	1.15324	1.07402	425	47.4704	5.2749
157909797	Tomm40	53333	mitochondrial import receptor subunit TOM40 homolog	NP_058567.2	19.94	1	5	5	12	1.04852	1.06833	0.0583676	0.956409	1.15212	1.097	361	37.8711	7.73779
84662745	Gnaq	14682	guanine nucleotide-binding protein G(q) subunit alpha	NP_032165.3	33.15	1	5	9	29	1.0485	1.05033	0.0712609	0.965771	1.19193	0.992529	359	42.1313	5.68115
6679227	Pcp4	18546	Purkinje cell protein 4	NP_032817.1	62.9	1	5	5	17	1.04828	1.02433	0.0313918	1.04854	0.961794	1.06236	62	6.80329	6.7124
16716467	Nans	94181	sialic acid synthase	NP_444409.1	7.52	1	2	2	6	1.04821	1.06467	0.0172272	1.05037	1.09907	1.04523	359	39.9984	7.06396
160333877	Kif1a	16560	kinesin-like protein KIF1A isoform b	NP_001103785.1	9.3	2	13	13	27	1.04796	1.047	0.0233023	1.0141	1.09187	1.03512	1689	190.856	6.18896
166235165	Syp	20977	synaptophysin	NP_033331.2	18.47	1	6	6	33	1.04795	1.042	0.031974	0.979263	1.08272	1.06393	314	34.0025	4.94482
8394539	Wbp2	22378	WW domain-binding protein 2	NP_058548.1	22.99	1	4	4	7	1.04792	1.073	0.0325781	1.06518	1.1328	1.02081	261	28.0135	6.32861
167716847	ND5	5912275	NADH dehydrogenase subunit 5	YP_001686708.1	6.1	3	3	3	5	1.04787	1.03167	0.00656589	1.04133	1.03499	1.01892	607	68.4308	9.01221
6755995	Wdr1	22388	WD repeat-containing protein 1	NP_035845.1	41.91	1	19	19	62	1.04781	1.07167	0.0155599	1.06649	1.04802	1.10128	606	66.365	6.59521
7949005	Atp5j	11957	ATP synthase-coupling factor 6, mitochondrial precursor	NP_058035.1	46.3	1	5	5	17	1.04779	1.051	0.0221435	1.04534	1.09249	1.01648	108	12.4886	9.36377
163310736	Tln2	70549	talin-2	NP_001074711.2	13.73	1	22	27	55	1.04776	1.08633	0.00409605	1.08527	1.09371	1.08015	2542	271.497	5.5542
225690614	Acot7	70025	cytosolic acyl coenzyme A thioester hydrolase isoform 2	NP_579926.2	32.98	2	10	10	34	1.04773	1.042	0.0215948	1.02363	1.0846	1.01683	379	41.5891	7.73779
84781802	Atp8a1	11980	probable phospholipid-transporting ATPase IA isoform a	NP_001034088.1	12.63	1	14	14	35	1.04766	1.05033	0.0284273	0.996158	1.0631	1.09171	1164	131.33	6.84424
31980626	Rgs14	51791	regulator of G-protein signaling 14	NP_058038.2	6.58	1	3	3	6	1.04758	1.05267	0.0127192	1.04233	1.07774	1.03836	547	59.8097	7.43018
170172520	Dbt	13171	lipoamide acyltransferase component of branched-chain alpha-keto acid dehydrogenase complex, mitochondrial	NP_034152.2	9.54	1	4	4	10	1.04733	1.047	0.019975	1.05893	1.0736	1.00832	482	53.2129	8.60205
13385484	Atp5e	67126	ATP synthase subunit epsilon, mitochondrial	NP_080259.1	28.85	1	2	2	4	1.04728	1.047	0.0100665	1.05927	1.0549	1.02679	52	5.83415	10.0083
24429570	Xpo5	72322	exportin-5	NP_082474.1	2.33	1	2	2	4	1.04682	1.04767	0.0321679	0.994946	1.10551	1.0424	1204	136.883	5.8208
21313012	Rab4b	19342	ras-related protein Rab-4B	NP_083667.1	12.21	1	2	2	2	1.04679	1.05067	0.0801713	1.21106	0.971568	0.969091	213	23.614	6.06201
6679501	Psmc1	19179	26S protease regulatory subunit 4	NP_032973.1	27.73	1	10	10	25	1.04676	1.04333	0.0326207	0.983355	1.05233	1.09536	440	49.1537	6.21436
29825827	Vps26b	69091	vacuolar protein sorting-associated protein 26B	NP_821170.1	8.04	1	2	2	2	1.04659	1.054	0.0796179	1.12604	1.14102	0.89472	336	39.1002	7.37158
27754103	Psmc6	67089	26S protease regulatory subunit 10B	NP_080235.2	22.11	1	7	7	17	1.0465	1.08033	0.0283392	1.05069	1.05325	1.13715	389	44.1451	7.48877
6678926	Mpv17	17527	protein Mpv17	NP_032648.1	10.8	1	2	2	2	1.04646	1.049	0.0599249	1.15749	1.03997	0.950368	176	19.6733	9.43701
269914114	Uhrf1bp1l	75089	UHRF1-binding protein 1-like	NP_083442.2	2.13	1	3	3	6	1.04642	1.065	0.0336205	1.05867	1.12581	1.00971	1457	161.838	6.60986
256985114	Mvd	192156	diphosphomevalonate decarboxylase	NP_619597.2	5.74	1	2	2	4	1.04639	1.047	0.0345109	1.0144	1.01072	1.11568	401	44.0445	6.30322
131412198	Klc1	16593	kinesin light chain 1 isoform 1A	NP_032476.2	23.25	3	7	12	24	1.04639	1.04533	0.0341679	0.991527	1.10918	1.03463	542	61.591	5.75732
325910859	Set	56086	protein SET isoform 2	NP_001191804.1	25.27	2	6	6	14	1.04624	1.061	0.0320208	0.996916	1.09052	1.09507	277	32.0857	4.22119
113461980	Mrpl41	107733	39S ribosomal protein L41, mitochondrial precursor	NP_001026978.2	18.52	1	2	2	4	1.0462	1.04667	0.0191253	1.01244	1.04967	1.07839	135	15.252	9.81787
13384778	Pgls	66171	6-phosphogluconolactonase	NP_079672.1	24.9	1	5	5	11	1.04605	1.06133	0.024504	1.03238	1.04154	1.11	257	27.2374	5.84619
254939520	Prepl	213760	prolyl endopeptidase-like isoform b	NP_666096.3	13.48	2	6	6	10	1.04595	1.06633	0.0344109	1.0285	1.03647	1.13485	638	73.1688	5.59229
6753086	Apex1	11792	DNA-(apurinic or apyrimidinic site) lyase	NP_033817.1	16.09	1	4	4	8	1.04593	1.055	0.0215174	1.07763	1.01203	1.07483	317	35.4681	7.91357
124517716	Slc12a2	20496	solute carrier family 12 member 2	NP_033220.2	12.35	1	13	13	28	1.04593	1.052	0.0172143	1.02036	1.05652	1.07896	1206	130.585	6.52197
90403603	Ptprd	19266	receptor-type tyrosine-protein phosphatase delta precursor	NP_035341.2	7.16	1	6	7	14	1.04588	1.07467	0.0733265	1.01861	1.2201	0.98466	1508	169.637	6.771
27552760	Tomm70a	28185	mitochondrial import receptor subunit TOM70	NP_613065.2	23.73	1	16	16	33	1.04574	1.035	0.0196299	1.03476	1.06872	1.00054	611	67.5469	7.53271
157909799	Rbbp7	245688	histone-binding protein RBBP7	NP_033057.3	14.82	1	2	4	8	1.04565	1.04433	0.0661673	0.926736	1.04963	1.1555	425	47.7602	5.04639
31981273	Cndp2	66054	cytosolic non-specific dipeptidase	NP_075638.2	31.79	1	12	12	31	1.04555	1.055	0.0294844	0.99928	1.06679	1.09853	475	52.7336	5.65576
70778976	Pgk1	18655	phosphoglycerate kinase 1	NP_032854.2	68.11	1	20	25	146	1.04548	1.07167	0.0146666	1.05745	1.10146	1.0574	417	44.522	7.89893
9903607	Cnpy2	56530	protein canopy homolog 2 precursor	NP_064337.1	14.29	1	2	2	4	1.04546	1.046	0.00793724	1.04858	1.05766	1.03103	182	20.7543	5.07178
6680117	Gss	14854	glutathione synthetase	NP_032206.1	10.97	1	5	5	12	1.04534	1.07667	0.0307535	1.01759	1.12186	1.09	474	52.214	5.79541
281485615	Ndufs4	17993	NADH dehydrogenase [ubiquinone] iron-sulfur protein 4, mitochondrial	NP_035017.2	25.71	1	4	4	15	1.04525	1.02333	0.0223631	0.999449	1.06778	1.0028	175	19.7902	9.99365
134949013	Rock2	19878	rho-associated protein kinase 2	NP_033098.2	20.03	1	26	27	59	1.04523	1.03933	0.0201025	1.00093	1.06873	1.04761	1388	160.515	5.98584
6679337	Pitpna	18738	phosphatidylinositol transfer protein alpha isoform	NP_032876.1	38.75	1	8	10	24	1.04518	1.08967	0.040176	1.03548	1.16833	1.06603	271	31.873	6.3667
116063560	Cntnap1	53321	contactin-associated protein 1 precursor	NP_058062.2	4.55	1	6	6	16	1.04505	1.02967	0.0141107	1.00321	1.05106	1.03542	1385	156.212	7.06396
6755588	Snap25	20614	synaptosomal-associated protein 25	NP_035558.1	54.85	1	12	12	59	1.04493	1.05067	0.0243744	1.03204	1.02098	1.09893	206	23.3002	4.76709
66773165	Acp6	66659	lysophosphatidic acid phosphatase type 6 precursor	NP_062774.2	5.74	1	2	2	4	1.04492	1.047	0.0343851	0.988947	1.04404	1.10784	418	47.5946	7.72314
153792526	Arl1	104303	ADP-ribosylation factor-like protein 1	NP_080135.2	14.36	1	3	3	5	1.04481	1.01367	0.0281089	0.973865	0.999493	1.068	181	20.3985	5.71924
225543319	Vcp	269523	transitional endoplasmic reticulum ATPase	NP_033529.3	50.62	1	35	35	112	1.04474	1.053	0.00888819	1.03649	1.05657	1.06643	806	89.2657	5.26221
336088630	Nit1	27045	nitrilase homolog 1 isoform 2	NP_001229509.1	11.38	2	2	2	4	1.04467	1.059	0.0829397	1.21178	1.0377	0.926533	290	31.8659	7.04932
255760033	Hcn1	15165	potassium/sodium hyperpolarization-activated cyclic nucleotide-gated channel 1	NP_034538.2	5.82	1	4	4	8	1.04466	1.07133	0.00133332	1.07398	1.06963	1.07022	910	102.366	8.36768
6753138	Atp1b1	11931	sodium/potassium-transporting ATPase subunit beta-1	NP_033851.1	49.34	1	16	16	106	1.0446	1.05667	0.0160451	1.02521	1.07736	1.06802	304	35.172	8.646
170650599	Gfm1	28030	elongation factor G, mitochondrial	NP_613057.2	13.05	1	9	9	18	1.04452	1.03233	0.0150148	1.03272	1.05821	1.00607	751	83.4965	6.91748
110825966	Cadps	27062	calcium-dependent secretion activator 1 isoform 2	NP_001036082.1	28.56	1	26	29	74	1.04452	1.046	0.0232594	1.0175	1.02885	1.09196	1355	153.016	5.74463
156523248	Prrt2	69017	proline-rich transmembrane protein 2	NP_001096033.1	11.27	1	3	3	6	1.04449	1.06933	0.0118509	1.05196	1.06409	1.09192	346	35.9019	4.62744
161016820	Dnpep	13437	aspartyl aminopeptidase isoform b	NP_058574.3	17.34	2	7	7	14	1.0443	1.03633	0.0229298	1.00532	1.08063	1.02284	473	52.1738	7.25439
9790247	Sae1	56459	SUMO-activating enzyme subunit 1	NP_062722.1	16.86	1	7	7	13	1.04428	1.05133	0.0103333	1.07059	1.0364	1.04685	350	38.5956	5.36377
6678017	Slc30a1	22782	zinc transporter 1	NP_033605.1	8.35	1	3	3	6	1.04425	0.993333	0.0281089	0.980625	0.952313	1.04731	503	54.6809	6.62451
139948465	Fbxo22	71999	F-box only protein 22	NP_082325.2	5.97	1	2	2	4	1.04413	1.043	0.0177764	1.0349	1.0766	1.01696	402	44.1747	7.60596
31088914	Anks1b	77531	ankyrin repeat and sterile alpha motif domain-containing protein 1B isoform 2	NP_852063.1	9.39	3	4	4	9	1.04407	1.00233	0.0143333	0.994768	0.982287	1.03016	426	48.2837	7.78174
236466498	Uggt1	320011	UDP-glucose:glycoprotein glucosyltransferase 1 precursor	NP_942602.2	3.09	1	4	4	9	1.04402	1.031	0.0270616	1.01393	0.99488	1.08412	1551	176.323	5.61768
13385800	Tceb2	67673	transcription elongation factor B polypeptide 2	NP_080581.1	17.8	1	2	2	6	1.04397	1.04733	0.0437582	0.968054	1.05538	1.11898	118	13.1616	5.0083
89001109	Gna13	14674	guanine nucleotide-binding protein subunit alpha-13	NP_034433.3	17.51	1	5	6	30	1.04397	1.03567	0.00768838	1.02061	1.04653	1.03858	377	44.0268	8.20654
41054974	Nploc4	217365	nuclear protein localization protein 4 homolog isoform B	NP_955763.1	7.12	2	5	5	10	1.04382	1.06167	0.0186756	1.05123	1.0357	1.09792	576	64.3382	6.59521
124487293	Ogfrl1	70155	opioid growth factor receptor-like protein 1	NP_001074548.1	11.42	1	3	3	5	1.04381	1.03533	0.0342604	1.02831	1.09789	0.980284	464	52.2359	6.56592
84095201	Katnb1	74187	katanin p80 WD40 repeat-containing subunit B1	NP_083081.2	7.45	1	3	3	5	1.04378	1.04633	0.0363609	0.97714	1.10036	1.06169	658	72.5931	7.26904
58037267	Pdia6	71853	protein disulfide-isomerase A6 precursor	NP_082235.1	10.34	1	4	4	11	1.04372	1.04	0.0202237	1.00928	1.0781	1.03336	445	48.6586	5.18604
226437665	Ndufa11	69875	NADH dehydrogenase [ubiquinone] 1 alpha subcomplex subunit 11	NP_081520.1	27.27	1	2	2	3	1.04369	1.04333	0.0100885	1.0476	1.02408	1.05817	143	15.1055	8.07471
21704162	Ube2m	22192	NEDD8-conjugating enzyme Ubc12 isoform 1	NP_663553.1	31.15	1	6	6	18	1.04365	1	0.0277309	0.952807	1.04912	0.998245	183	20.8866	7.69385
237820655	Lamtor5	68576	ragulator complex protein LAMTOR5	NP_081050.2	30.34	1	2	2	6	1.04342	1.03667	0.036177	1.0022	0.998525	1.10878	145	15.3447	6.66846
13385270	Hint3	66847	histidine triad nucleotide-binding protein 3	NP_080074.1	31.52	1	5	5	14	1.0434	1.065	0.0358097	1.00236	1.12572	1.06654	165	18.7752	6.32861
37700232	Nme1	18102	nucleoside diphosphate kinase A	NP_032730.1	63.16	1	4	8	39	1.04338	1.03433	0.0308671	0.975867	1.04569	1.08056	152	17.1969	7.37158
6755004	Aifm1	26926	apoptosis-inducing factor 1, mitochondrial precursor	NP_036149.1	23.86	1	12	12	27	1.04334	1.076	0.0309246	1.02432	1.13062	1.07259	612	66.7238	9.17334
13470090	Rab3c	67295	ras-related protein Rab-3C	NP_076341.1	36.12	1	4	7	14	1.04315	1.02367	0.00633331	1.02962	1.0301	1.01099	227	25.8556	5.23682
148747526	Rab7	19349	ras-related protein Rab-7a	NP_033031.2	50.24	1	8	8	25	1.04301	1.046	0.0156205	1.04353	1.01962	1.0737	207	23.4748	6.69775
31542421	Crkl	12929	crk-like protein isoform 1	NP_031790.2	24.75	1	6	6	14	1.04292	1.07267	0.0132832	1.07227	1.09569	1.05031	303	33.809	6.7417
7305029	Epb4.1l1	13821	band 4.1-like protein 1 isoform a	NP_038538.1	29.24	2	21	23	73	1.04291	1.05367	0.0184059	1.02517	1.08831	1.04803	879	98.254	5.65576
126723461	Cct8	12469	T-complex protein 1 subunit theta	NP_033970.3	47.08	1	22	22	51	1.04289	1.05433	0.0219266	1.02878	1.09767	1.03579	548	59.5175	5.61768
6754632	Mapk1	26413	mitogen-activated protein kinase 1	NP_036079.1	47.77	1	10	14	41	1.04287	1.05667	0.0320642	0.99615	1.06934	1.1051	358	41.2492	6.97607
118130807	Pnpla8	67452	calcium-independent phospholipase A2-gamma	NP_080440.2	5.93	1	3	3	6	1.04263	1.05067	0.0330975	1.00462	1.03161	1.11546	776	87.3263	9.23193
21450277	Atp1a1	11928	sodium/potassium-transporting ATPase subunit alpha-1 precursor	NP_659149.1	37.15	1	20	41	290	1.04261	1.042	0.0196044	1.00298	1.05776	1.06546	1023	112.91	5.45264
16506279	Spock2	94214	testican-2 precursor	NP_443720.1	9.22	1	4	4	6	1.0426	1.04967	0.0214269	1.08473	1.05336	1.01137	423	46.8329	4.86865
13385294	Pcyox1	66881	prenylcysteine oxidase precursor	NP_080099.1	16.24	1	5	5	16	1.04247	1.069	0.0308923	1.0082	1.10844	1.09124	505	56.4587	6.91748
74315975	Psmd1	70247	26S proteasome non-ATPase regulatory subunit 1	NP_081633.1	14.17	1	11	11	22	1.0424	1.059	0.065577	0.987921	1.19023	0.998593	953	105.663	5.38916
21313156	Dnajb4	67035	dnaJ homolog subfamily B member 4	NP_080202.1	14.24	1	5	5	10	1.04229	1.03067	0.0233833	1.03066	1.07083	0.989767	337	37.7582	8.5874
23956048	Pcdha11	12942	protocadherin alpha-11 precursor	NP_034090.1	2.21	1	2	2	2	1.04226	1.043	0.0414287	1.11825	0.975488	1.03628	950	103.206	5.17334
208431800	Irgq	210146	immunity-related GTPase family Q protein	NP_694774.3	4.12	1	2	2	4	1.04219	1.048	0.0554286	0.939372	1.11984	1.08455	583	59.2868	4.83057
27597069	Prune	229589	protein prune homolog	NP_775482.1	16.08	1	5	5	9	1.04213	1.02133	0.0159827	0.991782	1.02465	1.04658	454	50.2075	5.10986
12963653	Pin1	23988	peptidyl-prolyl cis-trans isomerase NIMA-interacting 1	NP_075860.1	36.97	1	4	4	10	1.04201	1.044	0.0456545	0.95992	1.11664	1.05523	165	18.3591	8.79248
188035915	Aldh7a1	110695	alpha-aminoadipic semialdehyde dehydrogenase isoform b	NP_001120810.1	25.64	2	10	10	29	1.04195	1.058	0.033546	1.06246	1.11413	0.998024	511	55.6096	6.40479
124517676	Tmem178	68027	transmembrane protein 178A precursor	NP_080792.2	4.38	1	2	2	2	1.04195	1.04267	0.0228789	1.00471	1.03884	1.08422	297	33.0601	8.47021
239937489	Trim32	69807	E3 ubiquitin-protein ligase TRIM32	NP_444314.2	9.47	1	4	4	8	1.04172	1.05333	0.0424513	0.968516	1.10432	1.08671	655	72.0113	6.90283
6680596	Kpna3	16648	importin subunit alpha-3	NP_032492.1	11.52	1	2	4	9	1.04171	1.034	0.0480867	0.947332	1.11289	1.04226	521	57.7368	4.94482
19525729	Cryl1	68631	lambda-crystallin homolog	NP_084280.2	14.42	1	2	2	4	1.0415	1.04933	0.0770981	1.05286	1.18107	0.913928	319	35.186	5.85889
254281331	Slc1a4	55963	neutral amino acid transporter A	NP_061349.3	11.28	1	4	5	9	1.04148	1.04733	0.0139802	1.07469	1.0373	1.03022	532	56.0257	5.87158
22128627	Sord	20322	sorbitol dehydrogenase	NP_666238.1	13.45	1	4	4	8	1.04143	1.04833	0.0491743	0.950289	1.09642	1.09946	357	38.2247	7.02002
12963571	Ndufa7	66416	NADH dehydrogenase [ubiquinone] 1 alpha subcomplex subunit 7	NP_075691.1	47.79	1	6	6	27	1.0414	1.04333	0.0283862	0.987842	1.08223	1.06045	113	12.5676	10.1694
161086911	Cdk14	18647	cyclin-dependent kinase 14	NP_035204.2	5.76	1	2	2	4	1.04129	1.04633	0.0637321	0.961045	1.17074	1.00735	469	52.9623	8.92432
161353502	Serpinh1	12406	serpin H1 precursor	NP_033955.2	6.95	1	3	3	6	1.04112	1.05833	0.0512	0.964325	1.07098	1.14002	417	46.5042	8.82178
31981600	Ndufa2	17991	NADH dehydrogenase [ubiquinone] 1 alpha subcomplex subunit 2	NP_035015.2	50.51	1	5	5	11	1.04105	1.03933	0.0213411	1.0193	1.01722	1.08238	99	10.9088	9.99365
160707879	Fmn2	54418	formin-2	NP_062318.2	4.12	1	6	6	11	1.04102	1.035	0.0251064	0.984595	1.05577	1.06415	1578	167.282	5.47803
56699438	Eef1d	66656	elongation factor 1-delta isoform a	NP_083939.1	26.36	1	13	14	32	1.04093	1.04267	0.00938676	1.02966	1.06089	1.03685	660	72.8856	6.50732
110625902	Napg	108123	gamma-soluble NSF attachment protein	NP_082293.1	40.71	1	12	12	52	1.0409	1.02633	0.0203661	1.00435	1.06673	1.00819	312	34.7103	5.41455
6678329	Tgm2	21817	protein-glutamine gamma-glutamyltransferase 2	NP_033399.1	3.21	1	2	2	4	1.04089	1.039	0.042194	0.954572	1.08824	1.07395	686	77.0123	5.09717
21704140	Hibadh	58875	3-hydroxyisobutyrate dehydrogenase, mitochondrial precursor	NP_663542.1	19.7	1	4	4	8	1.04084	1.04667	0.0187824	1.08006	1.04484	1.0153	335	35.4166	8.1333
7709986	Uba2	50995	SUMO-activating enzyme subunit 2	NP_057891.1	7.52	1	5	5	9	1.04075	1.041	0.0118462	1.02143	1.06207	1.04023	638	70.5247	5.23682
244791124	Dpp3	75221	dipeptidyl peptidase 3	NP_598564.2	11.92	1	7	7	13	1.04058	1.05133	0.013776	1.03199	1.07838	1.04377	738	82.8461	5.37646
31543113	Lcp1	18826	plastin-2	NP_032905.2	16.91	1	5	9	18	1.04044	1.05667	0.0354087	1.06368	1.11361	0.992095	627	70.1048	5.32568
30841008	Rab18	19330	ras-related protein Rab-18 isoform 2 precursor	NP_851415.1	33.01	1	5	5	12	1.04041	1.04633	0.0539949	0.953683	1.14104	1.04415	206	23.0207	5.36377
117647240	Madd	228355	MAP kinase-activating death domain protein isoform 9	NP_663502.3	8.6	3	13	13	24	1.0404	1.06	0.00608277	1.06103	1.04913	1.07032	1558	173.093	6.20166
56699425	Nlgn2	216856	neuroligin-2 precursor	NP_942562.2	11.84	1	7	8	15	1.04026	1.03867	0.0237019	1.02841	1.08398	1.00375	836	90.932	6.17627
58037379	Clvs1	74438	clavesin-1	NP_083216.1	10.73	1	3	3	5	1.04018	1.041	0.0363639	0.973617	1.09931	1.05034	354	40.5879	6.72705
75677442	Grlf1	232906	rho GTPase-activating protein 35	NP_766327.3	7.67	1	10	10	17	1.04012	1.03767	0.0393461	0.991671	1.11581	1.00455	1499	170.285	6.60986
356582238	Epn2	13855	epsin-2 isoform 3	NP_001239118.1	8.75	3	4	4	10	1.03984	1.10767	0.0787239	1.11907	0.96605	1.2382	583	62.2151	7.84033
27370304	Slc7a14	241919	probable cationic amino acid transporter	NP_766449.1	5.45	1	4	4	9	1.03974	1.04267	0.0602283	0.964002	1.16098	1.00274	771	83.9288	5.35107
21313544	Bcs1l	66821	mitochondrial chaperone BCS1	NP_080060.1	8.61	1	3	3	6	1.03972	1.08	0.0142945	1.07145	1.10841	1.06085	418	47.3763	7.92822
164519059	Fam131b	76156	protein FAM131B isoform b	NP_001106798.1	7.47	2	2	2	2	1.03969	1.06967	0.158132	0.890652	1.38451	0.93278	348	37.5134	4.4751
27369748	Aldh5a1	214579	succinate-semialdehyde dehydrogenase, mitochondrial precursor	NP_766120.1	34.03	1	15	15	49	1.03927	1.058	0.0247588	1.02133	1.1051	1.04767	523	55.9328	8.25049
225543103	Aldh4a1	212647	delta-1-pyrroline-5-carboxylate dehydrogenase, mitochondrial precursor	NP_780647.3	8.36	1	4	4	7	1.0392	1.03833	0.024902	1.08586	1.02695	1.00222	562	61.8015	8.23584
51783963	Crtc1	382056	CREB-regulated transcription coactivator 1	NP_001004062.1	2.22	1	2	2	2	1.03918	1.04333	0.0758449	0.892271	1.12793	1.11017	630	66.904	6.04932
16716381	Kars	85305	lysine--tRNA ligase isoform 2	NP_444322.1	12.77	2	7	7	13	1.03917	1.019	0.034	0.98468	1.08687	0.985398	595	67.7965	5.93506
163838648	Atp5c1	11949	ATP synthase subunit gamma, mitochondrial isoform b	NP_001106209.1	20.8	2	7	7	37	1.03915	1.029	0.0207445	1.0034	1.07039	1.01391	274	30.2368	8.83643
237757269	Celf2	14007	CUGBP Elav-like family member 2 isoform 7	NP_001153764.1	6.57	7	3	4	9	1.03906	1.04133	0.019342	1.07973	1.02274	1.02088	472	49.946	8.95361
262231799	Inpp5j	170835	phosphatidylinositol 4,5-bisphosphate 5-phosphatase A	NP_766027.2	6.28	1	3	3	10	1.03887	1.035	0.0591805	0.917991	1.10924	1.07767	1003	107.478	9.36377
71043944	Snx1	56440	sorting nexin-1	NP_062701.2	15.93	1	6	7	14	1.03886	1.03033	0.0486016	0.952964	1.11994	1.0184	521	58.8426	5.26221
9625037	Rhog	56212	rho-related GTP-binding protein RhoG precursor	NP_062512.1	40.31	1	5	6	12	1.03882	1.09	0.0215019	1.11109	1.11198	1.04726	191	21.2949	8.11865
429484484	Acox1	11430	peroxisomal acyl-coenzyme A oxidase 1 isoform 2	NP_001258827.1	7.11	2	4	4	7	1.03881	1.037	0.0337095	0.989212	1.0201	1.10203	661	74.6013	8.48486
6679465	Prkcsh	19089	glucosidase 2 subunit beta precursor	NP_032951.1	4.03	1	3	3	6	1.03863	1.051	0.0442757	1.02975	1.13612	0.986773	521	58.7558	4.4624
24418919	Pygb	110078	glycogen phosphorylase, brain form	NP_722476.1	31.08	1	17	22	70	1.03858	1.037	0.0101489	1.01707	1.05025	1.04425	843	96.6685	6.72705
298676452	Carkd	69225	ATP-dependent (S)-NAD(P)H-hydrate dehydratase isoform 2	NP_001177286.1	19.57	2	6	6	14	1.0385	1.058	0.0155671	1.04451	1.0891	1.03996	327	35.1472	8.1333
251823978	Pcx	18563	pyruvate carboxylase, mitochondrial isoform 2	NP_032823.2	17.83	2	16	16	41	1.03837	1.04	0.0217945	1.0353	1.07958	1.00544	1178	129.618	6.7124
9789881	Arl3	56350	ADP-ribosylation factor-like protein 3	NP_062692.1	32.97	1	5	5	9	1.03824	1.04133	0.0380803	0.990825	1.1165	1.0168	182	20.4738	7.23975
149263037	LOC100046079	100046079	cytochrome c oxidase subunit 5B, mitochondrial-like	XP_001475467.1	58.14	1	8	8	41	1.03822	1.04433	0.0356713	0.973468	1.08059	1.07859	129	13.8379	8.11865
254553458	Gpi1	14751	glucose-6-phosphate isomerase	NP_032181.2	39.07	1	20	20	101	1.03796	1.039	0.0293655	0.984574	1.08595	1.04611	558	62.7272	8.1333
358679344	2014-09-06	56526	septin-6 isoform 4	NP_001240635.1	43.56	4	9	20	63	1.03794	1.05	0.00435889	1.05712	1.04151	1.05148	427	48.7328	6.55127
6755911	Txn1	22166	thioredoxin	NP_035790.1	51.43	1	5	5	15	1.03792	1.04867	0.00883804	1.03074	1.05827	1.05667	105	11.6676	4.91943
407262183	LOC675851	675851	NADH dehydrogenase [ubiquinone] 1 subunit C2-like	XP_990709.2	31.96	3	3	3	8	1.03792	1.07967	0.0313174	1.09318	1.01984	1.126	97	11.3837	7.50342
162461907	Hspa9	15526	stress-70 protein, mitochondrial	NP_034611.2	43.89	1	24	25	63	1.03786	1.04433	0.0191862	1.00605	1.06526	1.06233	679	73.4156	6.07471
10946902	Smpd3	58994	sphingomyelin phosphodiesterase 3	NP_067466.1	7.02	1	3	3	5	1.03783	1.047	0.0499433	1.00948	1.14648	0.986093	655	71.152	5.88428
12963569	Ppp1r7	66385	protein phosphatase 1 regulatory subunit 7	NP_075689.1	26.87	1	9	9	17	1.03781	1.03967	0.0198858	0.999701	1.05668	1.06165	361	41.2665	4.91943
357197139	Bag6	224727	large proline-rich protein BAG6 isoform 3	NP_001239398.1	3.48	3	3	3	6	1.03777	1.04067	0.0326871	1.01007	1.10609	1.00643	1122	117.355	6.01123
58037395	Scamp1	107767	secretory carrier-associated membrane protein 1	NP_083429.1	33.14	1	8	8	23	1.03755	1.028	0.022053	0.984714	1.05825	1.04074	338	38.0038	7.7085
18087751	Pcdhgc5	93708	protocadherin gamma subfamily C, 5 precursor	NP_291061.1	5.72	1	3	3	6	1.03751	1.036	0.0138684	1.01688	1.02759	1.06344	944	101.828	5.2749
8394490	Tsnax	53424	translin-associated protein X	NP_058605.1	14.83	1	4	4	8	1.0373	1.03167	0.00856995	1.04771	1.02786	1.0193	290	32.9058	6.55127
30089688	Arrb1	109689	beta-arrestin-1 isoform B	NP_835738.1	8.54	2	4	4	11	1.0373	1.04233	0.00841297	1.02681	1.0443	1.05598	410	46.1868	6.41748
31981458	Glrx	93692	glutaredoxin-1	NP_444338.2	17.76	1	3	3	9	1.03726	1.002	0.0383014	0.926821	1.0255	1.05309	107	11.8631	8.36768
84662730	Fubp1	51886	far upstream element-binding protein 1	NP_476513.2	12.15	1	6	8	13	1.03725	1.02367	0.0181873	1.02449	1.05498	0.992001	642	67.4015	7.60596
34328236	Ubqln2	54609	ubiquilin-2	NP_061268.2	16.3	1	6	6	19	1.03724	1.039	0.069515	1.11051	1.10585	0.900155	638	67.3083	5.22412
226958438	Qk	19317	protein quaking isoform 2	NP_001152988.1	11.91	3	3	3	6	1.03713	1.034	0.0335112	0.96733	1.06852	1.06611	319	35.1084	7.43018
93102413	Galk1	14635	galactokinase	NP_058601.2	5.87	1	2	2	4	1.03702	1.038	0.021166	0.998234	1.0704	1.04553	392	42.2685	5.26221
13386338	Rap2b	74012	ras-related protein Rap-2b precursor	NP_082988.1	37.7	1	4	6	12	1.03698	1.046	0.023029	1.02497	1.09174	1.02143	183	20.4912	4.80518
357394970	Picalm	233489	phosphatidylinositol-binding clathrin assembly protein isoform 6	NP_001239453.1	13.23	3	3	5	16	1.03661	1.071	0.0080829	1.08465	1.07105	1.05749	597	64.607	9.01221
6679078	Nme2	18103	nucleoside diphosphate kinase B	NP_032731.1	68.42	1	5	9	36	1.03646	1.04533	0.0220025	1.00891	1.04182	1.08501	152	17.3519	7.50342
225007593	Hmox2	15369	heme oxygenase 2	NP_034573.2	29.21	1	7	7	15	1.03636	1.04767	0.0276727	1.02095	1.10322	1.01867	315	35.7159	5.87158
183396771	Hspd1	15510	60 kDa heat shock protein, mitochondrial	NP_034607.3	57.94	1	29	29	157	1.0362	1.041	0.0180831	1.00468	1.06172	1.05641	573	60.9174	6.17627
40254361	Hspa4l	18415	heat shock 70 kDa protein 4L	NP_035150.3	40.21	1	26	28	74	1.03613	1.05067	0.0259829	1.01802	1.10182	1.03183	838	94.3225	5.74463
15808988	Eif4h	22384	eukaryotic translation initiation factor 4H	NP_291039.1	13.31	1	3	3	7	1.03604	1.02367	0.044916	1.11039	0.959454	1.00236	248	27.3244	7.2251
110625942	Tdrkh	72634	tudor and KH domain-containing protein	NP_082583.1	5.71	1	2	2	4	1.036	1.03967	0.0446704	0.996223	0.993924	1.12872	560	62.0953	4.94482
27413160	Cbr3	109857	carbonyl reductase [NADPH] 3	NP_766635.1	26.71	1	5	5	9	1.03595	1.08667	0.0381285	1.02218	1.08352	1.15386	277	30.9339	6.56592
114052809	Inf2	70435	inverted formin-2	NP_940803.2	1.18	1	2	2	4	1.03585	1.03567	0.00433333	1.04337	1.03602	1.02786	1271	138.278	5.22412
6755040	Pfn1	18643	profilin-1	NP_035202.1	66.43	1	8	8	32	1.03582	1.03433	0.0172465	1.01054	1.06804	1.02389	140	14.9475	8.27979
114326546	Pgam1	18648	phosphoglycerate mutase 1	NP_075907.2	82.28	1	17	17	121	1.03576	1.051	0.0168622	1.05517	1.07811	1.01983	254	28.8139	7.18115
6753490	Cops4	26891	COP9 signalosome complex subunit 4	NP_036131.1	22.41	1	7	7	14	1.03573	1.03667	0.0078599	1.05165	1.03224	1.02636	406	46.2557	5.8335
162417975	Idh1	15926	isocitrate dehydrogenase [NADP] cytoplasmic	NP_034627.3	32.37	1	15	15	33	1.03548	1.03433	0.01431	1.05223	1.00646	1.04523	414	46.6445	7.1665
33563284	Cops6	26893	COP9 signalosome complex subunit 6	NP_036132.1	29.63	1	6	6	14	1.03537	1.02567	0.0327329	0.982628	1.08977	1.00356	324	35.857	5.73193
10946940	Rab2a	59021	ras-related protein Rab-2A	NP_067493.1	53.77	1	9	9	30	1.0353	1.058	0.0049329	1.05742	1.06664	1.04956	212	23.5328	6.53662
125490368	Pip4k2a	18718	phosphatidylinositol 5-phosphate 4-kinase type-2 alpha	NP_032871.3	21.23	1	4	7	17	1.03524	1.028	0.0326548	1.00136	0.989999	1.09296	405	46.1225	6.99072
119943127	Paip1	218693	polyadenylate-binding protein-interacting protein 1 isoform 2	NP_001073318.1	5.45	2	2	2	2	1.03523	1.036	0.0176163	1.0108	1.0698	1.0274	367	42.0343	4.51318
46559412	Pacsin1	23969	protein kinase C and casein kinase substrate in neurons protein 1 isoform 2	NP_848142.1	45.58	1	14	16	56	1.03522	1.03767	0.012252	1.02275	1.06181	1.02781	441	50.5435	5.23682
188528624	Prmt5	27374	protein arginine N-methyltransferase 5	NP_038796.2	13.19	1	8	8	15	1.0352	1.05467	0.0127192	1.07627	1.05561	1.03223	637	72.6916	6.34131
40254393	Aamdc	66273	mth938 domain-containing protein isoform 2	NP_899074.2	20.49	2	2	2	4	1.03502	1.034	0.0185202	1.06945	1.02679	1.00593	122	13.2357	7.98682
37718993	Ppp2r5b	225849	serine/threonine-protein phosphatase 2A 56 kDa regulatory subunit beta isoform	NP_937811.1	9.66	1	3	4	10	1.03494	1.03433	0.00643775	1.04682	1.02996	1.02589	497	57.3058	6.84424
7106381	Pacsin2	23970	protein kinase C and casein kinase substrate in neurons protein 2	NP_035992.1	12.55	1	5	7	15	1.03487	1.035	0.0433167	0.977642	1.00701	1.12012	486	55.7982	5.19873
189339262	Atp6v1c1	66335	V-type proton ATPase subunit C 1	NP_079770.2	35.86	1	13	13	38	1.03485	1.05933	0.011893	1.03959	1.05729	1.08108	382	43.8599	7.45947
6806917	Gm2a	14667	ganglioside GM2 activator precursor	NP_034429.1	8.81	1	2	2	4	1.03484	1.03833	0.0408139	0.957363	1.07255	1.08496	193	20.8108	5.89697
22122333	Kcnc4	99738	potassium voltage-gated channel subfamily C member 4	NP_666034.1	3.98	1	1	2	2	1.0347	1.18233	0.314229	1.36634	1.6108	0.57005	628	68.6116	7.04932
13385726	Uqcrb	67530	cytochrome b-c1 complex subunit 7	NP_080495.1	37.84	1	6	6	22	1.03461	1.032	0.0123423	1.02468	1.05597	1.01493	111	13.5529	9.11475
28076935	Dctn2	69654	dynactin subunit 2 isoform 3	NP_081427.1	42.04	3	13	13	45	1.03455	1.04567	0.00592549	1.03651	1.0568	1.04298	402	44.0897	5.26221
6753050	Bin1	30948	myc box-dependent-interacting protein 1 isoform 1	NP_033798.1	37.41	1	17	18	70	1.03448	1.054	0.0125831	1.0288	1.06939	1.06392	588	64.4302	5.03369
31543918	Ube2v2	70620	ubiquitin-conjugating enzyme E2 variant 2 isoform 1	NP_076074.2	33.1	2	5	5	11	1.03445	1.03633	0.0160451	1.01613	1.06794	1.02453	145	16.3562	8.08936
326381098	Sars	20226	serine--tRNA ligase, cytoplasmic isoform 2	NP_001191908.1	19.53	2	8	8	23	1.03436	1.054	0.0274651	1.00114	1.09263	1.06823	512	58.3517	6.30322
37693505	Abi2	329165	abl interactor 2 isoform 3	NP_937760.1	21.97	3	6	7	13	1.03435	1.113	0.0185203	1.07599	1.13293	1.1304	446	49.3565	6.01123
256355015	Erlin1	226144	erlin-1	NP_001157831.1	9.77	1	2	4	5	1.03432	1.03567	0.034031	1.08427	1.05255	0.970016	348	39.1573	7.21045
21312626	Ist1	71955	IST1 homolog	NP_082294.1	9.94	1	4	4	8	1.03418	1.03267	0.022674	1.01114	1.00906	1.07759	362	39.4435	5.43994
6753882	Fkbp4	14228	peptidyl-prolyl cis-trans isomerase FKBP4	NP_034349.1	17.47	1	9	9	16	1.03417	1.03267	0.00617342	1.02134	1.04211	1.03462	458	51.5399	5.71924
126722834	Tnc	21923	tenascin precursor	NP_035737.2	1.63	1	3	3	6	1.03413	1.04267	0.0596247	1.03352	1.1495	0.943654	2019	221.737	4.90674
6755212	Psme1	19186	proteasome activator complex subunit 1	NP_035319.1	14.86	1	5	5	12	1.03403	1.013	0.0215174	0.989893	1.05626	0.993096	249	28.655	5.97314
13994209	Wasf1	83767	wiskott-Aldrich syndrome protein family member 1	NP_114083.1	9.3	1	3	4	14	1.03379	1.03233	0.0387528	0.977279	1.01319	1.10667	559	61.4708	6.3667
339895909	Adk	11534	adenosine kinase isoform 2	NP_001229970.1	29.28	2	8	8	22	1.03375	1.03167	0.0588907	0.915266	1.10365	1.07601	345	38.4275	6.03662
118150658	Ndrg1	17988	protein NDRG1	NP_032707.2	7.87	1	2	2	4	1.03365	1.034	0.0295973	1.0278	0.985904	1.08819	394	42.9809	6.1001
160707901	Syn1	20964	synapsin-1 isoform a	NP_038708.3	63.03	2	26	27	206	1.03359	1.037	0.031193	1	1.09895	1.01225	706	74.0516	9.80322
89337262	Flad1	319945	FAD synthase	NP_796015.2	12.8	1	5	5	10	1.03355	1.02933	0.00392992	1.02437	1.02665	1.03712	492	54.732	6.63916
13385554	Cap2	67252	adenylyl cyclase-associated protein 2	NP_080332.1	30.04	1	10	12	32	1.03354	1.03367	0.0218657	0.991626	1.04325	1.06576	476	52.8289	6.43018
21312189	Isca1	69046	iron-sulfur cluster assembly 1 homolog, mitochondrial precursor	NP_081197.1	16.28	1	2	2	7	1.03352	1.08333	0.0104137	1.08168	1.1024	1.06636	129	14.1794	9.0708
13259378	Stx1b	56216	syntaxin-1B	NP_077725.1	39.24	1	14	15	71	1.03347	1.01267	0.0186577	0.976631	1.02098	1.04044	288	33.2238	5.37646
21313458	Nol3	78688	nucleolar protein 3	NP_084428.1	28.18	1	4	4	10	1.03344	1.03133	0.0291681	0.975968	1.04348	1.07453	220	24.5524	4.06885
110625886	Ppp2r2a	71978	serine/threonine-protein phosphatase 2A 55 kDa regulatory subunit B alpha isoform isoform 1	NP_082308.1	27.52	1	11	11	21	1.0333	1.05733	0.0174865	1.03647	1.09232	1.04379	447	51.6595	6.20166
33468999	Comtd1	69156	catechol O-methyltransferase domain-containing protein 1	NP_081241.1	10.69	1	2	2	4	1.03302	1.036	0.0690821	1.15856	0.920022	1.0291	262	28.9425	8.32373
254540027	Mdh1	17449	malate dehydrogenase, cytoplasmic	NP_032644.3	48.5	1	20	20	115	1.033	1.03367	0.0183515	0.998173	1.05939	1.04381	334	36.4881	6.58057
21313468	Tsfm	66399	elongation factor Ts, mitochondrial precursor	NP_079813.1	12.65	1	2	2	6	1.03279	1.11033	0.0760752	1.04547	1.2618	1.02412	324	35.3121	7.06396
31982030	Arhgdia	192662	rho GDP-dissociation inhibitor 1	NP_598557.3	31.37	1	6	6	23	1.03277	1.026	0.0495715	0.989941	0.963791	1.1242	204	23.3928	5.19873
13385090	Cox6b1	110323	cytochrome c oxidase subunit 6B1	NP_079904.1	45.35	1	4	4	12	1.03265	1.07533	0.0593362	1.01466	1.01709	1.194	86	10.0649	8.71924
407261373	LOC100048119	100048119	prostaglandin E synthase 3-like	XP_003946238.1	40	1	6	6	15	1.03264	1.038	0.021362	1.00115	1.03811	1.07479	160	18.7094	4.55127
469832293	Crk	12928	adapter molecule crk isoform 1	NP_001264148.1	37.25	2	6	6	17	1.03239	1.04333	0.0248753	1.01647	1.09301	1.02098	204	22.8755	5.47803
31324569	Ncald	52589	neurocalcin-delta	NP_598855.2	25.91	1	2	5	17	1.0323	1.036	0.0735459	0.889084	1.10461	1.11351	193	22.2309	5.35107
224922803	Gpd2	14571	glycerol-3-phosphate dehydrogenase, mitochondrial precursor	NP_034404.3	45.94	1	24	24	63	1.03227	1.02733	0.0121701	1.03918	1.04039	1.00272	727	80.9025	6.60986
21313679	Atp5h	71679	ATP synthase subunit d, mitochondrial	NP_082138.1	68.94	1	11	11	52	1.03222	1.02367	0.02021	0.989125	1.05909	1.02263	161	18.7376	5.69385
27754105	Ube2g1	67128	ubiquitin-conjugating enzyme E2 G1	NP_080261.2	11.76	1	2	2	2	1.03218	1.042	0.0711641	0.902778	1.13834	1.08529	170	19.4969	5.30029
6671549	Prdx6	11758	peroxiredoxin-6	NP_031479.1	60.71	1	12	12	54	1.03215	1.023	0.0144222	1.00289	1.05125	1.01506	224	24.811	6.3667
262263372	Ahcy	269378	adenosylhomocysteinase	NP_057870.3	19.21	1	7	7	18	1.0321	1.016	0.00680686	1.02889	1.00594	1.0129	432	47.6573	6.53662
31981310	Bcap31	27061	B-cell receptor-associated protein 31	NP_036190.2	21.22	1	5	5	16	1.03206	1.03233	0.0144029	1.04155	1.0044	1.05087	245	27.939	8.70459
22267442	Uqcrc2	67003	cytochrome b-c1 complex subunit 2, mitochondrial precursor	NP_080175.1	50.99	1	17	17	63	1.03205	1.03267	0.020955	0.993953	1.06617	1.03828	453	48.205	9.24658
85861224	Gria2	14800	glutamate receptor 2 isoform 2 precursor	NP_038568.2	26.16	1	15	20	52	1.03203	1.03833	0.0534301	0.958675	1.14002	1.01644	883	98.7263	7.75244
94400773	Nqo1	18104	NAD(P)H dehydrogenase [quinone] 1	NP_032732.3	6.2	1	2	2	4	1.032	1.04267	0.0687806	0.911278	1.07448	1.14348	274	30.94	8.71924
16930823	Prosc	114863	proline synthase co-transcribed bacterial homolog protein isoform a	NP_473398.1	20.07	1	5	5	9	1.03194	1.017	0.0441059	0.991041	1.1034	0.957387	274	30.0296	8.26514
21450625	Eif4a1	13681	eukaryotic initiation factor 4A-I isoform 1	NP_659207.1	30.3	2	4	10	40	1.03186	1.01633	0.00956264	1.03249	1.01846	0.998849	406	46.1246	5.47803
6755080	Prkcg	18752	protein kinase C gamma type	NP_035232.1	33.72	1	17	19	42	1.03185	1.04133	0.0097354	1.05347	1.04855	1.02198	697	78.3071	7.45947
227330561	Sparcl1	13602	SPARC-like protein 1 precursor	NP_034227.3	23.38	1	10	10	19	1.0318	1.01967	0.0221008	1.03124	0.977381	1.05091	650	72.2428	4.60205
31980840	Rab11a	53869	ras-related protein Rab-11A	NP_059078.2	41.67	2	7	7	27	1.03174	1.02767	0.0242647	0.989671	1.07328	1.02048	216	24.3784	6.56592
66392160	Vps13a	271564	vacuolar protein sorting-associated protein 13A	NP_766616.2	1.67	1	5	5	8	1.03166	1.015	0.0295127	1.04272	1.04622	0.955814	3166	359.173	6.18896
238814391	Cct7	12468	T-complex protein 1 subunit eta	NP_031664.3	34.01	1	16	16	48	1.03165	1.03367	0.0109899	1.01441	1.03522	1.05189	544	59.6141	7.84033
6680924	Cfl1	12631	cofilin-1	NP_031713.1	66.27	1	12	14	61	1.03165	1.03233	0.0291681	0.976647	1.07593	1.04428	166	18.5477	8.08936
17978276	Hnmt	140483	histamine N-methyltransferase	NP_536710.1	14.24	1	3	3	3	1.03164	1.03433	0.0392824	0.965136	1.03657	1.10089	295	33.6429	5.05908
33859604	Psmc2	19181	26S protease regulatory subunit 7	NP_035318.1	21.68	1	9	9	30	1.0316	1.03133	0.0298682	0.989093	1.0887	1.01562	475	52.8332	6.27783
18017605	Ube2n	93765	ubiquitin-conjugating enzyme E2 N	NP_542127.1	60.53	2	7	7	20	1.03129	1.058	0.0240208	1.01207	1.06905	1.09341	152	17.127	6.56592
165377214	Slc20a2	20516	sodium-dependent phosphate transporter 2 precursor	NP_035524.2	2.59	1	2	2	4	1.03111	1.03433	0.0671971	1.1047	1.09773	0.90042	656	70.8203	6.48096
121949779	Tmpo	21917	lamina-associated polypeptide 2 isoform zeta	NP_001073603.1	28	6	4	4	7	1.03101	1.07267	0.0293617	1.03256	1.12969	1.05458	225	24.9751	8.68994
228008337	Psmc3	19182	26S protease regulatory subunit 6A	NP_032974.2	19.23	1	8	8	18	1.03093	1.04333	0.038255	0.966988	1.08578	1.07663	442	49.5176	5.18604
31559926	Zadh2	225791	zinc-binding alcohol dehydrogenase domain-containing protein 2	NP_666202.2	18.57	1	4	4	7	1.03088	1.03967	0.0492691	1.11326	0.946495	1.05968	377	40.5031	7.41553
31980942	Impa1	55980	inositol monophosphatase 1	NP_061352.2	35.74	1	8	8	18	1.03087	1.05367	0.0220404	1.02521	1.03904	1.09705	277	30.4092	5.18604
22164798	Selenbp1	20341	selenium-binding protein 1	NP_033176.2	9.75	1	4	4	10	1.03079	1.01133	0.00417665	1.01631	1.0034	1.01483	472	52.4804	6.29053
244790001	Mpst	246221	3-mercaptopyruvate sulfurtransferase	NP_001155964.1	22.56	1	4	4	7	1.0307	1.08833	0.0219873	1.04725	1.09609	1.12226	297	33.0765	6.46826
16716503	Cadm3	94332	cell adhesion molecule 3 precursor	NP_444429.1	27.27	1	8	8	20	1.03063	1.03633	0.030443	0.981141	1.0857	1.04163	396	42.9375	5.79541
6755560	Slc4a1	20533	band 3 anion transport protein	NP_035533.1	7.1	1	5	5	16	1.03054	1.03067	0.0233975	0.99063	1.07238	1.02865	929	103.07	5.45264
188219524	Dpysl4	26757	dihydropyrimidinase-related protein 4	NP_036123.3	38.46	1	13	15	48	1.03033	1.035	0.0207846	0.999236	1.07148	1.03462	572	61.8885	6.97607
6678303	Tfam	21780	transcription factor A, mitochondrial precursor	NP_033386.1	12.35	1	4	4	9	1.03029	1.022	0.0190088	1.00398	1.06012	1.00177	243	27.9696	9.68604
125656150	Hsdl2	72479	hydroxysteroid dehydrogenase-like protein 2	NP_077217.2	4.29	1	2	2	4	1.03022	1.034	0.0363868	0.969571	1.03593	1.0955	490	54.1739	6.7417
108860695	Cbx3	12417	chromobox protein homolog 3	NP_031650.3	18.58	2	3	3	3	1.03019	1.03333	0.0249087	1.05228	0.984034	1.06437	183	20.7984	5.32568
84042523	Ctsa	19025	lysosomal protective protein isoform b preproprotein	NP_001033581.1	6.33	2	2	2	4	1.02999	1.049	0.0441927	1.07884	1.10597	0.962052	474	53.8095	5.85889
339895916	Ap1b1	11764	AP-1 complex subunit beta-1 isoform 3	NP_001229973.1	30.13	2	11	25	87	1.02986	1.022	0.0153079	0.999224	1.0508	1.01565	946	104.226	5.12256
84794552	Pebp1	23980	phosphatidylethanolamine-binding protein 1	NP_061346.2	55.08	1	6	6	16	1.02983	1.03133	0.0283451	0.97525	1.06498	1.05383	187	20.8173	5.40186
23956138	Sbds	66711	ribosome maturation protein SBDS	NP_075737.1	6.8	1	2	2	4	1.02973	1.03267	0.0386192	0.975479	1.10582	1.01654	250	28.7623	8.76318
27369928	Dars2	226539	aspartate--tRNA ligase, mitochondrial precursor	NP_766232.1	5.67	1	3	3	5	1.02961	1.062	0.0538919	0.959471	1.14069	1.08621	653	74.0552	6.97607
61657921	Kif5b	16573	kinesin-1 heavy chain	NP_032474.2	19.52	1	14	19	42	1.02957	1.01833	0.0127846	0.993222	1.03398	1.02784	963	109.484	6.44287
283135194	Atp13a1	170759	probable cation-transporting ATPase 13A1	NP_573487.2	1.83	1	2	2	4	1.02952	1.029	0.0255408	1.05243	0.978181	1.05736	1200	132.303	8.03076
124486747	Agl	77559	glycogen debranching enzyme	NP_001074795.1	6.2	1	11	11	20	1.02935	1.03233	0.0185592	1.00922	1.01921	1.06875	1532	174.175	6.7417
28077049	Chmp4b	75608	charged multivesicular body protein 4b	NP_083638.1	38.39	1	8	8	18	1.02932	1.00667	0.0246667	0.981714	1.0565	0.981792	224	24.9206	4.81787
12963591	Stoml2	66592	stomatin-like protein 2, mitochondrial	NP_075720.1	15.01	1	4	4	7	1.0293	1.01767	0.0148361	0.993701	1.04543	1.01418	353	38.3612	8.86572
6680237	Hn1	15374	hematological and neurological expressed 1 protein	NP_032284.1	37.01	1	3	3	8	1.02925	1.03733	0.0531862	0.951567	1.13471	1.02522	154	16.0708	5.31299
27229051	Necap1	67602	adaptin ear-binding coat-associated protein 1	NP_080543.2	34.55	1	6	6	13	1.02919	1.011	0.025632	0.980911	1.06196	0.990142	275	29.6211	6.37939
6754524	Ldha	16828	L-lactate dehydrogenase A chain isoform 1	NP_034829.1	43.37	2	14	15	85	1.02918	1.03467	0.0245651	0.991019	1.03677	1.07632	332	36.4752	7.73779
21704010	Tiprl	226591	TIP41-like protein	NP_663488.1	19.19	1	4	4	8	1.02905	1.01633	0.0177983	0.991845	1.00565	1.05091	271	31.2336	5.63037
315507139	Pfdn4	109054	prefoldin 4 isoform 3	NP_001186831.1	20.77	2	2	2	6	1.02904	1.03067	0.0127845	1.05639	1.01515	1.02053	130	14.7223	4.50049
[truncated: 691 more rows]

## Sheet: Upregulated
Accession	Gene symbol	Entrez ID	Protein description	Refseq Protein accession	ΣCoverage	Σ# Proteins	Σ# Unique Peptides	Σ# Peptides	Σ# PSMs	Ratio values: (129+130+131)/(126+127+128)	Mean	SEM	Ratio values: 129/126	Ratio values: 130/127	Ratio values: 131/128	# AAs	MW [kDa]	calc. pI
21312554	2010107E04Rik	70257	6.8 kDa mitochondrial proteolipid	NP_081636.1	13.79	1	2	2	5	5.13722	5.46867	0.270654	5.39957	5.96833	5.03758	58	6.69359	9.99365
31982755	Vim	22352	vimentin	NP_035831.2	23.82	1	9	11	33	2.76346	2.864	0.0737586	2.72853	2.98326	2.87952	466	53.6551	5.12256
84000448	Gfap	14580	glial fibrillary acidic protein isoform 2	NP_034407.2	35.81	1	14	16	46	2.60941	2.65067	0.049539	2.74896	2.61242	2.59104	430	49.8695	5.33838
161760667	Lmna	16905	prelamin-A/C isoform C	NP_001104572.1	10.98	3	6	6	15	2.61424	2.58267	0.109188	2.56484	2.77976	2.40304	574	65.4067	6.80029
37360977	Erc2	238988	ERC protein 2	NP_808482.2	8.18	1	8	9	18	2.48875	2.48933	0.0368616	2.45453	2.56341	2.45009	1002	115.431	7.57666
28316760	Hist1h2bb	319178	histone H2B type 1-B	NP_783595.1	47.62	9	7	7	24	2.39302	2.38133	0.0464914	2.3219	2.34878	2.47256	126	13.9436	10.3159
30061327	Hist1h2ah	319168	histone H2A type 1-H	NP_783590.1	40.63	10	2	6	31	2.29306	2.366	0.304708	2.08063	2.97541	2.04229	128	13.9418	11.0337
13430890	Hist1h1e	50709	histone H1.4	NP_056602.1	37.9	1	3	10	29	2.2682	2.28867	0.0834772	2.26362	2.4441	2.15829	219	21.964	11.1069
31560697	H1f0	14958	histone H1.0	NP_032223.2	29.9	1	7	7	16	2.23164	2.27733	0.0647311	2.31597	2.15064	2.36497	194	20.8482	10.9019
30061345	Hist1h3i	319153	histone H3.1	NP_835514.1	21.32	2	4	4	8	2.19971	2.21067	0.156753	2.20866	2.48276	1.94044	136	15.3945	11.1216
306482623	Hist1h4m	100041230	histone H4	NP_001182350.1	54.37	1	9	9	34	2.18953	2.20933	0.0476806	2.12902	2.20538	2.2936	103	11.3604	11.356
124286811	Nefh	380684	neurofilament heavy polypeptide	NP_035034.2	15.87	1	16	18	38	2.10842	2.13833	0.059032	2.02432	2.22113	2.16986	1090	116.924	5.80811
148539957	Ina	226180	alpha-internexin	NP_666212.3	45.31	1	16	19	61	2.11324	2.13733	0.0593446	2.08003	2.25639	2.07622	501	55.3493	5.40186
39204499	Nefl	18039	neurofilament light polypeptide	NP_035040.1	51.75	1	23	26	87	2.09252	2.11733	0.051802	2.09153	2.2167	2.04325	543	61.4711	4.64014
112363107	Nefm	18040	neurofilament medium polypeptide	NP_032717.2	37.5	1	29	32	96	2.15576	2.081	0.0184752	2.08086	2.04903	2.11342	848	95.8836	4.77979
323637463	Rapgef4	56508	rap guanine nucleotide exchange factor 4 isoform 3	NP_001191095.1	4.5	3	3	3	6	1.99774	2.00567	0.103057	1.84202	2.19576	1.97855	867	99.4409	7.1958
126157504	Srrm2	75956	serine/arginine repetitive matrix protein 2	NP_780438.2	2.76	1	6	6	11	2.00236	1.98067	0.0674718	1.89577	2.11358	1.93167	2607	283.41	12.0884
76881807	Serpina1b	20701	alpha-1-antitrypsin 1-2 precursor	NP_033270.3	24.46	1	2	8	26	1.95114	1.95767	0.0700508	1.91256	1.86451	2.09453	413	45.9455	5.5415
113195686	Lmnb2	16907	lamin-B2	NP_034852.2	12.92	1	6	6	13	1.97443	1.95233	0.0148136	1.95917	1.92441	1.97356	596	67.2773	5.50342
256665245	Cpsf7	269061	cleavage and polyadenylation specificity factor subunit 7 isoform 2	NP_001157744.1	5.84	2	3	3	5	1.97792	1.94667	0.0834712	1.7835	2.05659	2.00026	462	51.0258	7.78174
9845257	Hist1h1c	50708	histone H1.2	NP_056601.1	40.09	1	5	10	28	1.94707	1.943	0.0491663	1.87108	1.9209	2.0373	212	21.2537	11.0044
16418339	Rpl10	110954	60S ribosomal protein L10	NP_443067.1	15.89	2	3	3	5	1.87752	1.87733	0.0460953	1.83986	1.82257	1.96898	214	24.5879	10.0815
117320548	Ptpn4	19258	tyrosine-protein phosphatase non-receptor type 4	NP_064317.2	3.13	1	2	2	2	1.85971	1.86333	0.0486016	1.79441	1.95735	1.83924	926	105.765	7.25439
153791358	Sf3b1	81898	splicing factor 3B subunit 1	NP_112456.2	2.15	1	2	2	4	1.8625	1.86133	0.0179103	1.89338	1.83112	1.85999	1304	145.738	7.09326
160358825	Apoh	11818	beta-2-glycoprotein 1 precursor	NP_038503.4	7.25	1	2	2	4	1.85279	1.85567	0.0726965	1.9652	1.88376	1.7176	345	38.5929	8.22119
115583687	Prpf8	192159	pre-mRNA-processing-splicing factor 8	NP_619600.2	1.63	1	3	3	6	1.84341	1.85233	0.0201852	1.83872	1.89207	1.82641	2335	273.443	8.83643
13386106	Nudt21	68219	cleavage and polyadenylation specificity factor subunit 5	NP_080899.1	19.82	1	3	3	6	1.84691	1.85067	0.0431676	1.80793	1.80706	1.93713	227	26.2237	8.82178
164565377	U2af2	22185	splicing factor U2AF 65 kDa subunit isoform 2	NP_598432.2	7.22	2	3	3	7	1.83957	1.83933	0.0148586	1.82276	1.86918	1.82562	471	53.087	9.08545
117168299	Grin2b	14812	glutamate receptor ionotropic, NMDA 2B precursor	NP_032197.3	2.02	1	2	2	4	1.83198	1.83467	0.0545965	1.80321	1.94102	1.75974	1482	165.887	6.87354
188219589	Lmnb1	16906	lamin-B1	NP_034851.2	14.8	1	10	10	22	1.81179	1.82733	0.0897521	1.72318	2.0064	1.7534	588	66.7448	5.16064
14149645	Mecp2	17257	methyl-CpG-binding protein 2 isoform 2	NP_034918.1	10.74	2	5	5	12	1.84695	1.822	0.0606658	1.79755	1.937	1.73073	484	52.2755	9.96436
309263647	Syngap1	240057	ras GTPase-activating protein SynGAP	XP_003086099.1	9.91	3	8	8	17	1.80921	1.81667	0.0592209	1.72623	1.79609	1.92819	1251	137.69	8.92432
21426893	Hist1h1b	56702	histone H1.5	NP_064418.1	29.15	1	4	7	15	1.79991	1.816	0.072148	1.75231	1.9596	1.73629	223	22.5624	10.9165
7304875	Ahsg	11625	alpha-2-HS-glycoprotein isoform 1 precursor	NP_038493.1	21.16	2	5	5	17	1.75121	1.805	0.0578388	1.69513	1.89118	1.82851	345	37.3017	6.50732
283436182	Hnrnpc	15381	heterogeneous nuclear ribonucleoproteins C1/C2 isoform 4	NP_001164455.1	22.26	4	7	7	15	1.81805	1.799	0.016	1.76716	1.81535	1.81539	292	32.2038	5.08447
163310765	Alb	11657	serum albumin precursor	NP_033784.2	61.51	1	35	36	216	1.77597	1.77567	0.0233333	1.73884	1.8191	1.76913	608	68.6477	6.07471
85362729	Camk2g	12325	calcium/calmodulin-dependent protein kinase type II subunit gamma isoform 3	NP_001034228.1	18.99	3	5	10	29	1.85913	1.77367	0.0484505	1.67982	1.79922	1.84196	495	55.9255	7.18115
28916677	Camk2a	12322	calcium/calmodulin-dependent protein kinase type II subunit alpha isoform 2	NP_803126.1	39.12	1	12	18	46	1.74047	1.773	0.0814637	1.90568	1.78849	1.62526	478	54.0805	7.07861
124487319	Cit	12704	citron Rho-interacting kinase	NP_031734.3	1.9	1	4	4	7	1.7699	1.77167	0.00698411	1.78149	1.77553	1.7577	2055	235.216	6.56592
283837783	Unc13a	382018	protein unc-13 homolog A	NP_001025044.2	3.68	1	5	5	10	1.74896	1.76633	0.0226372	1.77055	1.80302	1.72478	1712	193.66	5.24951
12963655	Rpl38	67671	60S ribosomal protein L38	NP_075861.1	34.29	1	3	3	6	1.74571	1.76633	0.0925425	1.71548	1.94646	1.6384	70	8.19872	10.0962
60592786	Rims1	116837	regulating synaptic membrane exocytosis protein 1 isoform 5	NP_001012643.1	3.16	5	3	3	6	1.7001	1.766	0.0685954	1.75034	1.89209	1.6559	1299	144.84	9.14404
40018610	Snrnp200	320632	U5 small nuclear ribonucleoprotein 200 kDa helicase	NP_796188.2	1.83	1	4	4	7	1.74507	1.76233	0.071373	1.65358	1.89669	1.73626	2136	244.392	6.06201
58219050	Ociad2	433904	OCIA domain-containing protein 2	NP_081226.1	11.69	1	2	2	4	1.74953	1.755	0.0610246	1.69705	1.69142	1.87707	154	16.9147	9.40771
6677785	Rpl37a	19981	60S ribosomal protein L37a	NP_033110.1	16.3	1	2	2	4	1.733	1.73967	0.036997	1.71685	1.69042	1.81171	92	10.2685	10.4331
116089329	Srcin1	56013	SRC kinase signaling inhibitor 1	NP_061361.2	24.08	1	25	25	63	1.67117	1.73167	0.0246599	1.69873	1.77986	1.7163	1217	130.53	9.24658
124487407	Bsn	12217	protein bassoon	NP_031593.2	16.46	1	41	41	88	1.73122	1.72667	0.00635959	1.73162	1.73433	1.71368	3942	418.587	7.7085
225543409	Pspc1	66645	paraspeckle component 1	NP_079958.3	5.35	1	2	3	6	1.72336	1.72533	0.0316351	1.66518	1.7716	1.7387	523	58.7213	6.66846
146219849	Ctnnd1	12388	catenin delta-1 isoform 3	NP_001078918.1	3.37	4	2	2	4	1.67782	1.71967	0.259356	1.97277	1.20109	1.98515	830	92.4208	7.15186
222418589	3110047P20Rik	319807	leucine-rich repeat and WD repeat-containing protein KIAA1239	NP_795980.2	0.98	1	2	2	4	1.71075	1.71533	0.0747982	1.71111	1.84658	1.58792	1742	197.288	6.15088
254675251	Plec	18810	plectin isoform 1d	NP_958792.2	12.92	11	48	48	98	1.70083	1.71367	0.022908	1.67171	1.71815	1.75088	4511	513.419	5.77002
244790095	Myef2	17876	myelin expression factor 2 isoform 3	NP_001155890.1	6.36	3	3	3	6	1.6164	1.70233	0.0559832	1.74149	1.77394	1.59171	550	59.5055	8.74854
6678085	Serpina1d	20703	alpha-1-antitrypsin 1-4 precursor	NP_033272.1	26.63	1	3	9	26	1.74204	1.697	0.0333816	1.64273	1.68984	1.75833	413	45.9694	5.43994
226693374	Rb1cc1	12421	RB1-inducible coiled-coil protein 1	NP_033956.2	1.7	1	2	2	2	1.68139	1.684	0.0427122	1.62467	1.76717	1.65959	1588	182.234	5.49072
126723102	Efr3b	668212	protein EFR3 homolog B	NP_001075952.1	5.75	1	3	3	6	1.6319	1.68267	0.0993987	1.51521	1.67383	1.85892	817	92.3477	6.53662
55741555	Rpl34	68436	60S ribosomal protein L34 isoform 2	NP_001005859.1	19.66	1	3	3	8	1.70217	1.67667	0.0437582	1.75648	1.66855	1.60512	117	13.2844	11.4731
25141233	Matr3	17184	matrin-3	NP_034901.2	12.41	1	9	9	26	1.72871	1.671	0.0165227	1.64115	1.69797	1.67355	846	94.5718	6.25244
37674277	Hnrnpa3	229279	heterogeneous nuclear ribonucleoprotein A3 isoform a	NP_932758.1	14.25	2	4	6	11	1.60679	1.667	0.0661539	1.57436	1.79536	1.63221	379	39.6276	9.01221
23956214	Sfpq	71514	splicing factor, proline- and glutamine-rich	NP_076092.1	8.73	1	6	6	11	1.66804	1.66433	0.015899	1.69551	1.64581	1.65098	699	75.3943	9.43701
254675270	Rps5	20103	40S ribosomal protein S5	NP_033121.2	18.14	1	3	3	6	1.65235	1.66367	0.0464052	1.74981	1.59124	1.6503	204	22.8621	9.71533
118582271	Srsf1	110809	serine/arginine-rich splicing factor 1 isoform 2	NP_001071635.1	17.91	2	4	4	7	1.65881	1.66267	0.0597895	1.57135	1.77537	1.64151	201	22.306	7.94287
114052106	Snrpa	53607	U1 small nuclear ribonucleoprotein A	NP_056597.3	12.89	1	4	4	8	1.67139	1.66233	0.0458851	1.64812	1.59104	1.74831	287	31.8145	9.80322
254028159	Safb	224903	scaffold attachment factor B1	NP_001156772.1	3.09	1	2	3	3	1.65309	1.65867	0.0681966	1.70198	1.7487	1.52544	937	105.04	5.35107
22164786	Cacnb4	12298	voltage-dependent L-type calcium channel subunit beta-4 isoform b	NP_666235.1	9.05	2	3	5	7	1.68404	1.65533	0.0294524	1.60508	1.70674	1.65395	486	54.5856	8.08936
67906204	Scn2b	72821	sodium channel subunit beta-2 precursor	NP_001014761.1	19.53	1	4	4	7	1.66663	1.65067	0.0355731	1.58126	1.67279	1.69824	215	24.2122	6.53662
160358829	Hpx	15458	hemopexin precursor	NP_059067.2	25	1	8	8	22	1.61637	1.65	0.0585178	1.58887	1.76747	1.5938	460	51.2852	7.79639
6671565	Ap3d1	11776	AP-3 complex subunit delta-1	NP_031486.1	14.18	1	12	12	26	1.59974	1.64667	0.0123468	1.62184	1.65964	1.65821	1199	134.996	7.37158
22095003	Sf3a3	75062	splicing factor 3A subunit 3	NP_083433.1	6.79	1	3	3	6	1.64385	1.64633	0.0580813	1.69157	1.71575	1.53106	501	58.8052	5.33838
149250091	Gm14059	670832	40S ribosomal protein S12-like	XP_001480687.1	46.21	5	6	6	12	1.6539	1.64267	0.0487214	1.72152	1.55433	1.65202	132	14.5045	7.92822
171543871	Hp1bp3	15441	heterochromatin protein 1-binding protein 3 isoform 2	NP_001116368.1	11.43	2	7	7	10	1.58868	1.63967	0.0818664	1.53963	1.80188	1.57736	516	56.806	9.78857
51172612	Gc	14473	vitamin D-binding protein precursor	NP_032122.1	8.82	1	2	2	2	1.63408	1.63633	0.0961047	1.82821	1.5278	1.55284	476	53.565	5.50342
226494680	Ttc7b	104718	tetratricopeptide repeat domain 7B	NP_001028385.1	5.58	1	4	4	12	1.62607	1.636	0.0591016	1.52938	1.64625	1.7329	843	94.1438	6.90283
25470894	Cpne7	102278	copine-7	NP_733785.1	6.82	1	2	3	6	1.62104	1.633	0.0452143	1.54895	1.64595	1.7037	557	61.8519	5.40186
244792613	Tnik	665113	traf2 and NCK-interacting protein kinase isoform 3	NP_001156480.1	2.95	4	3	4	9	1.63636	1.63067	0.0680106	1.6708	1.72253	1.49756	1323	150.274	7.26904
110347473	Apoa4	11808	apolipoprotein A-IV precursor	NP_031494.2	9.87	1	3	3	6	1.63095	1.629	0.100534	1.53337	1.52441	1.8297	395	45.001	5.46533
23956082	Rpl5	100503670	60S ribosomal protein L5	NP_058676.1	9.43	2	3	3	5	1.61042	1.62833	0.0442016	1.69147	1.65053	1.54252	297	34.3787	9.77393
16716343	Cox6c	12864	cytochrome c oxidase subunit 6C	NP_444301.1	44.74	1	5	5	13	1.68129	1.628	0.0305123	1.57851	1.68436	1.62127	76	8.46351	10.1401
13385598	Snrpd3	67332	small nuclear ribonucleoprotein Sm D3	NP_080371.1	15.08	1	2	2	4	1.60141	1.62067	0.0879665	1.55405	1.79473	1.51263	126	13.9073	10.3159
58037145	Snrpd2	107686	small nuclear ribonucleoprotein Sm D2	NP_081219.1	30.51	2	4	4	7	1.61451	1.61733	0.049881	1.51759	1.65891	1.67459	118	13.5182	9.90576
37595746	Spire1	68166	protein spire homolog 1 isoform 2	NP_789802.1	5.63	2	3	3	5	1.63747	1.617	0.162288	1.87133	1.66487	1.31527	515	59.3526	9.5249
291291010	Camk2b	12323	calcium/calmodulin-dependent protein kinase type II subunit beta isoform 3	NP_001167525.1	39.7	2	11	16	59	1.58253	1.61367	0.0598396	1.73243	1.53915	1.57027	529	59.2542	7.29834
13385472	Rpl14	67115	60S ribosomal protein L14	NP_080250.1	14.75	1	3	3	5	1.56859	1.60967	0.0856744	1.4813	1.77183	1.57576	217	23.5492	11.019
12963497	Kng1	16644	kininogen-1 isoform 2 precursor	NP_075614.1	9.26	1	5	5	10	1.61103	1.603	0.035019	1.5664	1.67342	1.56979	432	47.8676	6.0874
33563288	Ccar1	67500	cell division cycle and apoptosis regulator protein 1	NP_080477.1	2.18	1	3	3	6	1.59457	1.59633	0.0092436	1.61189	1.57963	1.59658	1146	131.979	5.75732
20149756	Eif4a3	192170	eukaryotic initiation factor 4A-III	NP_619610.1	12.65	4	3	5	16	1.53519	1.595	0.131561	1.42954	1.85455	1.49986	411	46.8102	6.72705
407264682	Serpina1d	20703	alpha-1-antitrypsin 1-1 isoform 2	XP_003945712.1	25.97	6	3	9	27	1.70331	1.594	0.0966713	1.71962	1.65815	1.40411	412	45.7373	5.30029
6755296	Rbmx	19655	RNA-binding motif protein, X chromosome	NP_035382.1	15.09	1	5	6	10	1.52895	1.591	0.00321453	1.592	1.59592	1.58515	391	42.2754	10.0522
162951826	Chrm1	12669	muscarinic acetylcholine receptor M1	NP_001106167.1	6.09	1	2	2	4	1.57851	1.59	0.0715821	1.62612	1.69155	1.45187	460	51.3455	9.31982
345842402	Etl4	208618	sickle tail protein isoform d	NP_001171101.2	8.09	2	9	9	17	1.57674	1.58667	0.0602946	1.50143	1.55614	1.70347	1347	146.519	9.24658
247269929	Ces1c	13884	carboxylesterase 1C precursor	NP_031980.2	11.01	1	5	5	12	1.58065	1.58033	0.0268597	1.61696	1.59593	1.52821	554	61.017	5.05908
239985513	Atad3a	108888	ATPase family AAA domain-containing protein 3	NP_849534.2	12.01	1	7	7	13	1.52981	1.57433	0.0717875	1.43464	1.61437	1.67396	591	66.7006	9.29053
38348480	Dlgap3	242667	disks large-associated protein 3	NP_941020.1	2.15	1	2	2	4	1.56761	1.569	0.0315331	1.50648	1.60308	1.59834	977	105.808	8.76318
189491682	Dlgap1	224997	disks large-associated protein 1 isoform 4	NP_001121653.1	4.72	2	2	3	6	1.56256	1.569	0.0740968	1.54368	1.70779	1.45516	636	70.6414	5.57959
309264158	LOC100503055	100503055	60S ribosomal protein L29-like	XP_003086203.1	13.75	4	2	2	9	1.59979	1.56633	0.0444085	1.47945	1.59562	1.6241	160	17.6059	11.8394
13385036	Rpl15	66480	60S ribosomal protein L15	NP_079862.1	12.75	2	2	2	4	1.56584	1.56567	0.0406667	1.5974	1.6155	1.48503	204	24.1311	11.6196
309265470	Gm10051	100039731	60S ribosomal protein L28-like	XP_003086505.1	22.63	2	3	3	6	1.52937	1.56467	0.019221	1.54335	1.54828	1.60335	137	15.7396	11.9272
197304780	Iqsec1	232227	IQ motif and SEC7 domain-containing protein 1 isoform a	NP_001127855.1	8.01	2	7	7	15	1.5496	1.563	0.0274287	1.6059	1.57069	1.51233	961	107.948	7.13721
145587082	Trio	223435	triple functional domain protein	NP_001074771.1	2.9	1	7	8	14	1.58163	1.55867	0.0208833	1.57675	1.58211	1.51655	3103	347.73	6.354
241982771	Pi4ka	224020	phosphatidylinositol 4-kinase type 3 alpha	NP_001001983.2	10.47	1	17	17	35	1.55619	1.554	0.011719	1.55775	1.57247	1.5317	2044	231.206	6.87354
160333553	Rpl12	269261	60S ribosomal protein L12	NP_033102.2	38.79	1	5	5	18	1.53408	1.554	0.056107	1.44214	1.61615	1.60436	165	17.7935	9.42236
70906479	Camk2d	108058	calcium/calmodulin-dependent protein kinase type II subunit delta isoform 1	NP_001020610.1	25.78	1	7	13	25	1.52748	1.55367	0.025208	1.52566	1.60395	1.53052	512	57.7123	7.15186
269784721	Sipa1l1	217692	signal-induced proliferation-associated 1-like protein 1 isoform 2	NP_001161455.1	3.31	2	6	6	10	1.49982	1.54867	0.0477226	1.49659	1.50476	1.64445	1751	192.927	8.55811
8850219	Hp	15439	haptoglobin precursor	NP_059066.1	5.19	1	1	2	2	1.53644	1.54833	0.101134	1.46144	1.74951	1.43388	347	38.7275	6.29053
29336026	Myh14	71960	myosin-14 isoform 3	NP_082297.1	2.91	3	4	6	14	1.52597	1.54467	0.0312054	1.50394	1.60643	1.52387	1992	227.62	5.5542
147899467	Pkp4	227937	plakophilin-4 isoform 2	NP_780673.2	4.18	2	2	5	5	1.53533	1.54367	0.0663986	1.42781	1.54505	1.65837	1147	126.705	8.95361
6755594	Eftud2	20624	116 kDa U5 small nuclear ribonucleoprotein component isoform a	NP_035561.1	4.94	2	4	5	10	1.51006	1.54267	0.0528089	1.45668	1.53247	1.63938	971	109.291	4.99561
111607432	Ilf3	16201	interleukin enhancer-binding factor 3 isoform 2	NP_001036172.1	5.35	5	4	4	6	1.49664	1.53733	0.0774862	1.54605	1.66682	1.39908	898	95.9614	8.76318
6677805	Rps4x	20102	40S ribosomal protein S4, X isoform	NP_033120.1	36.88	1	11	11	21	1.54472	1.53533	0.0383029	1.47825	1.6079	1.52004	263	29.5791	10.1548
31981515	Rpl7	19989	60S ribosomal protein L7	NP_035421.2	25.93	1	9	9	21	1.51516	1.53533	0.0692106	1.39785	1.58855	1.61914	270	31.3998	10.8872
257471003	Plg	18815	plasminogen precursor	NP_032903.3	3.57	1	3	3	6	1.51072	1.53267	0.0298347	1.47309	1.56167	1.56322	812	90.7489	6.59521
148747546	Serpina3k	20714	serine protease inhibitor A3K precursor	NP_035588.2	30.38	1	10	10	43	1.54735	1.53133	0.0423963	1.48474	1.49266	1.61601	418	46.6429	5.16064
7305443	Rpl7a	27176	60S ribosomal protein L7a	NP_038749.1	48.5	1	12	12	29	1.52814	1.52967	0.0519658	1.45867	1.49883	1.63091	266	29.958	10.5649
377837128	LOC100044627	100044627	60S ribosomal protein L23-like	XP_003688806.1	44.29	1	5	5	12	1.51197	1.522	0.118123	1.5404	1.71715	1.30852	140	14.8561	10.5063
18087805	Rps2	16898	40S ribosomal protein S2	NP_032529.2	32.08	4	9	9	28	1.52798	1.52133	0.0490793	1.4267	1.59166	1.54548	293	31.2117	10.2427
8567400	Rpl27	19942	60S ribosomal protein L27	NP_035419.1	16.18	1	2	3	9	1.53742	1.51833	0.069705	1.37888	1.58409	1.59187	136	15.7877	10.5649
13385652	Rps20	67427	40S ribosomal protein S20	NP_080423.1	37.82	1	4	4	8	1.52138	1.51833	0.0800861	1.36092	1.57149	1.62257	119	13.3643	9.93506
6754616	Magoh	17149	protein mago nashi homolog	NP_034890.1	21.23	2	2	2	4	1.50283	1.518	0.0942992	1.3303	1.62458	1.59923	146	17.1528	6.11279
459683868	Hnrnpr	74326	heterogeneous nuclear ribonucleoprotein R isoform b	NP_001264051.1	16.01	2	5	8	16	1.53378	1.51633	0.0292366	1.5422	1.54917	1.45842	531	59.5896	9.15869
6678087	Serpina1e	20704	alpha-1-antitrypsin 1-5 precursor	NP_033273.1	19.13	1	2	6	21	1.55563	1.51133	0.0985737	1.33026	1.66923	1.53475	413	45.8625	5.73193
117647236	Khdrbs3	13992	KH domain-containing, RNA-binding, signal transduction-associated protein 3	NP_034288.2	4.91	1	1	2	3	1.50927	1.51	0.0149778	1.50155	1.48853	1.53855	346	38.7836	8.104
36031035	Smc3	13006	structural maintenance of chromosomes protein 3	NP_031816.2	1.97	1	2	2	4	1.50733	1.50967	0.0346811	1.44838	1.51263	1.56812	1217	141.468	7.18115
149250385	Gm14279	100046034	60S ribosomal protein L35a-like	XP_001475682.1	25.45	4	3	3	6	1.50448	1.50733	0.0882163	1.33339	1.61775	1.57066	110	12.5457	10.8872
115511052	Myo5a	17918	unconventional myosin-Va	NP_034994.2	24.82	1	43	43	107	1.50804	1.50667	0.0216204	1.47524	1.54755	1.49741	1853	215.402	8.63135
283945579	H2afy	26914	core histone macro-H2A.1 isoform 4	NP_001152987.1	7.34	4	3	3	5	1.51434	1.50667	0.0853821	1.51887	1.64825	1.35296	368	39.1371	9.81787
148664250	Hnrpdl	50926	heterogeneous nuclear ribonucleoprotein D-like	NP_057899.2	7.86	1	2	3	9	1.54375	1.506	0.0155885	1.53324	1.50609	1.47906	420	46.242	9.56885
154240682	Cep170b	217882	centrosomal protein of 170 kDa protein B	NP_001019773.2	2.1	1	2	3	3	1.49642	1.503	0.0560119	1.44465	1.44876	1.61491	1574	170.718	6.87354
117938332	Sptbn1	20742	spectrin beta chain, non-erythrocytic 1 isoform 1	NP_787030.2	45.11	1	82	91	339	1.52528	1.50133	0.00845246	1.488	1.51694	1.4993	2363	274.052	5.57959
254588041	Vps33a	77573	vacuolar protein sorting-associated protein 33A	NP_084205.3	2.68	1	2	2	2	1.49843	1.5	0.0500899	1.57727	1.51658	1.40595	598	67.5122	7.07861
6677783	Rpl30	19946	60S ribosomal protein L30	NP_033109.1	32.17	4	3	3	7	1.53864	1.49667	0.0234687	1.46698	1.54347	1.4797	115	12.7757	9.62744
31981945	Rpl13a	22121	60S ribosomal protein L13a	NP_033464.2	18.23	1	4	4	14	1.52223	1.48867	0.0668539	1.39152	1.61705	1.45736	203	23.4493	11.019
309266718	LOC100048759	100048759	complement C3-like	XP_003086840.1	3.15	2	4	4	7	1.50394	1.474	0.0765594	1.32555	1.58174	1.51438	1524	171.164	7.26904
183980004	Hnrnpl	15388	heterogeneous nuclear ribonucleoprotein L	NP_796275.3	24.23	1	8	8	20	1.53554	1.47267	0.0798693	1.31386	1.56765	1.53615	586	63.9233	8.104
14149647	Rpl9	20005	60S ribosomal protein L9	NP_035422.1	22.92	2	4	4	10	1.514	1.47167	0.0881898	1.38679	1.64794	1.38035	192	21.8678	9.94971
294831970	Slc25a22	68267	mitochondrial glutamate carrier 1	NP_001171047.1	39.94	1	7	9	20	1.54901	1.44167	0.0272662	1.39186	1.48605	1.44689	323	34.6482	9.08545
6755376	Rps7	20115	40S ribosomal protein S7	NP_035430.1	29.9	1	5	5	12	1.50838	1.383	0.12974	1.1436	1.58975	1.41475	194	22.1133	10.0962

## Sheet: Upregulated with Sig
Accession	Gene symbol	Entrez ID	Protein description	Refseq Protein accession	ΣCoverage	Σ# Proteins	Σ# Unique Peptides	Σ# Peptides	Σ# PSMs	Ratio values: (129+130+131)/(126+127+128)	Mean	SEM	Ratio values: 129/126	Ratio values: 130/127	Ratio values: 131/128	# AAs	MW [kDa]	calc. pI
84000448	Gfap	14580	glial fibrillary acidic protein isoform 2	NP_034407.2	35.81	1	14	16	46	2.60941	2.65067	0.049539	2.74896	2.61242	2.59104	430	49.8695	5.33838
37360977	Erc2	238988	ERC protein 2	NP_808482.2	8.18	1	8	9	18	2.48875	2.48933	0.0368616	2.45453	2.56341	2.45009	1002	115.431	7.57666
28316760	Hist1h2bb	319178	histone H2B type 1-B	NP_783595.1	47.62	9	7	7	24	2.39302	2.38133	0.0464914	2.3219	2.34878	2.47256	126	13.9436	10.3159
306482623	Hist1h4m	100041230	histone H4	NP_001182350.1	54.37	1	9	9	34	2.18953	2.20933	0.0476806	2.12902	2.20538	2.2936	103	11.3604	11.356
112363107	Nefm	18040	neurofilament medium polypeptide	NP_032717.2	37.5	1	29	32	96	2.15576	2.081	0.0184752	2.08086	2.04903	2.11342	848	95.8836	4.77979
113195686	Lmnb2	16907	lamin-B2	NP_034852.2	12.92	1	6	6	13	1.97443	1.95233	0.0148136	1.95917	1.92441	1.97356	596	67.2773	5.50342
9845257	Hist1h1c	50708	histone H1.2	NP_056601.1	40.09	1	5	10	28	1.94707	1.943	0.0491663	1.87108	1.9209	2.0373	212	21.2537	11.0044
16418339	Rpl10	110954	60S ribosomal protein L10	NP_443067.1	15.89	2	3	3	5	1.87752	1.87733	0.0460953	1.83986	1.82257	1.96898	214	24.5879	10.0815
117320548	Ptpn4	19258	tyrosine-protein phosphatase non-receptor type 4	NP_064317.2	3.13	1	2	2	2	1.85971	1.86333	0.0486016	1.79441	1.95735	1.83924	926	105.765	7.25439
153791358	Sf3b1	81898	splicing factor 3B subunit 1	NP_112456.2	2.15	1	2	2	4	1.8625	1.86133	0.0179103	1.89338	1.83112	1.85999	1304	145.738	7.09326
115583687	Prpf8	192159	pre-mRNA-processing-splicing factor 8	NP_619600.2	1.63	1	3	3	6	1.84341	1.85233	0.0201852	1.83872	1.89207	1.82641	2335	273.443	8.83643
13386106	Nudt21	68219	cleavage and polyadenylation specificity factor subunit 5	NP_080899.1	19.82	1	3	3	6	1.84691	1.85067	0.0431676	1.80793	1.80706	1.93713	227	26.2237	8.82178
164565377	U2af2	22185	splicing factor U2AF 65 kDa subunit isoform 2	NP_598432.2	7.22	2	3	3	7	1.83957	1.83933	0.0148586	1.82276	1.86918	1.82562	471	53.087	9.08545
283436182	Hnrnpc	15381	heterogeneous nuclear ribonucleoproteins C1/C2 isoform 4	NP_001164455.1	22.26	4	7	7	15	1.81805	1.799	0.016	1.76716	1.81535	1.81539	292	32.2038	5.08447
163310765	Alb	11657	serum albumin precursor	NP_033784.2	61.51	1	35	36	216	1.77597	1.77567	0.0233333	1.73884	1.8191	1.76913	608	68.6477	6.07471
85362729	Camk2g	12325	calcium/calmodulin-dependent protein kinase type II subunit gamma isoform 3	NP_001034228.1	18.99	3	5	10	29	1.85913	1.77367	0.0484505	1.67982	1.79922	1.84196	495	55.9255	7.18115
124487319	Cit	12704	citron Rho-interacting kinase	NP_031734.3	1.9	1	4	4	7	1.7699	1.77167	0.00698411	1.78149	1.77553	1.7577	2055	235.216	6.56592
283837783	Unc13a	382018	protein unc-13 homolog A	NP_001025044.2	3.68	1	5	5	10	1.74896	1.76633	0.0226372	1.77055	1.80302	1.72478	1712	193.66	5.24951
6677785	Rpl37a	19981	60S ribosomal protein L37a	NP_033110.1	16.3	1	2	2	4	1.733	1.73967	0.036997	1.71685	1.69042	1.81171	92	10.2685	10.4331
116089329	Srcin1	56013	SRC kinase signaling inhibitor 1	NP_061361.2	24.08	1	25	25	63	1.67117	1.73167	0.0246599	1.69873	1.77986	1.7163	1217	130.53	9.24658
124487407	Bsn	12217	protein bassoon	NP_031593.2	16.46	1	41	41	88	1.73122	1.72667	0.00635959	1.73162	1.73433	1.71368	3942	418.587	7.7085
225543409	Pspc1	66645	paraspeckle component 1	NP_079958.3	5.35	1	2	3	6	1.72336	1.72533	0.0316351	1.66518	1.7716	1.7387	523	58.7213	6.66846
254675251	Plec	18810	plectin isoform 1d	NP_958792.2	12.92	11	48	48	98	1.70083	1.71367	0.022908	1.67171	1.71815	1.75088	4511	513.419	5.77002
6678085	Serpina1d	20703	alpha-1-antitrypsin 1-4 precursor	NP_033272.1	26.63	1	3	9	26	1.74204	1.697	0.0333816	1.64273	1.68984	1.75833	413	45.9694	5.43994
226693374	Rb1cc1	12421	RB1-inducible coiled-coil protein 1	NP_033956.2	1.7	1	2	2	2	1.68139	1.684	0.0427122	1.62467	1.76717	1.65959	1588	182.234	5.49072
55741555	Rpl34	68436	60S ribosomal protein L34 isoform 2	NP_001005859.1	19.66	1	3	3	8	1.70217	1.67667	0.0437582	1.75648	1.66855	1.60512	117	13.2844	11.4731
25141233	Matr3	17184	matrin-3	NP_034901.2	12.41	1	9	9	26	1.72871	1.671	0.0165227	1.64115	1.69797	1.67355	846	94.5718	6.25244
23956214	Sfpq	71514	splicing factor, proline- and glutamine-rich	NP_076092.1	8.73	1	6	6	11	1.66804	1.66433	0.015899	1.69551	1.64581	1.65098	699	75.3943	9.43701
254675270	Rps5	20103	40S ribosomal protein S5	NP_033121.2	18.14	1	3	3	6	1.65235	1.66367	0.0464052	1.74981	1.59124	1.6503	204	22.8621	9.71533
114052106	Snrpa	53607	U1 small nuclear ribonucleoprotein A	NP_056597.3	12.89	1	4	4	8	1.67139	1.66233	0.0458851	1.64812	1.59104	1.74831	287	31.8145	9.80322
22164786	Cacnb4	12298	voltage-dependent L-type calcium channel subunit beta-4 isoform b	NP_666235.1	9.05	2	3	5	7	1.68404	1.65533	0.0294524	1.60508	1.70674	1.65395	486	54.5856	8.08936
67906204	Scn2b	72821	sodium channel subunit beta-2 precursor	NP_001014761.1	19.53	1	4	4	7	1.66663	1.65067	0.0355731	1.58126	1.67279	1.69824	215	24.2122	6.53662
6671565	Ap3d1	11776	AP-3 complex subunit delta-1	NP_031486.1	14.18	1	12	12	26	1.59974	1.64667	0.0123468	1.62184	1.65964	1.65821	1199	134.996	7.37158
149250091	Gm14059	670832	40S ribosomal protein S12-like	XP_001480687.1	46.21	5	6	6	12	1.6539	1.64267	0.0487214	1.72152	1.55433	1.65202	132	14.5045	7.92822
25470894	Cpne7	102278	copine-7	NP_733785.1	6.82	1	2	3	6	1.62104	1.633	0.0452143	1.54895	1.64595	1.7037	557	61.8519	5.40186
23956082	Rpl5	100503670	60S ribosomal protein L5	NP_058676.1	9.43	2	3	3	5	1.61042	1.62833	0.0442016	1.69147	1.65053	1.54252	297	34.3787	9.77393
16716343	Cox6c	12864	cytochrome c oxidase subunit 6C	NP_444301.1	44.74	1	5	5	13	1.68129	1.628	0.0305123	1.57851	1.68436	1.62127	76	8.46351	10.1401
58037145	Snrpd2	107686	small nuclear ribonucleoprotein Sm D2	NP_081219.1	30.51	2	4	4	7	1.61451	1.61733	0.049881	1.51759	1.65891	1.67459	118	13.5182	9.90576
12963497	Kng1	16644	kininogen-1 isoform 2 precursor	NP_075614.1	9.26	1	5	5	10	1.61103	1.603	0.035019	1.5664	1.67342	1.56979	432	47.8676	6.0874
33563288	Ccar1	67500	cell division cycle and apoptosis regulator protein 1	NP_080477.1	2.18	1	3	3	6	1.59457	1.59633	0.0092436	1.61189	1.57963	1.59658	1146	131.979	5.75732
6755296	Rbmx	19655	RNA-binding motif protein, X chromosome	NP_035382.1	15.09	1	5	6	10	1.52895	1.591	0.00321453	1.592	1.59592	1.58515	391	42.2754	10.0522
247269929	Ces1c	13884	carboxylesterase 1C precursor	NP_031980.2	11.01	1	5	5	12	1.58065	1.58033	0.0268597	1.61696	1.59593	1.52821	554	61.017	5.05908
38348480	Dlgap3	242667	disks large-associated protein 3	NP_941020.1	2.15	1	2	2	4	1.56761	1.569	0.0315331	1.50648	1.60308	1.59834	977	105.808	8.76318
309264158	LOC100503055	100503055	60S ribosomal protein L29-like	XP_003086203.1	13.75	4	2	2	9	1.59979	1.56633	0.0444085	1.47945	1.59562	1.6241	160	17.6059	11.8394
13385036	Rpl15	66480	60S ribosomal protein L15	NP_079862.1	12.75	2	2	2	4	1.56584	1.56567	0.0406667	1.5974	1.6155	1.48503	204	24.1311	11.6196
309265470	Gm10051	100039731	60S ribosomal protein L28-like	XP_003086505.1	22.63	2	3	3	6	1.52937	1.56467	0.019221	1.54335	1.54828	1.60335	137	15.7396	11.9272
197304780	Iqsec1	232227	IQ motif and SEC7 domain-containing protein 1 isoform a	NP_001127855.1	8.01	2	7	7	15	1.5496	1.563	0.0274287	1.6059	1.57069	1.51233	961	107.948	7.13721
145587082	Trio	223435	triple functional domain protein	NP_001074771.1	2.9	1	7	8	14	1.58163	1.55867	0.0208833	1.57675	1.58211	1.51655	3103	347.73	6.354
241982771	Pi4ka	224020	phosphatidylinositol 4-kinase type 3 alpha	NP_001001983.2	10.47	1	17	17	35	1.55619	1.554	0.011719	1.55775	1.57247	1.5317	2044	231.206	6.87354
70906479	Camk2d	108058	calcium/calmodulin-dependent protein kinase type II subunit delta isoform 1	NP_001020610.1	25.78	1	7	13	25	1.52748	1.55367	0.025208	1.52566	1.60395	1.53052	512	57.7123	7.15186
269784721	Sipa1l1	217692	signal-induced proliferation-associated 1-like protein 1 isoform 2	NP_001161455.1	3.31	2	6	6	10	1.49982	1.54867	0.0477226	1.49659	1.50476	1.64445	1751	192.927	8.55811
29336026	Myh14	71960	myosin-14 isoform 3	NP_082297.1	2.91	3	4	6	14	1.52597	1.54467	0.0312054	1.50394	1.60643	1.52387	1992	227.62	5.5542
6677805	Rps4x	20102	40S ribosomal protein S4, X isoform	NP_033120.1	36.88	1	11	11	21	1.54472	1.53533	0.0383029	1.47825	1.6079	1.52004	263	29.5791	10.1548
257471003	Plg	18815	plasminogen precursor	NP_032903.3	3.57	1	3	3	6	1.51072	1.53267	0.0298347	1.47309	1.56167	1.56322	812	90.7489	6.59521
148747546	Serpina3k	20714	serine protease inhibitor A3K precursor	NP_035588.2	30.38	1	10	10	43	1.54735	1.53133	0.0423963	1.48474	1.49266	1.61601	418	46.6429	5.16064
18087805	Rps2	16898	40S ribosomal protein S2	NP_032529.2	32.08	4	9	9	28	1.52798	1.52133	0.0490793	1.4267	1.59166	1.54548	293	31.2117	10.2427
459683868	Hnrnpr	74326	heterogeneous nuclear ribonucleoprotein R isoform b	NP_001264051.1	16.01	2	5	8	16	1.53378	1.51633	0.0292366	1.5422	1.54917	1.45842	531	59.5896	9.15869
117647236	Khdrbs3	13992	KH domain-containing, RNA-binding, signal transduction-associated protein 3	NP_034288.2	4.91	1	1	2	3	1.50927	1.51	0.0149778	1.50155	1.48853	1.53855	346	38.7836	8.104
36031035	Smc3	13006	structural maintenance of chromosomes protein 3	NP_031816.2	1.97	1	2	2	4	1.50733	1.50967	0.0346811	1.44838	1.51263	1.56812	1217	141.468	7.18115
115511052	Myo5a	17918	unconventional myosin-Va	NP_034994.2	24.82	1	43	43	107	1.50804	1.50667	0.0216204	1.47524	1.54755	1.49741	1853	215.402	8.63135
148664250	Hnrpdl	50926	heterogeneous nuclear ribonucleoprotein D-like	NP_057899.2	7.86	1	2	3	9	1.54375	1.506	0.0155885	1.53324	1.50609	1.47906	420	46.242	9.56885
117938332	Sptbn1	20742	spectrin beta chain, non-erythrocytic 1 isoform 1	NP_787030.2	45.11	1	82	91	339	1.52528	1.50133	0.00845246	1.488	1.51694	1.4993	2363	274.052	5.57959
6677783	Rpl30	19946	60S ribosomal protein L30	NP_033109.1	32.17	4	3	3	7	1.53864	1.49667	0.0234687	1.46698	1.54347	1.4797	115	12.7757	9.62744
294831970	Slc25a22	68267	mitochondrial glutamate carrier 1	NP_001171047.1	39.94	1	7	9	20	1.54901	1.44167	0.0272662	1.39186	1.48605	1.44689	323	34.6482	9.08545

## Sheet: Downregulated
Accession	Gene symbol	Entrez ID	Protein description	Refseq Protein accession	ΣCoverage	Σ# Proteins	Σ# Unique Peptides	Σ# Peptides	Σ# PSMs	Ratio values: (129+130+131)/(126+127+128)	Mean	SEM	Ratio values: 129/126	Ratio values: 130/127	Ratio values: 131/128	# AAs	MW [kDa]	calc. pI
158966670	Anxa6	11749	annexin A6 isoform b	NP_001103681.1	19.04	2	13	13	31	0.655261	0.647333	0.00272845	0.650859	0.649078	0.64154	667	75.241	5.5542
55741463	Pfdn5	56612	prefoldin subunit 5	NP_081320.2	36.36	1	5	5	14	0.950298	0.965	0.00378594	0.963864	0.971719	0.958553	154	17.345	6.32861
225735584	Hk1	15275	hexokinase-1 isoform HK1	NP_001139572.1	42.16	1	37	37	127	0.92493	0.932	0.00404145	0.924942	0.938881	0.931836	918	102.236	6.80029
6996913	Anxa2	12306	annexin A2	NP_031611.1	7.67	1	3	3	6	0.634771	0.633	0.00404145	0.626126	0.63297	0.639804	339	38.6518	7.69385
6677865	Scg2	20254	secretogranin-2 precursor	NP_033155.1	9.08	1	5	5	11	0.87213	0.884333	0.00433334	0.879813	0.89299	0.880197	617	70.6004	4.75439
224809389	Acbd6	72482	acyl-CoA-binding domain-containing protein 6 isoform 1	NP_082526.2	5.67	1	2	2	4	0.917035	0.917333	0.005696	0.906389	0.921988	0.923823	282	30.8681	5.10986
10946796	Rilpl1	75695	RILP-like protein 1	NP_067405.1	5.17	1	2	2	4	0.911612	0.912	0.00608275	0.922629	0.902274	0.910746	406	47.2942	5.16064
165377065	Cmpk1	66588	UMP-CMP kinase	NP_079923.3	18.94	1	4	4	15	0.946423	0.966667	0.0072188	0.95401	0.96659	0.978754	227	25.6983	7.97217
160707921	Anxa11	11744	annexin A11	NP_038497.2	3.18	1	2	2	4	0.683063	0.683	0.00776746	0.679244	0.697897	0.67222	503	54.0448	7.66455
6754004	Gna11	14672	guanine nucleotide-binding protein subunit alpha-11	NP_034431.1	29.53	1	4	8	21	0.916903	0.903	0.00781025	0.902249	0.9174	0.890389	359	41.9975	5.97314
148540106	Mut	17850	methylmalonyl-CoA mutase, mitochondrial precursor	NP_032676.2	2.54	1	2	2	4	0.934587	0.933333	0.00920748	0.915142	0.941151	0.943704	748	82.7916	6.88818
31982300	Hbb-bt	101488143	hemoglobin, beta adult t chain	NP_032246.2	95.24	1	16	16	282	0.86445	0.859333	0.00926163	0.843619	0.876139	0.858295	147	15.7382	7.69385
153792001	Ranbp1	19385	ran-specific GTPase-activating protein	NP_035369.2	14.29	1	3	3	6	0.951715	0.955667	0.0096839	0.945182	0.974573	0.947224	203	23.5817	5.22412
33859662	Vat1	26949	synaptic vesicle membrane protein VAT-1 homolog	NP_036167.1	22.17	1	6	6	19	0.928797	0.945667	0.0103976	0.924849	0.954434	0.957543	406	43.069	6.3667
189339278	Celf5	319586	CUG-BP- and ETR-3-like factor 5	NP_795928.2	3.8	1	2	2	2	0.931582	0.931667	0.0104775	0.944542	0.9392	0.910855	395	42.6799	8.11865
226958492	Pex19	19298	peroxisomal biogenesis factor 19 isoform b	NP_001152997.1	13.04	2	2	2	4	0.908567	0.908	0.0113725	0.913845	0.924454	0.886295	207	22.7597	4.18311
6755714	Tagln	21345	transgelin	NP_035656.1	17.91	1	3	3	12	0.862399	0.879	0.0116762	0.863948	0.902049	0.870808	201	22.5614	8.80713
31543902	Txnl1	53382	thioredoxin-like protein 1	NP_058072.2	24.91	1	5	5	12	0.909893	0.974667	0.0116952	0.980557	0.951831	0.991034	289	32.2167	4.95752
13385384	Psmd12	66997	26S proteasome non-ATPase regulatory subunit 12	NP_080170.1	17.32	1	7	7	17	0.937144	0.953667	0.0121701	0.942295	0.940715	0.978308	456	52.8615	7.06396
6679359	Pkia	18767	cAMP-dependent protein kinase inhibitor alpha	NP_032888.1	22.37	1	2	2	4	0.902623	0.903333	0.0126667	0.915979	0.916088	0.878417	76	7.95579	4.53857
6679821	Fnta	14272	protein farnesyltransferase/geranylgeranyltransferase type-1 subunit alpha	NP_032059.1	6.63	1	2	2	4	0.926061	0.927333	0.0131698	0.941244	0.900822	0.940443	377	43.9859	4.93213
46592839	Gripap1	54645	GRIP1-associated protein 1	NP_997553.1	9.18	1	6	6	10	0.949309	0.949	0.0134288	0.974354	0.945385	0.927532	806	92.6584	5.24951
114155120	Rbm12	75710	RNA-binding protein 12	NP_083673.3	1.61	1	2	2	4	0.955935	0.957333	0.0135319	0.983875	0.948205	0.940204	992	102.73	8.32373
208879441	Ly6h	23934	lymphocyte antigen 6H isoform b precursor	NP_001129160.1	27.34	2	5	5	12	0.935709	0.960667	0.0136178	0.962526	0.936106	0.983183	139	14.6591	7.53271
7106301	Mapre1	13589	microtubule-associated protein RP/EB family member 1	NP_031922.1	21.27	1	4	6	16	0.897549	0.942667	0.0141696	0.941249	0.91882	0.967523	268	29.9972	5.22412
124487483	Ogdhl	239017	2-oxoglutarate dehydrogenase-like, mitochondrial	NP_001074599.1	15.55	1	7	14	40	0.954503	0.951667	0.0151694	0.972312	0.922371	0.961413	1029	116.526	6.84424
70608166	Pgm5	226041	phosphoglucomutase-like protein 5	NP_778178.3	2.65	1	1	2	2	0.913547	0.914333	0.0153442	0.897881	0.900138	0.944864	567	62.1807	7.18115
13385968	Tppp3	67971	tubulin polymerization-promoting protein family member 3	NP_080757.1	17.05	1	3	3	10	0.944805	0.988	0.0153732	0.960351	0.991239	1.0126	176	18.9537	9.11475
145301549	Hba-a2	110257	hemoglobin alpha, adult chain 2	NP_001077424.1	91.55	1	11	11	114	0.87079	0.861667	0.0160451	0.83984	0.89294	0.852392	142	15.1028	8.22119
124248572	Vbp1	22327	prefoldin subunit 3	NP_035822.2	23.98	1	5	5	11	0.956048	0.952	0.0168226	0.959088	0.97654	0.920426	196	22.4214	6.27783
188219582	Gnpda1	26384	glucosamine-6-phosphate isomerase 1	NP_036067.2	12.11	1	3	3	6	0.932689	0.949333	0.017477	0.976721	0.954227	0.916781	289	32.5285	6.59521
6755963	Vdac1	22333	voltage-dependent anion-selective channel protein 1	NP_035824.1	81.98	1	21	22	93	0.933419	0.965	0.0180093	0.982074	0.983743	0.928537	283	30.7366	8.54346
114205431	Abce1	24015	ATP-binding cassette sub-family E member 1	NP_056566.2	11.35	1	7	7	13	0.908409	0.957	0.018037	0.941033	0.936793	0.992735	599	67.271	8.33838
86476054	Vgf	381677	VGF nerve growth factor inducible precursor	NP_001034474.1	8.75	1	4	4	10	0.9147	0.941	0.0181751	0.966858	0.950196	0.90642	617	68.1909	4.70361
305632826	Fsd1l	319636	FSD1-like protein isoform 1	NP_001182213.1	4.63	1	3	3	6	0.869148	0.871667	0.0186756	0.860858	0.846018	0.907551	497	55.7888	6.40479
229608928	Acbd3	170760	Golgi resident protein GCP60	NP_573488.2	4	1	2	2	2	0.887582	0.887333	0.0196412	0.874349	0.861841	0.926331	525	60.1448	5.04639
6679421	Por	18984	NADPH--cytochrome P450 reductase	NP_032924.1	6.64	1	5	5	11	0.911092	0.913	0.0202073	0.89796	0.887601	0.953084	678	76.9953	5.52881
33468959	Pmm1	29858	phosphomannomutase 1	NP_038900.1	12.6	1	4	4	8	0.918032	0.914	0.0204042	0.874054	0.940868	0.926585	262	29.7561	5.46533
6753912	Fth1	14319	ferritin heavy chain	NP_034369.1	9.89	1	2	2	4	0.800227	0.801333	0.0205129	0.827693	0.76056	0.815221	182	21.0533	5.88428
22122643	Itpka	228550	inositol-trisphosphate 3-kinase A	NP_666237.1	12.42	1	6	6	13	0.884602	0.931667	0.0213021	0.890709	0.962577	0.940847	459	50.9029	7.72314
188219544	Slc17a6	140919	vesicular glutamate transporter 2	NP_543129.3	9.28	1	3	4	10	0.926334	0.935333	0.0213255	0.893331	0.960598	0.952271	582	64.5177	6.82959
6680806	Bpgm	12183	bisphosphoglycerate mutase	NP_031589.1	14.29	1	3	3	5	0.921229	0.935	0.0213854	0.896575	0.971207	0.936997	259	29.9597	7.06396
257153448	Pcsk1n	30052	proSAAS precursor	NP_038920.2	20.54	1	4	4	8	0.839246	0.856333	0.0225783	0.818844	0.853272	0.897288	258	27.2537	5.84619
124249082	Sez6l	56747	seizure 6-like protein isoform 2 precursor	NP_064366.2	4.78	2	3	3	5	0.917862	0.942	0.0234379	0.905738	0.933676	0.985763	962	104.689	4.69092
7305521	Srr	27364	serine racemase	NP_038789.1	12.39	1	3	3	6	0.939563	0.917333	0.0235537	0.874116	0.922574	0.954966	339	36.336	6.02393
21450325	Blvrb	233016	flavin reductase (NADPH)	NP_659172.1	26.7	1	4	4	7	0.933884	0.944333	0.0238421	0.963419	0.973163	0.897058	206	22.1834	7.00537
6679186	Cldn11	18417	claudin-11	NP_032796.1	8.21	1	3	3	24	0.58337	0.579	0.0239653	0.537291	0.619509	0.579708	207	22.0993	7.91357
208609941	Ptprj	19271	receptor-type tyrosine-protein phosphatase eta isoform 2	NP_001129129.1	1.15	2	2	2	4	0.906929	0.907	0.0240069	0.922284	0.859653	0.939436	1299	143.086	5.36377
157951741	Cat	12359	catalase	NP_033934.2	7.4	1	3	3	9	0.91994	0.927667	0.0246329	0.919092	0.973611	0.890274	527	59.7577	7.88428
7305619	Usp5	22225	ubiquitin carboxyl-terminal hydrolase 5	NP_038728.1	24.83	1	15	16	41	0.938864	0.949667	0.0253004	0.919868	1.00027	0.928999	858	95.7724	5.0083
19111164	Sumo2	170930	small ubiquitin-related modifier 2 precursor	NP_579932.1	23.16	1	2	2	4	0.937476	0.938667	0.0256212	0.901867	0.988034	0.926422	95	10.8644	5.50342
6755592	Sncg	20618	gamma-synuclein	NP_035560.1	43.9	1	4	5	9	0.919742	0.928667	0.0257509	0.946332	0.962087	0.877796	123	13.1516	4.65283
240255574	Csde1	229663	cold shock domain-containing protein E1 isoform 2	NP_001155326.1	12.13	2	11	11	20	0.933998	0.918	0.0260832	0.908688	0.96716	0.878228	767	85.5993	6.32861
6671746	Cfl2	12632	cofilin-2	NP_031714.1	46.39	1	4	6	18	0.949887	0.973667	0.0261937	0.992069	0.921501	1.00659	166	18.6978	7.88428
7949098	Nptx2	53324	neuronal pentraxin-2 precursor	NP_058069.1	9.32	1	2	2	4	0.955611	0.957333	0.0266104	0.953919	1.00473	0.913329	429	47.1074	5.80811
6754706	Marcksl1	17357	MARCKS-related protein	NP_034937.1	8	1	2	2	6	0.878956	0.887	0.0266646	0.836103	0.899216	0.925629	200	20.1534	4.61475
226693367	Gaa	14387	lysosomal alpha-glucosidase precursor	NP_032090.3	5.46	1	4	4	8	0.926911	0.911333	0.0267104	0.861064	0.952004	0.921283	953	106.18	5.8335
6755967	Vdac3	22335	voltage-dependent anion-selective channel protein 3 isoform 2	NP_035826.1	48.41	2	10	11	43	0.914029	0.918667	0.0268473	0.864575	0.946782	0.944219	283	30.7334	8.79248
31981269	Glrx3	30926	glutaredoxin-3	NP_075629.2	18.4	1	6	6	14	0.941188	0.944	0.0271539	0.889981	0.966426	0.975608	337	37.7544	5.59229
13385084	Nipsnap3b	66536	protein NipSnap homolog 3B	NP_079899.1	9.31	1	3	3	4	0.954567	0.955333	0.0274489	0.908836	1.00431	0.9533	247	28.2905	9.48096
30520173	AW551984	244810	BCSC-1	NP_848852.1	2.24	1	1	2	2	0.897616	0.900333	0.0277208	0.858513	0.952536	0.888767	804	89.4068	6.91748
258679484	Ogfr	72075	opioid growth factor receptor	NP_113550.3	6	1	2	2	4	0.925954	0.930667	0.0279543	0.879289	0.974683	0.937887	633	70.636	4.76709
33667095	Vat1l	270097	synaptic vesicle membrane protein VAT-1 homolog-like	NP_766604.2	29.26	1	12	12	32	0.912467	0.928	0.0281603	0.875415	0.97114	0.937552	417	45.7881	5.05908
29789239	Gns	75612	N-acetylglucosamine-6-sulfatase precursor	NP_083640.1	2.94	1	2	2	4	0.943564	0.946667	0.0283216	0.898824	0.997106	0.943517	544	61.1357	8.23584
9506971	Pfn2	18645	profilin-2	NP_062283.1	43.57	1	5	5	24	0.951601	0.979	0.0289885	0.963754	1.03522	0.937657	140	15.0223	6.99072
224967109	Gorasp2	70231	Golgi reassembly-stacking protein 2	NP_081628.3	7.1	1	2	2	4	0.94228	0.939333	0.0293106	0.923616	0.898479	0.995702	451	47.0088	4.79248
167716839	COX1	5912286	cytochrome c oxidase subunit I	YP_001686700.1	4.28	2	2	2	6	0.888103	0.888333	0.0294071	0.924194	0.829542	0.911322	514	56.9019	6.69775
226052731	Ptprn2	19276	receptor-type tyrosine-protein phosphatase N2 precursor	NP_035345.2	5.39	1	5	5	8	0.915296	0.923667	0.0303114	0.924172	0.976378	0.870902	1001	111.427	5.94775
6724321	Nos1	18125	nitric oxide synthase, brain	NP_032738.1	5.46	1	7	7	12	0.954675	0.983333	0.0309964	0.95763	1.04526	0.946527	1429	160.371	7.15186
116063531	Car1	12346	carbonic anhydrase 1	NP_033929.2	7.28	1	2	2	4	0.900556	0.903333	0.0313918	0.85285	0.960541	0.895761	261	28.3132	6.96143
6755965	Vdac2	22334	voltage-dependent anion-selective channel protein 2	NP_035825.1	55.25	1	14	14	56	0.950401	0.950333	0.0314236	0.93024	1.01213	0.909085	295	31.7126	7.48877
262118191	Nlgn3	245537	neuroligin-3 precursor	NP_766520.2	4.97	1	2	3	7	0.933263	0.948333	0.032168	0.884113	0.981372	0.979661	825	91.1045	5.79541
188528613	Gmfb	63985	glia maturation factor beta	NP_071306.2	36.62	1	5	5	12	0.948733	0.984	0.0321921	0.921098	1.0038	1.02724	142	16.7124	5.16064
59858551	Slc39a12	277468	zinc transporter ZIP12 precursor	NP_001012305.1	3.48	1	2	2	2	0.95557	0.958	0.0327414	0.894104	0.977839	1.00193	689	76.167	5.77002
31559891	Rhot1	59040	mitochondrial Rho GTPase 1 isoform 1	NP_067511.4	8.24	3	5	5	13	0.902599	0.947	0.0332866	0.894777	0.937047	1.0087	631	72.1956	6.49365
17298686	Pip4k2c	117150	phosphatidylinositol 5-phosphate 4-kinase type-2 gamma	NP_473438.1	15.91	1	6	6	11	0.923129	0.912	0.0332916	0.931853	0.846552	0.95719	421	47.3061	6.88818
38348466	Igsf21	230868	immunoglobulin superfamily member 21 precursor	NP_941012.1	4.7	1	2	2	4	0.916569	0.918	0.0337095	0.850989	0.958273	0.945335	468	51.9046	6.94678
224809563	Nucks1	98415	nuclear ubiquitous casein and cyclin-dependent kinase substrate 1 isoform 2	NP_001139276.1	30.9	2	5	5	9	0.917531	0.919333	0.0344545	0.889665	0.987596	0.880183	233	26.1685	5.12256
205277432	Hectd1	207304	E3 ubiquitin-protein ligase HECTD1	NP_659037.2	1.61	1	3	3	5	0.911812	0.921333	0.0344932	0.941756	0.968169	0.853687	2610	289.048	5.36377
237820633	Mkl2	239719	MKL/myocardin-like protein 2 isoform 1	NP_705816.2	7.13	2	5	6	11	0.883192	0.854667	0.0348537	0.786732	0.902807	0.873648	1080	117.444	6.16357
34996507	Synrg	217030	synergin gamma	NP_919322.1	4.57	1	3	3	5	0.948314	0.992	0.0348712	0.928126	0.999994	1.04799	1138	122.005	4.99561
27370360	Slc6a11	243616	sodium- and chloride-dependent GABA transporter 3	NP_766478.1	8.61	1	6	7	14	0.910936	0.910667	0.0356854	0.886126	0.980864	0.864684	627	69.9143	6.97607
27923929	Hpcal4	170638	hippocalcin-like protein 4	NP_778163.1	56.02	1	8	9	45	0.937465	0.947333	0.0357134	0.903405	1.01815	0.920925	191	22.201	4.89404
118601013	Aprt	11821	adenine phosphoribosyltransferase	NP_033828.2	15	1	3	3	6	0.954171	0.955333	0.0366303	0.888494	0.964108	1.01364	180	19.7115	6.78564
110625609	Cdh13	12554	cadherin-13 precursor	NP_062681.2	8.12	1	4	4	10	0.873461	0.869667	0.0373155	0.844803	0.943479	0.821472	714	78.137	5.12256
299522791	Ddah2	51793	N(G),N(G)-dimethylarginine dimethylaminohydrolase 2 isoform 1	NP_001177378.1	20	1	3	4	12	0.947976	0.954	0.0374477	0.931949	1.02695	0.903112	285	29.6273	6.01123
34098931	Calb2	12308	calretinin	NP_031612.1	45.39	1	10	11	29	0.933856	0.933	0.0385097	0.892744	1.0096	0.896319	271	31.3525	5.021
47059026	Ssbp1	381760	single-stranded DNA-binding protein, mitochondrial isoform 1	NP_997633.1	9.46	2	2	2	2	0.891673	0.891667	0.0388344	0.874001	0.965867	0.835142	148	17.1459	9.78857
31982864	Atpif1	11983	ATPase inhibitor, mitochondrial precursor	NP_031538.2	18.87	1	2	2	6	0.903464	0.906	0.0392726	0.838851	0.974567	0.904484	106	12.1513	9.64209
253735731	Fis1	66437	mitochondrial fission 1 protein isoform 2	NP_001156715.1	33.1	2	4	4	18	0.947607	0.953	0.0393743	0.88758	0.947173	1.02373	145	16.2545	9.24658
443287660	Cyld	74256	ubiquitin carboxyl-terminal hydrolase CYLD isoform c	NP_001263208.1	3.25	3	2	2	4	0.80352	0.808333	0.0394011	0.815434	0.87331	0.737378	770	87.0417	5.60498
31982828	Slc6a6	21366	sodium- and chloride-dependent taurine transporter	NP_033346.2	4.03	1	2	3	8	0.772807	0.774333	0.0394053	0.786197	0.83572	0.701147	621	69.8096	7.2251
31541909	Isoc1	66307	isochorismatase domain-containing protein 1	NP_079754.2	10.77	1	3	3	6	0.954125	1.028	0.0395517	1.00869	1.10418	0.971377	297	32.012	7.38623
12963697	Fahd1	68636	acylpyruvase FAHD1, mitochondrial	NP_075969.1	6.17	1	2	2	2	0.845974	0.847667	0.0399597	0.881964	0.893387	0.768218	227	25.1559	7.69385
6679641	Emd	13726	emerin	NP_031953.1	9.27	1	2	2	6	0.920798	0.941	0.0400666	1.00115	0.864792	0.957481	259	29.4174	5.0083
126157499	Mylk	107589	myosin light chain kinase, smooth muscle	NP_647461.3	0.97	1	2	2	2	0.905066	0.908333	0.0406667	0.859323	0.876782	0.988659	1950	213.475	6.25244
111955312	Cd200	17470	OX-2 membrane glycoprotein precursor	NP_034948.3	8.27	1	2	2	6	0.889371	0.926	0.0407226	0.860795	1.00145	0.916031	278	31.2501	8.79248
27369633	Clic6	209195	chloride intracellular channel protein 6	NP_766057.1	5.03	1	3	3	5	0.685299	0.687333	0.0410054	0.768704	0.653387	0.640254	596	62.8478	4.32275
24418933	Acsf2	264895	acyl-CoA synthetase family member 2, mitochondrial precursor	NP_722502.1	8.62	1	5	5	11	0.948611	0.933333	0.0412728	0.855708	0.947232	0.99668	615	67.907	8.17725
6754128	H2-Ke2	14976	prefoldin subunit 6	NP_034515.1	28.35	1	4	4	10	0.945777	0.965333	0.0415786	0.88384	1.0208	0.990594	127	14.4457	8.88037
442535508	Fabp5	16592	fatty acid-binding protein, epidermal isoform 2	NP_001259026.1	32.09	2	4	4	13	0.935706	0.968333	0.0416347	0.893578	1.03841	0.973223	134	14.9984	7.15186
120444918	Rasa3	19414	ras GTPase-activating protein 3	NP_033051.2	3.48	1	3	3	6	0.924623	0.916	0.0417892	0.833222	0.948827	0.966118	834	95.9264	7.34229
29293803	Plcb4	18798	1-phosphatidylinositol-4,5-bisphosphate phosphodiesterase beta-4	NP_038857.1	2.72	1	2	2	4	0.95107	0.953	0.0420159	1.0371	0.912637	0.909427	1175	134.442	6.90283
27229125	Coasy	71743	bifunctional coenzyme A synthase precursor	NP_082172.2	6.22	1	2	2	4	0.937669	0.944	0.042194	0.872915	1.01946	0.939686	563	61.9846	7.10791
79750129	Camk1d	227541	calcium/calmodulin-dependent protein kinase type 1D	NP_796317.2	10.65	1	2	4	9	0.876191	0.896333	0.0426002	0.812074	0.948892	0.927798	385	42.8917	7.1665
164607162	Dnal1	105000	dynein light chain 1, axonemal	NP_083097.2	13.16	1	2	2	4	0.921264	0.919333	0.0434294	0.991113	0.925716	0.840621	190	21.4513	5.75732
124486887	Ak5	229949	adenylate kinase isoenzyme 5	NP_001074746.1	3.02	1	2	2	4	0.889134	0.891333	0.0437963	0.807403	0.913158	0.953763	562	63.283	5.2876
164663791	Prkca	18750	protein kinase C alpha type	NP_035231.2	18.15	1	6	12	35	0.758534	0.815667	0.045042	0.888108	0.825505	0.733146	672	76.7742	7.04932
62990174	Elfn2	207393	protein phosphatase 1 regulatory subunit 29 precursor	NP_898964.2	4.5	1	3	3	6	0.935321	0.939	0.045742	0.851994	1.00732	0.958084	823	89.9724	7.51807
227116300	Kpna6	16650	importin subunit alpha-7	NP_032494.3	4.29	1	1	2	2	0.95385	0.957	0.0464579	0.872049	1.03185	0.967174	536	59.9264	4.94482
18017602	Sh3bgrl3	73723	SH3 domain-binding glutamic acid-rich-like protein 3	NP_542126.1	23.66	1	2	2	6	0.881153	0.909	0.0495076	0.861469	1.00812	0.85792	93	10.4703	5.13525
148747522	Cyp2d22	56448	cytochrome P450, family 2, subfamily d, polypeptide 22	NP_062797.3	4.8	1	2	2	4	0.951656	0.954667	0.0499744	0.869603	1.0426	0.950972	500	56.4309	6.97607
6680804	Bmpr2	12168	bone morphogenetic protein receptor type-2 precursor	NP_031587.1	2.5	1	2	2	2	0.913815	0.913	0.0500133	0.865079	0.860967	1.01296	1038	114.948	6.22705
110625879	Osbpl2	228983	oxysterol-binding protein-related protein 2	NP_653083.2	7.02	1	2	3	5	0.94613	0.95	0.051984	0.873456	0.928292	1.04885	484	55.3493	6.20166
86991442	Lin7a	108030	protein lin-7 homolog A isoform 1	NP_001034443.1	13.3	1	3	3	5	0.897268	0.887333	0.052327	0.892585	0.975042	0.793673	233	25.9766	8.71924
20149722	Syt17	110058	synaptotagmin-17	NP_619590.1	6.81	1	2	2	5	0.890121	1.11533	0.0525177	1.01124	1.1574	1.17765	470	53.26	7.15186
6680447	Impact	16210	protein IMPACT	NP_032404.1	21.07	1	4	4	8	0.929263	0.92	0.0526529	0.836323	0.907369	1.01658	318	36.2532	5.04639
21311939	Ftsjd2	74157	cap-specific mRNA (nucleoside-2'-O-)-methyltransferase 1	NP_083067.1	2.03	1	2	2	2	0.883164	0.884667	0.053766	0.984929	0.868457	0.800568	837	95.6151	7.26904
112817607	Tmx4	52837	thioredoxin-related transmembrane protein 4 precursor	NP_083424.1	16.72	1	5	5	9	0.934352	0.944667	0.0555648	0.837875	1.02468	0.970511	335	37.1078	4.37354
291290989	Cacna2d2	56808	voltage-dependent calcium channel subunit alpha-2/delta-2 isoform 4 precursor	NP_001167520.1	3.66	5	3	3	6	0.905742	0.946667	0.0568311	0.990456	1.01606	0.834006	1147	129.571	5.60498
71480098	Pcnp	76302	PEST proteolytic signal-containing nuclear protein	NP_001019793.1	13.48	1	2	2	2	0.922087	0.926	0.0588756	0.855902	1.04346	0.879186	178	18.9514	7.48877
282154801	Nfu1	56748	NFU1 iron-sulfur cluster scaffold homolog, mitochondrial isoform 2 precursor	NP_064429.2	9.02	2	2	2	2	0.918866	0.926	0.0590254	0.828251	0.918405	1.0319	255	28.5494	5.03369
226443091	Hnrnpa0	77134	heterogeneous nuclear ribonucleoprotein A0	NP_084148.1	14.1	1	3	3	6	0.930829	0.993	0.0606163	0.875601	1.0241	1.07854	305	30.5117	9.30518
15617203	Clic1	114584	chloride intracellular channel protein 1	NP_254279.1	9.96	1	2	2	2	0.955	0.958	0.0616522	0.834782	1.01208	1.0272	241	26.9957	5.17334
6681071	Cstb	13014	cystatin-B	NP_031819.1	39.8	1	3	3	3	0.94892	0.942333	0.0662177	1.07032	0.848225	0.908919	98	11.0385	7.38623
31560433	Snx3	54198	sorting nexin-3	NP_059500.2	18.52	1	3	3	5	0.901849	0.937333	0.0678659	0.801874	1.01435	0.996231	162	18.7508	8.66064
10181184	Atp5j2	57423	ATP synthase subunit f, mitochondrial	NP_065607.1	26.14	1	2	2	4	0.92953	0.93	0.073187	0.822909	1.07003	0.897059	88	10.3374	9.94971
82917750	Yjefn3	234365	yjeF N-terminal domain-containing protein 3	XP_917398.1	8.76	1	2	2	2	0.924419	0.927	0.075743	0.861719	1.07781	0.840876	251	26.999	7.40088
6753034	Akt1	11651	RAC-alpha serine/threonine-protein kinase isoform 1	NP_033782.1	3.54	2	2	2	2	0.913575	0.93	0.0820325	0.807959	1.08626	0.89607	480	55.6718	5.89697
160333783	Habp4	56541	intracellular hyaluronan-binding protein 4	NP_064370.2	9.71	1	3	3	3	0.868635	0.870667	0.0838378	0.952972	0.95559	0.703322	412	45.9374	6.84424
29171318	Bola2	66162	bolA-like protein 2	NP_780312.1	30.23	1	2	2	4	0.854691	0.855667	0.0982282	0.665206	0.910333	0.991685	86	10.2082	6.16357
30424792	Hsdl1	72552	inactive hydroxysteroid dehydrogenase-like protein 1	NP_780394.1	11.21	1	2	2	3	0.8565	0.895	0.107221	1.10233	0.839816	0.743168	330	36.8439	8.48486
21687186	Cacng8	81905	voltage-dependent calcium channel gamma-8 subunit	NP_573453.1	7.8	1	2	2	4	0.912852	0.905333	0.107846	1.10891	0.864641	0.741692	423	43.4261	9.20264
267844920	Wbp11	60321	WW domain-binding protein 11	NP_068360.4	4.99	1	2	2	4	0.866779	0.851	0.215703	1.24315	0.811462	0.498643	641	69.8308	8.39697
83921589	Fxr2	23879	fragile X mental retardation syndrome-related protein 2	NP_035944.2	6.53	1	2	4	14	0.504027	0.709667	0.317877	1.17339	0.854857	0.101468	674	74.2081	6.22705

## Sheet: Downregulated with Sig
Accession	Gene symbol	Entrez ID	Protein description	Refseq Protein accession	ΣCoverage	Σ# Proteins	Σ# Unique Peptides	Σ# Peptides	Σ# PSMs	Ratio values: (129+130+131)/(126+127+128)	Mean	SEM	Ratio values: 129/126	Ratio values: 130/127	Ratio values: 131/128	# AAs	MW [kDa]	calc. pI
6679186	Cldn11	18417	claudin-11	NP_032796.1	8.21	1	3	3	24	0.58337	0.579	0.0239653	0.537291	0.619509	0.579708	207	22.0993	7.91357
6996913	Anxa2	12306	annexin A2	NP_031611.1	7.67	1	3	3	6	0.634771	0.633	0.00404145	0.626126	0.63297	0.639804	339	38.6518	7.69385
158966670	Anxa6	11749	annexin A6 isoform b	NP_001103681.1	19.04	2	13	13	31	0.655261	0.647333	0.00272845	0.650859	0.649078	0.64154	667	75.241	5.5542
160707921	Anxa11	11744	annexin A11	NP_038497.2	3.18	1	2	2	4	0.683063	0.683	0.00776746	0.679244	0.697897	0.67222	503	54.0448	7.66455
27369633	Clic6	209195	chloride intracellular channel protein 6	NP_766057.1	5.03	1	3	3	5	0.685299	0.687333	0.0410054	0.768704	0.653387	0.640254	596	62.8478	4.32275
31982828	Slc6a6	21366	sodium- and chloride-dependent taurine transporter	NP_033346.2	4.03	1	2	3	8	0.772807	0.774333	0.0394053	0.786197	0.83572	0.701147	621	69.8096	7.2251
6753912	Fth1	14319	ferritin heavy chain	NP_034369.1	9.89	1	2	2	4	0.800227	0.801333	0.0205129	0.827693	0.76056	0.815221	182	21.0533	5.88428
443287660	Cyld	74256	ubiquitin carboxyl-terminal hydrolase CYLD isoform c	NP_001263208.1	3.25	3	2	2	4	0.80352	0.808333	0.0394011	0.815434	0.87331	0.737378	770	87.0417	5.60498
164663791	Prkca	18750	protein kinase C alpha type	NP_035231.2	18.15	1	6	12	35	0.758534	0.815667	0.045042	0.888108	0.825505	0.733146	672	76.7742	7.04932
12963697	Fahd1	68636	acylpyruvase FAHD1, mitochondrial	NP_075969.1	6.17	1	2	2	2	0.845974	0.847667	0.0399597	0.881964	0.893387	0.768218	227	25.1559	7.69385
237820633	Mkl2	239719	MKL/myocardin-like protein 2 isoform 1	NP_705816.2	7.13	2	5	6	11	0.883192	0.854667	0.0348537	0.786732	0.902807	0.873648	1080	117.444	6.16357
257153448	Pcsk1n	30052	proSAAS precursor	NP_038920.2	20.54	1	4	4	8	0.839246	0.856333	0.0225783	0.818844	0.853272	0.897288	258	27.2537	5.84619
31982300	Hbb-bt	101488143	hemoglobin, beta adult t chain	NP_032246.2	95.24	1	16	16	282	0.86445	0.859333	0.00926163	0.843619	0.876139	0.858295	147	15.7382	7.69385
145301549	Hba-a2	110257	hemoglobin alpha, adult chain 2	NP_001077424.1	91.55	1	11	11	114	0.87079	0.861667	0.0160451	0.83984	0.89294	0.852392	142	15.1028	8.22119
110625609	Cdh13	12554	cadherin-13 precursor	NP_062681.2	8.12	1	4	4	10	0.873461	0.869667	0.0373155	0.844803	0.943479	0.821472	714	78.137	5.12256
305632826	Fsd1l	319636	FSD1-like protein isoform 1	NP_001182213.1	4.63	1	3	3	6	0.869148	0.871667	0.0186756	0.860858	0.846018	0.907551	497	55.7888	6.40479
6755714	Tagln	21345	transgelin	NP_035656.1	17.91	1	3	3	12	0.862399	0.879	0.0116762	0.863948	0.902049	0.870808	201	22.5614	8.80713
6677865	Scg2	20254	secretogranin-2 precursor	NP_033155.1	9.08	1	5	5	11	0.87213	0.884333	0.00433334	0.879813	0.89299	0.880197	617	70.6004	4.75439
6754706	Marcksl1	17357	MARCKS-related protein	NP_034937.1	8	1	2	2	6	0.878956	0.887	0.0266646	0.836103	0.899216	0.925629	200	20.1534	4.61475
229608928	Acbd3	170760	Golgi resident protein GCP60	NP_573488.2	4	1	2	2	2	0.887582	0.887333	0.0196412	0.874349	0.861841	0.926331	525	60.1448	5.04639
167716839	COX1	5912286	cytochrome c oxidase subunit I	YP_001686700.1	4.28	2	2	2	6	0.888103	0.888333	0.0294071	0.924194	0.829542	0.911322	514	56.9019	6.69775
124486887	Ak5	229949	adenylate kinase isoenzyme 5	NP_001074746.1	3.02	1	2	2	4	0.889134	0.891333	0.0437963	0.807403	0.913158	0.953763	562	63.283	5.2876
47059026	Ssbp1	381760	single-stranded DNA-binding protein, mitochondrial isoform 1	NP_997633.1	9.46	2	2	2	2	0.891673	0.891667	0.0388344	0.874001	0.965867	0.835142	148	17.1459	9.78857
79750129	Camk1d	227541	calcium/calmodulin-dependent protein kinase type 1D	NP_796317.2	10.65	1	2	4	9	0.876191	0.896333	0.0426002	0.812074	0.948892	0.927798	385	42.8917	7.1665
30520173	AW551984	244810	BCSC-1	NP_848852.1	2.24	1	1	2	2	0.897616	0.900333	0.0277208	0.858513	0.952536	0.888767	804	89.4068	6.91748
6754004	Gna11	14672	guanine nucleotide-binding protein subunit alpha-11	NP_034431.1	29.53	1	4	8	21	0.916903	0.903	0.00781025	0.902249	0.9174	0.890389	359	41.9975	5.97314
6679359	Pkia	18767	cAMP-dependent protein kinase inhibitor alpha	NP_032888.1	22.37	1	2	2	4	0.902623	0.903333	0.0126667	0.915979	0.916088	0.878417	76	7.95579	4.53857
116063531	Car1	12346	carbonic anhydrase 1	NP_033929.2	7.28	1	2	2	4	0.900556	0.903333	0.0313918	0.85285	0.960541	0.895761	261	28.3132	6.96143
31982864	Atpif1	11983	ATPase inhibitor, mitochondrial precursor	NP_031538.2	18.87	1	2	2	6	0.903464	0.906	0.0392726	0.838851	0.974567	0.904484	106	12.1513	9.64209
208609941	Ptprj	19271	receptor-type tyrosine-protein phosphatase eta isoform 2	NP_001129129.1	1.15	2	2	2	4	0.906929	0.907	0.0240069	0.922284	0.859653	0.939436	1299	143.086	5.36377
226958492	Pex19	19298	peroxisomal biogenesis factor 19 isoform b	NP_001152997.1	13.04	2	2	2	4	0.908567	0.908	0.0113725	0.913845	0.924454	0.886295	207	22.7597	4.18311
126157499	Mylk	107589	myosin light chain kinase, smooth muscle	NP_647461.3	0.97	1	2	2	2	0.905066	0.908333	0.0406667	0.859323	0.876782	0.988659	1950	213.475	6.25244
18017602	Sh3bgrl3	73723	SH3 domain-binding glutamic acid-rich-like protein 3	NP_542126.1	23.66	1	2	2	6	0.881153	0.909	0.0495076	0.861469	1.00812	0.85792	93	10.4703	5.13525
27370360	Slc6a11	243616	sodium- and chloride-dependent GABA transporter 3	NP_766478.1	8.61	1	6	7	14	0.910936	0.910667	0.0356854	0.886126	0.980864	0.864684	627	69.9143	6.97607
226693367	Gaa	14387	lysosomal alpha-glucosidase precursor	NP_032090.3	5.46	1	4	4	8	0.926911	0.911333	0.0267104	0.861064	0.952004	0.921283	953	106.18	5.8335
10946796	Rilpl1	75695	RILP-like protein 1	NP_067405.1	5.17	1	2	2	4	0.911612	0.912	0.00608275	0.922629	0.902274	0.910746	406	47.2942	5.16064
17298686	Pip4k2c	117150	phosphatidylinositol 5-phosphate 4-kinase type-2 gamma	NP_473438.1	15.91	1	6	6	11	0.923129	0.912	0.0332916	0.931853	0.846552	0.95719	421	47.3061	6.88818
6679421	Por	18984	NADPH--cytochrome P450 reductase	NP_032924.1	6.64	1	5	5	11	0.911092	0.913	0.0202073	0.89796	0.887601	0.953084	678	76.9953	5.52881
33468959	Pmm1	29858	phosphomannomutase 1	NP_038900.1	12.6	1	4	4	8	0.918032	0.914	0.0204042	0.874054	0.940868	0.926585	262	29.7561	5.46533
70608166	Pgm5	226041	phosphoglucomutase-like protein 5	NP_778178.3	2.65	1	1	2	2	0.913547	0.914333	0.0153442	0.897881	0.900138	0.944864	567	62.1807	7.18115
120444918	Rasa3	19414	ras GTPase-activating protein 3	NP_033051.2	3.48	1	3	3	6	0.924623	0.916	0.0417892	0.833222	0.948827	0.966118	834	95.9264	7.34229
7305521	Srr	27364	serine racemase	NP_038789.1	12.39	1	3	3	6	0.939563	0.917333	0.0235537	0.874116	0.922574	0.954966	339	36.336	6.02393
224809389	Acbd6	72482	acyl-CoA-binding domain-containing protein 6 isoform 1	NP_082526.2	5.67	1	2	2	4	0.917035	0.917333	0.005696	0.906389	0.921988	0.923823	282	30.8681	5.10986
240255574	Csde1	229663	cold shock domain-containing protein E1 isoform 2	NP_001155326.1	12.13	2	11	11	20	0.933998	0.918	0.0260832	0.908688	0.96716	0.878228	767	85.5993	6.32861
38348466	Igsf21	230868	immunoglobulin superfamily member 21 precursor	NP_941012.1	4.7	1	2	2	4	0.916569	0.918	0.0337095	0.850989	0.958273	0.945335	468	51.9046	6.94678
6755967	Vdac3	22335	voltage-dependent anion-selective channel protein 3 isoform 2	NP_035826.1	48.41	2	10	11	43	0.914029	0.918667	0.0268473	0.864575	0.946782	0.944219	283	30.7334	8.79248
224809563	Nucks1	98415	nuclear ubiquitous casein and cyclin-dependent kinase substrate 1 isoform 2	NP_001139276.1	30.9	2	5	5	9	0.917531	0.919333	0.0344545	0.889665	0.987596	0.880183	233	26.1685	5.12256
164607162	Dnal1	105000	dynein light chain 1, axonemal	NP_083097.2	13.16	1	2	2	4	0.921264	0.919333	0.0434294	0.991113	0.925716	0.840621	190	21.4513	5.75732
205277432	Hectd1	207304	E3 ubiquitin-protein ligase HECTD1	NP_659037.2	1.61	1	3	3	5	0.911812	0.921333	0.0344932	0.941756	0.968169	0.853687	2610	289.048	5.36377
226052731	Ptprn2	19276	receptor-type tyrosine-protein phosphatase N2 precursor	NP_035345.2	5.39	1	5	5	8	0.915296	0.923667	0.0303114	0.924172	0.976378	0.870902	1001	111.427	5.94775
111955312	Cd200	17470	OX-2 membrane glycoprotein precursor	NP_034948.3	8.27	1	2	2	6	0.889371	0.926	0.0407226	0.860795	1.00145	0.916031	278	31.2501	8.79248
6679821	Fnta	14272	protein farnesyltransferase/geranylgeranyltransferase type-1 subunit alpha	NP_032059.1	6.63	1	2	2	4	0.926061	0.927333	0.0131698	0.941244	0.900822	0.940443	377	43.9859	4.93213
157951741	Cat	12359	catalase	NP_033934.2	7.4	1	3	3	9	0.91994	0.927667	0.0246329	0.919092	0.973611	0.890274	527	59.7577	7.88428
33667095	Vat1l	270097	synaptic vesicle membrane protein VAT-1 homolog-like	NP_766604.2	29.26	1	12	12	32	0.912467	0.928	0.0281603	0.875415	0.97114	0.937552	417	45.7881	5.05908
6755592	Sncg	20618	gamma-synuclein	NP_035560.1	43.9	1	4	5	9	0.919742	0.928667	0.0257509	0.946332	0.962087	0.877796	123	13.1516	4.65283
258679484	Ogfr	72075	opioid growth factor receptor	NP_113550.3	6	1	2	2	4	0.925954	0.930667	0.0279543	0.879289	0.974683	0.937887	633	70.636	4.76709
189339278	Celf5	319586	CUG-BP- and ETR-3-like factor 5	NP_795928.2	3.8	1	2	2	2	0.931582	0.931667	0.0104775	0.944542	0.9392	0.910855	395	42.6799	8.11865
22122643	Itpka	228550	inositol-trisphosphate 3-kinase A	NP_666237.1	12.42	1	6	6	13	0.884602	0.931667	0.0213021	0.890709	0.962577	0.940847	459	50.9029	7.72314
225735584	Hk1	15275	hexokinase-1 isoform HK1	NP_001139572.1	42.16	1	37	37	127	0.92493	0.932	0.00404145	0.924942	0.938881	0.931836	918	102.236	6.80029
34098931	Calb2	12308	calretinin	NP_031612.1	45.39	1	10	11	29	0.933856	0.933	0.0385097	0.892744	1.0096	0.896319	271	31.3525	5.021
148540106	Mut	17850	methylmalonyl-CoA mutase, mitochondrial precursor	NP_032676.2	2.54	1	2	2	4	0.934587	0.933333	0.00920748	0.915142	0.941151	0.943704	748	82.7916	6.88818
24418933	Acsf2	264895	acyl-CoA synthetase family member 2, mitochondrial precursor	NP_722502.1	8.62	1	5	5	11	0.948611	0.933333	0.0412728	0.855708	0.947232	0.99668	615	67.907	8.17725
6680806	Bpgm	12183	bisphosphoglycerate mutase	NP_031589.1	14.29	1	3	3	5	0.921229	0.935	0.0213854	0.896575	0.971207	0.936997	259	29.9597	7.06396
188219544	Slc17a6	140919	vesicular glutamate transporter 2	NP_543129.3	9.28	1	3	4	10	0.926334	0.935333	0.0213255	0.893331	0.960598	0.952271	582	64.5177	6.82959
19111164	Sumo2	170930	small ubiquitin-related modifier 2 precursor	NP_579932.1	23.16	1	2	2	4	0.937476	0.938667	0.0256212	0.901867	0.988034	0.926422	95	10.8644	5.50342
62990174	Elfn2	207393	protein phosphatase 1 regulatory subunit 29 precursor	NP_898964.2	4.5	1	3	3	6	0.935321	0.939	0.045742	0.851994	1.00732	0.958084	823	89.9724	7.51807
224967109	Gorasp2	70231	Golgi reassembly-stacking protein 2	NP_081628.3	7.1	1	2	2	4	0.94228	0.939333	0.0293106	0.923616	0.898479	0.995702	451	47.0088	4.79248
86476054	Vgf	381677	VGF nerve growth factor inducible precursor	NP_001034474.1	8.75	1	4	4	10	0.9147	0.941	0.0181751	0.966858	0.950196	0.90642	617	68.1909	4.70361
6679641	Emd	13726	emerin	NP_031953.1	9.27	1	2	2	6	0.920798	0.941	0.0400666	1.00115	0.864792	0.957481	259	29.4174	5.0083
124249082	Sez6l	56747	seizure 6-like protein isoform 2 precursor	NP_064366.2	4.78	2	3	3	5	0.917862	0.942	0.0234379	0.905738	0.933676	0.985763	962	104.689	4.69092
7106301	Mapre1	13589	microtubule-associated protein RP/EB family member 1	NP_031922.1	21.27	1	4	6	16	0.897549	0.942667	0.0141696	0.941249	0.91882	0.967523	268	29.9972	5.22412
31981269	Glrx3	30926	glutaredoxin-3	NP_075629.2	18.4	1	6	6	14	0.941188	0.944	0.0271539	0.889981	0.966426	0.975608	337	37.7544	5.59229
27229125	Coasy	71743	bifunctional coenzyme A synthase precursor	NP_082172.2	6.22	1	2	2	4	0.937669	0.944	0.042194	0.872915	1.01946	0.939686	563	61.9846	7.10791
21450325	Blvrb	233016	flavin reductase (NADPH)	NP_659172.1	26.7	1	4	4	7	0.933884	0.944333	0.0238421	0.963419	0.973163	0.897058	206	22.1834	7.00537
33859662	Vat1	26949	synaptic vesicle membrane protein VAT-1 homolog	NP_036167.1	22.17	1	6	6	19	0.928797	0.945667	0.0103976	0.924849	0.954434	0.957543	406	43.069	6.3667
29789239	Gns	75612	N-acetylglucosamine-6-sulfatase precursor	NP_083640.1	2.94	1	2	2	4	0.943564	0.946667	0.0283216	0.898824	0.997106	0.943517	544	61.1357	8.23584
31559891	Rhot1	59040	mitochondrial Rho GTPase 1 isoform 1	NP_067511.4	8.24	3	5	5	13	0.902599	0.947	0.0332866	0.894777	0.937047	1.0087	631	72.1956	6.49365
27923929	Hpcal4	170638	hippocalcin-like protein 4	NP_778163.1	56.02	1	8	9	45	0.937465	0.947333	0.0357134	0.903405	1.01815	0.920925	191	22.201	4.89404
262118191	Nlgn3	245537	neuroligin-3 precursor	NP_766520.2	4.97	1	2	3	7	0.933263	0.948333	0.032168	0.884113	0.981372	0.979661	825	91.1045	5.79541
46592839	Gripap1	54645	GRIP1-associated protein 1	NP_997553.1	9.18	1	6	6	10	0.949309	0.949	0.0134288	0.974354	0.945385	0.927532	806	92.6584	5.24951
188219582	Gnpda1	26384	glucosamine-6-phosphate isomerase 1	NP_036067.2	12.11	1	3	3	6	0.932689	0.949333	0.017477	0.976721	0.954227	0.916781	289	32.5285	6.59521
7305619	Usp5	22225	ubiquitin carboxyl-terminal hydrolase 5	NP_038728.1	24.83	1	15	16	41	0.938864	0.949667	0.0253004	0.919868	1.00027	0.928999	858	95.7724	5.0083
6755965	Vdac2	22334	voltage-dependent anion-selective channel protein 2	NP_035825.1	55.25	1	14	14	56	0.950401	0.950333	0.0314236	0.93024	1.01213	0.909085	295	31.7126	7.48877
124487483	Ogdhl	239017	2-oxoglutarate dehydrogenase-like, mitochondrial	NP_001074599.1	15.55	1	7	14	40	0.954503	0.951667	0.0151694	0.972312	0.922371	0.961413	1029	116.526	6.84424
124248572	Vbp1	22327	prefoldin subunit 3	NP_035822.2	23.98	1	5	5	11	0.956048	0.952	0.0168226	0.959088	0.97654	0.920426	196	22.4214	6.27783
29293803	Plcb4	18798	1-phosphatidylinositol-4,5-bisphosphate phosphodiesterase beta-4	NP_038857.1	2.72	1	2	2	4	0.95107	0.953	0.0420159	1.0371	0.912637	0.909427	1175	134.442	6.90283
253735731	Fis1	66437	mitochondrial fission 1 protein isoform 2	NP_001156715.1	33.1	2	4	4	18	0.947607	0.953	0.0393743	0.88758	0.947173	1.02373	145	16.2545	9.24658
13385384	Psmd12	66997	26S proteasome non-ATPase regulatory subunit 12	NP_080170.1	17.32	1	7	7	17	0.937144	0.953667	0.0121701	0.942295	0.940715	0.978308	456	52.8615	7.06396
299522791	Ddah2	51793	N(G),N(G)-dimethylarginine dimethylaminohydrolase 2 isoform 1	NP_001177378.1	20	1	3	4	12	0.947976	0.954	0.0374477	0.931949	1.02695	0.903112	285	29.6273	6.01123
148747522	Cyp2d22	56448	cytochrome P450, family 2, subfamily d, polypeptide 22	NP_062797.3	4.8	1	2	2	4	0.951656	0.954667	0.0499744	0.869603	1.0426	0.950972	500	56.4309	6.97607
13385084	Nipsnap3b	66536	protein NipSnap homolog 3B	NP_079899.1	9.31	1	3	3	4	0.954567	0.955333	0.0274489	0.908836	1.00431	0.9533	247	28.2905	9.48096
118601013	Aprt	11821	adenine phosphoribosyltransferase	NP_033828.2	15	1	3	3	6	0.954171	0.955333	0.0366303	0.888494	0.964108	1.01364	180	19.7115	6.78564
153792001	Ranbp1	19385	ran-specific GTPase-activating protein	NP_035369.2	14.29	1	3	3	6	0.951715	0.955667	0.0096839	0.945182	0.974573	0.947224	203	23.5817	5.22412
114205431	Abce1	24015	ATP-binding cassette sub-family E member 1	NP_056566.2	11.35	1	7	7	13	0.908409	0.957	0.018037	0.941033	0.936793	0.992735	599	67.271	8.33838
227116300	Kpna6	16650	importin subunit alpha-7	NP_032494.3	4.29	1	1	2	2	0.95385	0.957	0.0464579	0.872049	1.03185	0.967174	536	59.9264	4.94482
114155120	Rbm12	75710	RNA-binding protein 12	NP_083673.3	1.61	1	2	2	4	0.955935	0.957333	0.0135319	0.983875	0.948205	0.940204	992	102.73	8.32373
7949098	Nptx2	53324	neuronal pentraxin-2 precursor	NP_058069.1	9.32	1	2	2	4	0.955611	0.957333	0.0266104	0.953919	1.00473	0.913329	429	47.1074	5.80811
59858551	Slc39a12	277468	zinc transporter ZIP12 precursor	NP_001012305.1	3.48	1	2	2	2	0.95557	0.958	0.0327414	0.894104	0.977839	1.00193	689	76.167	5.77002
208879441	Ly6h	23934	lymphocyte antigen 6H isoform b precursor	NP_001129160.1	27.34	2	5	5	12	0.935709	0.960667	0.0136178	0.962526	0.936106	0.983183	139	14.6591	7.53271
55741463	Pfdn5	56612	prefoldin subunit 5	NP_081320.2	36.36	1	5	5	14	0.950298	0.965	0.00378594	0.963864	0.971719	0.958553	154	17.345	6.32861
6755963	Vdac1	22333	voltage-dependent anion-selective channel protein 1	NP_035824.1	81.98	1	21	22	93	0.933419	0.965	0.0180093	0.982074	0.983743	0.928537	283	30.7366	8.54346
6754128	H2-Ke2	14976	prefoldin subunit 6	NP_034515.1	28.35	1	4	4	10	0.945777	0.965333	0.0415786	0.88384	1.0208	0.990594	127	14.4457	8.88037
165377065	Cmpk1	66588	UMP-CMP kinase	NP_079923.3	18.94	1	4	4	15	0.946423	0.966667	0.0072188	0.95401	0.96659	0.978754	227	25.6983	7.97217
442535508	Fabp5	16592	fatty acid-binding protein, epidermal isoform 2	NP_001259026.1	32.09	2	4	4	13	0.935706	0.968333	0.0416347	0.893578	1.03841	0.973223	134	14.9984	7.15186
6671746	Cfl2	12632	cofilin-2	NP_031714.1	46.39	1	4	6	18	0.949887	0.973667	0.0261937	0.992069	0.921501	1.00659	166	18.6978	7.88428
31543902	Txnl1	53382	thioredoxin-like protein 1	NP_058072.2	24.91	1	5	5	12	0.909893	0.974667	0.0116952	0.980557	0.951831	0.991034	289	32.2167	4.95752
9506971	Pfn2	18645	profilin-2	NP_062283.1	43.57	1	5	5	24	0.951601	0.979	0.0289885	0.963754	1.03522	0.937657	140	15.0223	6.99072
6724321	Nos1	18125	nitric oxide synthase, brain	NP_032738.1	5.46	1	7	7	12	0.954675	0.983333	0.0309964	0.95763	1.04526	0.946527	1429	160.371	7.15186
188528613	Gmfb	63985	glia maturation factor beta	NP_071306.2	36.62	1	5	5	12	0.948733	0.984	0.0321921	0.921098	1.0038	1.02724	142	16.7124	5.16064
13385968	Tppp3	67971	tubulin polymerization-promoting protein family member 3	NP_080757.1	17.05	1	3	3	10	0.944805	0.988	0.0153732	0.960351	0.991239	1.0126	176	18.9537	9.11475
34996507	Synrg	217030	synergin gamma	NP_919322.1	4.57	1	3	3	5	0.948314	0.992	0.0348712	0.928126	0.999994	1.04799	1138	122.005	4.99561
