# Supplementary material for: Quantitative mass spectrometric analysis of the mouse cerebral cortex after ischemic stroke
Source: PLoS One. 2020 Apr 21;15(4):e0231978. doi: 10.1371/journal.pone.0231978 (PMC7173877; doi:10.1371/journal.pone.0231978)
Supplement: S2 Table — (XLSX) [file pone.0231978.s002.xlsx]

## Sheet: Sheet1
GOID	GO Term	% Associated Genes	Nr. Genes	Cluster	Genes Cluster #1	Genes Cluster #2	%Gene Cluster #1	%Gene Cluster #2	Term Pvalue	Term Pvalue with Bonferroni step down	Group Pvalue	Group PValue with Bonferroni step down
31968	organelle outer membrane	6.08108	9	Specific for Cluster #1	[Emd, Fis1, Hk1, Nos1, Rhot1, Vat1, Vdac1, Vdac2, Vdac3]	N/A	100	0	1.0 E-6	2.4 E-5	N/A	N/A
44391	ribosomal subunit	5.59441	8	Specific for Cluster #2	[Hba-a2]	[Rpl10, Rpl15, Rpl30, Rpl37a, Rps2, Rps4x, Rps5]	12.5	87.5	8.0 E-6	1.6 E-4	9.8 E-6	1.9 E-5
22626	cytosolic ribosome	8.24742	8	Specific for Cluster #2	[Hba-a2]	[Rpl10, Rpl15, Rpl30, Rpl37a, Rps2, Rps4x, Rps5]	12.5	87.5	4.3 E-7	1.0 E-5	9.8 E-6	1.9 E-5
6836	neurotransmitter transport	6.20155	8	Specific for Cluster #1	[Nos1, Pfn2, Slc17a6, Slc6a11, Slc6a6, Sncg]	[Gfap, Unc13a]	75	25	3.7 E-6	8.2 E-5	3.7 E-6	1.1 E-5
5681	spliceosomal complex	5.36913	8	Specific for Cluster #2	N/A	[Hnrnpc, Hnrnpr, Prpf8, Rbmx, Sf3b1, Snrpa, Snrpd2, U2af2]	0	100	1.0 E-5	2.0 E-4	1.8 E-5	1.8 E-5
398	mRNA splicing via spliceosome	5.88235	7	Specific for Cluster #2	N/A	[Prpf8, Rbmx, Sf3b1, Sfpq, Snrpa, Snrpd2, U2af2]	0	100	2.1 E-5	3.9 E-4	1.8 E-5	1.8 E-5
71013	catalytic step 2 spliceosome	7.40741	6	Specific for Cluster #2	N/A	[Hnrnpc, Hnrnpr, Prpf8, Rbmx, Sf3b1, Snrpd2]	0	100	2.3 E-5	3.9 E-4	1.8 E-5	1.8 E-5
51588	regulation of neurotransmitter transport	9.61538	5	Specific for Cluster #1	[Nos1, Pfn2, Sncg]	[Gfap, Unc13a]	60	40	3.2 E-5	4.8 E-4	3.7 E-6	1.1 E-5
8308	voltage-gated anion channel activity	21.0526	4	Specific for Cluster #1	[Clic6, Vdac1, Vdac2, Vdac3]	N/A	100	0	8.4 E-6	1.6 E-4	N/A	N/A
16866	intramolecular transferase activity	15.3846	4	Specific for Cluster #1	[Bpgm, Mut, Pgm5, Pmm1]	N/A	100	0	3.1 E-5	5.0 E-4	N/A	N/A
