# Supplementary material for: Quantitative mass spectrometric analysis of the mouse cerebral cortex after ischemic stroke
Source: PLoS One. 2020 Apr 21;15(4):e0231978. doi: 10.1371/journal.pone.0231978 (PMC7173877; doi:10.1371/journal.pone.0231978)
Supplement: S1 Data — (XLSX) [file pone.0231978.s006.xlsx]

## Sheet: sheet1
Gene symbol	Ratio values: (129+130+131)/(126+127+128)	Mean	SEM
2010107E04Rik	5.13722	5.46867	0.270654
Vim	2.76346	2.864	0.0737586
Lmna	2.61424	2.58267	0.109188
Gfap	2.60941	2.65067	0.049539
Erc2	2.48875	2.48933	0.0368616
Hist1h2bb	2.39302	2.38133	0.0464914
Hist1h2ah	2.29306	2.366	0.304708
Hist1h1e	2.2682	2.28867	0.0834772
H1f0	2.23164	2.27733	0.0647311
Hist1h3i	2.19971	2.21067	0.156753
Hist1h4m	2.18953	2.20933	0.0476806
Nefm	2.15576	2.081	0.0184752
Ina	2.11324	2.13733	0.0593446
Nefh	2.10842	2.13833	0.059032
Nefl	2.09252	2.11733	0.051802
Srrm2	2.00236	1.98067	0.0674718
Rapgef4	1.99774	2.00567	0.103057
Cpsf7	1.97792	1.94667	0.0834712
Lmnb2	1.97443	1.95233	0.0148136
Serpina1b	1.95114	1.95767	0.0700508
Hist1h1c	1.94707	1.943	0.0491663
Rpl10	1.87752	1.87733	0.0460953
Sf3b1	1.8625	1.86133	0.0179103
Ptpn4	1.85971	1.86333	0.0486016
Camk2g	1.85913	1.77367	0.0484505
Apoh	1.85279	1.85567	0.0726965
Mecp2	1.84695	1.822	0.0606658
Nudt21	1.84691	1.85067	0.0431676
Prpf8	1.84341	1.85233	0.0201852
U2af2	1.83957	1.83933	0.0148586
Grin2b	1.83198	1.83467	0.0545965
Hnrnpc	1.81805	1.799	0.016
Lmnb1	1.81179	1.82733	0.0897521
Syngap1	1.80921	1.81667	0.0592209
Hist1h1b	1.79991	1.816	0.072148
Alb	1.77597	1.77567	0.0233333
Cit	1.7699	1.77167	0.00698411
Ahsg	1.75121	1.805	0.0578388
Ociad2	1.74953	1.755	0.0610246
Unc13a	1.74896	1.76633	0.0226372
Rpl38	1.74571	1.76633	0.0925425
Snrnp200	1.74507	1.76233	0.071373
Serpina1d	1.74204	1.697	0.0333816
Camk2a	1.74047	1.773	0.0814637
Rpl37a	1.733	1.73967	0.036997
Bsn	1.73122	1.72667	0.00635959
Matr3	1.72871	1.671	0.0165227
Pspc1	1.72336	1.72533	0.0316351
3110047P20Rik	1.71075	1.71533	0.0747982
Serpina1d	1.70331	1.594	0.0966713
Rpl34	1.70217	1.67667	0.0437582
Plec	1.70083	1.71367	0.022908
Rims1	1.7001	1.766	0.0685954
Cacnb4	1.68404	1.65533	0.0294524
Rb1cc1	1.68139	1.684	0.0427122
Cox6c	1.68129	1.628	0.0305123
Ctnnd1	1.67782	1.71967	0.259356
Snrpa	1.67139	1.66233	0.0458851
Srcin1	1.67117	1.73167	0.0246599
Sfpq	1.66804	1.66433	0.015899
Scn2b	1.66663	1.65067	0.0355731
Srsf1	1.65881	1.66267	0.0597895
Gm14059	1.6539	1.64267	0.0487214
Safb	1.65309	1.65867	0.0681966
Rps5	1.65235	1.66367	0.0464052
Sf3a3	1.64385	1.64633	0.0580813
Spire1	1.63747	1.617	0.162288
Tnik	1.63636	1.63067	0.0680106
Gc	1.63408	1.63633	0.0961047
Efr3b	1.6319	1.68267	0.0993987
Apoa4	1.63095	1.629	0.100534
Ttc7b	1.62607	1.636	0.0591016
Cpne7	1.62104	1.633	0.0452143
Myef2	1.6164	1.70233	0.0559832
Hpx	1.61637	1.65	0.0585178
Snrpd2	1.61451	1.61733	0.049881
Kng1	1.61103	1.603	0.035019
Rpl5	1.61042	1.62833	0.0442016
Hnrnpa3	1.60679	1.667	0.0661539
Snrpd3	1.60141	1.62067	0.0879665
LOC100503055	1.59979	1.56633	0.0444085
Ap3d1	1.59974	1.64667	0.0123468
Ccar1	1.59457	1.59633	0.0092436
Hp1bp3	1.58868	1.63967	0.0818664
Camk2b	1.58253	1.61367	0.0598396
Trio	1.58163	1.55867	0.0208833
Ces1c	1.58065	1.58033	0.0268597
Chrm1	1.57851	1.59	0.0715821
Etl4	1.57674	1.58667	0.0602946
Rpl14	1.56859	1.60967	0.0856744
Dlgap3	1.56761	1.569	0.0315331
Rpl15	1.56584	1.56567	0.0406667
Dlgap1	1.56256	1.569	0.0740968
Pi4ka	1.55619	1.554	0.011719
Serpina1e	1.55563	1.51133	0.0985737
Iqsec1	1.5496	1.563	0.0274287
Slc25a22	1.54901	1.44167	0.0272662
Serpina3k	1.54735	1.53133	0.0423963
Rps4x	1.54472	1.53533	0.0383029
Hnrpdl	1.54375	1.506	0.0155885
Rpl30	1.53864	1.49667	0.0234687
Rpl27	1.53742	1.51833	0.069705
Hp	1.53644	1.54833	0.101134
Hnrnpl	1.53554	1.47267	0.0798693
Pkp4	1.53533	1.54367	0.0663986
Eif4a3	1.53519	1.595	0.131561
Rpl12	1.53408	1.554	0.056107
Hnrnpr	1.53378	1.51633	0.0292366
Atad3a	1.52981	1.57433	0.0717875
Gm10051	1.52937	1.56467	0.019221
Rbmx	1.52895	1.591	0.00321453
Rpl7a	1.52814	1.52967	0.0519658
Rps2	1.52798	1.52133	0.0490793
Camk2d	1.52748	1.55367	0.025208
Myh14	1.52597	1.54467	0.0312054
Sptbn1	1.52528	1.50133	0.00845246
Rpl13a	1.52223	1.48867	0.0668539
Rps20	1.52138	1.51833	0.0800861
Rpl7	1.51516	1.53533	0.0692106
H2afy	1.51434	1.50667	0.0853821
Rpl9	1.514	1.47167	0.0881898
LOC100044627	1.51197	1.522	0.118123
Plg	1.51072	1.53267	0.0298347
Eftud2	1.51006	1.54267	0.0528089
Khdrbs3	1.50927	1.51	0.0149778
Rps7	1.50838	1.383	0.12974
Myo5a	1.50804	1.50667	0.0216204
Smc3	1.50733	1.50967	0.0346811
Gm14279	1.50448	1.50733	0.0882163
LOC100048759	1.50394	1.474	0.0765594
Magoh	1.50283	1.518	0.0942992
Sipa1l1	1.49982	1.54867	0.0477226
Vps33a	1.49843	1.5	0.0500899
Ilf3	1.49664	1.53733	0.0774862
Cep170b	1.49642	1.503	0.0560119
Gm11703	1.49621	1.50133	0.0569805
Exoc2	1.49245	1.50933	0.0437886
Rpl18	1.48982	1.54633	0.073976
Serbp1	1.4892	1.54667	0.0522345
Rps6-ps4	1.48908	1.50033	0.0710031
Lrrc7	1.48745	1.503	0.0636108
Rpl4	1.48729	1.53333	0.024044
Fam126b	1.48192	1.53733	0.0927044
Homer1	1.47897	1.47567	0.0624775
Trf	1.47888	1.495	0.0183303
Caprin1	1.478	1.481	0.0449778
Sptb	1.47705	1.53033	0.0272784
Rpl13	1.47641	1.44033	0.0303334
Gm4963	1.47608	1.47433	0.0216744
Rps18	1.47548	1.46667	0.0167961
Rpl17	1.47436	1.48567	0.036269
Ranbp2	1.47432	1.47767	0.0561734
Hnrnpa2b1	1.47375	1.47	0.0301164
Sf3a1	1.47359	1.45433	0.0488205
Rimbp2	1.47242	1.48033	0.0649111
Ank3	1.47064	1.46333	0.0249955
Rpl11	1.46919	1.50367	0.0812431
Erh	1.46881	1.473	0.0582266
Rpl3	1.46759	1.495	0.03005
Rps17	1.46717	1.44833	0.0934351
Rpl32	1.46704	1.451	0.047606
Rps15a	1.4655	1.44367	0.0441752
Gm3362	1.46084	1.46267	0.040176
Kalrn	1.4582	1.45967	0.0307155
Elmo2	1.45751	1.46133	0.0323539
Arhgap26	1.45617	1.45767	0.0360062
Gnb2l1	1.45385	1.481	0.0420357
Dst	1.45371	1.48833	0.0411555
Vps51	1.45285	1.49433	0.0717991
Sptbn4	1.45273	1.46267	0.0203825
Serpinc1	1.45072	1.45033	0.0623387
Ptbp2	1.45049	1.50567	0.0249154
Banf1	1.44997	1.48067	0.0754019
Exoc5	1.4483	1.448	0.0205993
Map1lc3b	1.44744	1.50133	0.215613
Slc25a4	1.44525	1.42033	0.0303003
Rpl10a	1.44478	1.439	0.0162584
Sptbn2	1.44219	1.45133	0.0427252
Rps19	1.44118	1.43733	0.0053333
Snrpa1	1.43292	1.43433	0.0619525
Fmnl2	1.43113	1.42033	0.0593446
Ckap4	1.43056	1.431	0.0425323
Sf3b2	1.43026	1.45233	0.0495121
Clasp1	1.42973	1.40267	0.0305523
Rpl35	1.42848	1.46567	0.0506041
Rps13	1.42793	1.42	0.0284781
Slc25a46	1.42753	1.44033	0.111992
Sf3b3	1.42717	1.38767	0.0722642
Rps16	1.42375	1.44567	0.0234687
Rpl18a	1.42314	1.35833	0.0413937
Purg	1.42263	1.49333	0.00338296
Mtmr1	1.42169	1.40467	0.0467559
Tbc1d10b	1.42081	1.40267	0.0238351
Zfr	1.41986	1.427	0.100539
Cdkl5	1.41986	1.386	0.0705006
Dlg4	1.41833	1.462	0.0395263
Nf1	1.41628	1.44533	0.0210739
Arhgef2	1.41484	1.42933	0.0219266
Sptan1	1.41057	1.42633	0.0161899
Rpl24	1.40833	1.399	0.0200083
Exoc4	1.40809	1.47433	0.0444272
Slc24a2	1.40132	1.4	0.0405956
Rogdi	1.40075	1.39467	0.167356
Rps23	1.40075	1.39867	0.0198858
Raly	1.39948	1.39967	0.0296891
Eif2a	1.39822	1.40467	0.0779088
Pclo	1.39701	1.42167	0.0224524
Rps24	1.39635	1.384	0.0219621
Hnrnpm	1.3958	1.324	0.069419
LOC100505031	1.3946	1.36667	0.0492691
Ipo7	1.39422	1.31933	0.0473896
Hsd17b12	1.39402	1.37033	0.0300241
Rpl6	1.39257	1.42433	0.0118369
Tuba4a	1.39235	1.349	0.00873687
Itih4	1.39095	1.39333	0.0372126
Ank2	1.38959	1.35733	0.0211844
Cacnb1	1.38944	1.39933	0.0544436
Slc39a7	1.38919	1.389	0.0270986
Gm996	1.38851	1.47433	0.0246058
Slc25a27	1.38627	1.393	0.050856
Hmga1-rs1	1.38543	1.38733	0.0490759
Numbl	1.3838	1.38733	0.0649521
Agpat1	1.3836	1.41133	0.177458
Itpr1	1.38026	1.37267	0.00868586
Pdlim5	1.37953	1.42	0.088459
Camsap2	1.37581	1.409	0.0705148
Ckmt1	1.37553	1.36633	0.0260789
Ppfia2	1.375	1.37333	0.0441827
Myh10	1.37276	1.37467	0.0379663
Pitpnm2	1.36924	1.39233	0.00176381
Macf1	1.36833	1.38433	0.00664162
Shank3	1.36658	1.37767	0.0321783
Eif2b2	1.36622	1.366	0.0651997
Cpeb2	1.36616	1.32067	0.0284859
Mbp	1.36494	1.358	0.0178979
Edf1	1.36488	1.37033	0.0763683
Atxn2	1.3637	1.36967	0.065198
Clptm1	1.36307	1.36233	0.0148136
Naca	1.36304	1.32733	0.0494548
Actn2	1.36266	1.434	0.0297378
Kcnma1	1.36027	1.33867	0.137264
Reep1	1.36002	1.33933	0.111992
Myo18a	1.3599	1.37433	0.0277208
Sorbs1	1.35987	1.42933	0.0200028
Fga	1.3591	1.368	0.0144222
Ctnnbl1	1.35836	1.50233	0.319568
Rps3	1.35793	1.375	0.0120968
Copg1	1.35646	1.359	0.033828
Aifm3	1.35532	1.35833	0.0205129
Copa	1.35482	1.315	0.080075
Ppp1r9a	1.35346	1.37567	0.0286725
Opa1	1.35337	1.36833	0.0551674
Grin1	1.35321	1.39367	0.0231253
Sbf1	1.35306	1.37633	0.0368887
Slc25a5	1.35282	1.34867	0.0186577
Ank2	1.35154	1.357	0.0927703
Apc	1.35149	1.331	0.00814453
Sorbs2	1.35097	1.30433	0.030443
Rps11	1.35091	1.33767	0.0242853
Gm15501	1.34998	1.36633	0.0238211
Mtor	1.34686	1.35767	0.0432139
H1fx	1.34654	1.34633	0.012252
Ehd1	1.34601	1.37167	0.0534489
Cd9	1.34463	1.209	0.081615
Rplp0	1.3432	1.51867	0.0648083
Rgs7bp	1.34302	1.333	0.0411866
Dmxl2	1.34246	1.33267	0.0195476
Usp31	1.34207	1.395	0.0384318
Kif2a	1.34094	1.30167	0.0315507
Rps14	1.33992	1.44767	0.108575
LOC100862468	1.33972	1.34333	0.0575973
Zc3h4	1.33726	1.33667	0.0561021
Dzank1	1.33715	1.33867	0.0446331
Arhgap32	1.33671	1.27967	0.0190117
Rbbp9	1.33505	1.30967	0.0355965
Exoc7	1.33383	1.34333	0.0308022
Exoc1	1.33267	1.334	0.0551936
Pgam5	1.33233	1.32133	0.0817238
Ndrg3	1.33155	1.33667	0.0205372
Arhgef7	1.33103	1.305	0.0552479
Ilf2	1.32938	1.34433	0.0359506
Cpne5	1.32885	1.305	0.04
Pigs	1.32716	1.32867	0.029924
Rasal1	1.32667	1.325	0.0576397
Fus	1.3266	1.364	0.0123423
Atl2	1.32651	1.32767	0.0508735
Kcnq2	1.32519	1.35033	0.125307
Acad8	1.32462	1.325	0.00351189
Tmod1	1.32428	1.32567	0.021605
LOC638399	1.3239	1.34633	0.0484195
Tmx2	1.32384	1.32533	0.100721
Brsk2	1.32364	1.328	0.0310967
Tubb6	1.32323	1.25933	0.0534457
Inpp4a	1.32277	1.32433	0.0449048
Clasp2	1.3225	1.28333	0.0362874
Nedd4l	1.32218	1.32767	0.0372395
Actn1	1.31844	1.33333	0.029734
Prpf19	1.31782	1.31933	0.0286609
Dock9	1.31732	1.31833	0.013691
Agpat4	1.31702	1.311	0.0626418
Rpl8	1.31696	1.28467	0.0231828
Npm1	1.31654	1.31767	0.00338298
Tubgcp2	1.31643	1.31633	0.0303334
Kcna3	1.31621	1.32867	0.109758
Fbxl16	1.31607	1.202	0.127379
Ccsap	1.31446	1.32433	0.0822077
Syt6	1.31439	1.149	0.0276225
D10Bwg1379e	1.31432	1.30033	0.0170229
Drg1	1.31346	1.32033	0.0679125
Ptdss2	1.31295	1.31567	0.0184963
Elavl2	1.31265	1.316	0.0438216
Srrt	1.3111	1.31433	0.056007
Ncln	1.31019	1.31067	0.0146212
Cul4a	1.30939	1.31467	0.0726322
Upf1	1.30801	1.209	0.0179258
Tsc2	1.30746	1.31033	0.0286957
LOC100046151	1.30723	1.30967	0.0156667
Jup	1.30696	1.289	0.0480867
Slc25a18	1.30653	1.233	0.0332916
Mink1	1.30592	1.34967	0.0255364
LOC100046223	1.30412	1.32433	0.082386
Fam171b	1.30325	1.318	0.110889
Wdr7	1.30168	1.31	0.0160104
Glo1	1.30152	1.22233	0.0759174
Mobp	1.29973	1.35833	0.0865262
Wdfy3	1.29942	1.26867	0.0398428
Btf3l4	1.29885	1.299	0.0521152
Agap2	1.29836	1.322	0.0411015
Ppp1r8	1.29801	1.29933	0.048254
D630045J12Rik	1.29725	1.399	0.0750622
Rrbp1	1.29664	1.29667	0.0212315
Mog	1.29649	1.34	0.0449926
Rap2c	1.29587	1.299	0.0475079
Myh11	1.29578	1.32667	0.0546514
Dynll1	1.29421	1.30967	0.121541
Sfxn1	1.294	1.25133	0.0263333
Xkr4	1.29329	1.29333	0.012252
Synpo	1.29329	1.272	0.07
Ddx3x	1.29249	1.30567	0.0578917
Ptplad1	1.29214	1.25867	0.0393715
Rpl26	1.29173	1.324	0.00450922
Tmem33	1.29171	1.28867	0.0375337
Olfm1	1.29119	1.261	0.0225019
Mark4	1.28909	1.291	0.0659571
Ddx5	1.28891	1.29767	0.0354087
Hsbp1	1.28878	1.316	0.0242693
Naa15	1.28665	1.254	0.0226053
Rps9	1.28658	1.31733	0.0164958
Mob4	1.28631	1.24633	0.0304649
Xpo1	1.28613	1.30433	0.0243402
Rab6a	1.28592	1.289	0.0591974
Dhx9	1.28455	1.289	0.0519262
Caskin1	1.28454	1.26433	0.0169542
D230025D16Rik	1.28409	1.28967	0.0490113
Iqsec3	1.28391	1.285	0.0294618
Myo6	1.28258	1.277	0.0306431
Nup93	1.28187	1.286	0.0659394
Cacna1e	1.28181	1.258	0.0393742
Nolc1	1.28155	1.28233	0.0154093
Kctd16	1.28007	1.21133	0.186097
Tecr	1.27953	1.331	0.0650103
Nmt1	1.2794	1.27467	0.0315243
Rpe	1.2787	1.286	0.0797559
Gdpd1	1.27856	1.28033	0.0463333
Nckipsd	1.27855	1.30933	0.0665841
Gcn1l1	1.27826	1.26267	0.0333183
Slc25a25	1.27788	1.25767	0.0423884
Ablim2	1.27713	1.287	0.0619919
Map4k4	1.27669	1.403	0.0903678
Chrm4	1.27563	1.278	0.0353883
Enoph1	1.27513	1.442	0.258403
Taok1	1.27483	1.27333	0.0329764
Dgkz	1.2745	1.3	0.0503024
Mpc2	1.27403	1.30767	0.0267665
Gpx1	1.27395	1.27233	0.0665566
Brsk1	1.27346	1.27433	0.081734
Dhx15	1.27341	1.28933	0.0516796
Tubb4a	1.27318	1.28333	0.0283862
Ralgapb	1.27277	1.253	0.0461302
Coro2a	1.27273	1.27267	0.00480738
Eif3d	1.27088	1.27667	0.064695
Capn5	1.26992	1.31767	0.0492081
Pgk2	1.2696	2.00467	1.12054
Slc25a51	1.26948	1.272	0.0432473
Slc25a11	1.26917	1.26267	0.013691
Fnbp1l	1.26885	1.285	0.0289194
Rps10	1.26844	1.25567	0.0514663
Ap3s1	1.26844	1.27567	0.0700627
Gsn	1.26733	1.24167	0.0169542
Dclk1	1.26541	1.26833	0.0513236
Git1	1.26527	1.28067	0.0366803
Ppp1r9b	1.26492	1.34967	0.043129
Prkag1	1.26447	1.26767	0.0437315
Ctif	1.26413	1.271	0.0343948
Dnajc3	1.26329	1.274	0.0841606
Agpat3	1.26156	1.29233	0.0430362
Slc9a3r2	1.26123	1.28633	0.168685
Ccdc132	1.26067	1.26067	0.0347195
Prnp	1.26064	1.25533	0.0335476
Prrc2c	1.25957	1.29567	0.0363792
Tuba1a	1.25889	1.261	0.0160728
Htt	1.25846	1.244	0.0348282
Myl6	1.25807	1.29567	0.0976001
Gpc4	1.25784	1.264	0.0811316
Exoc3	1.25714	1.26067	0.0397548
Prkag2	1.25695	1.259	0.0391067
Fgb	1.25658	1.28467	0.154726
Rab11fip5	1.25617	1.25667	0.0395657
Cmas	1.25552	1.28433	0.0246666
Slc7a8	1.25545	1.256	0.0180831
Yes1	1.25503	1.217	0.0715984
Cp	1.25474	1.27633	0.0307481
Ankrd29	1.25451	1.25667	0.00448453
Hnrnpf	1.25451	1.25433	0.000666658
Slc6a4	1.25432	1.256	0.0425793
Fbxo41	1.25409	1.30733	0.0319235
Tbcd	1.25384	1.234	0.025865
Mark3	1.25356	1.25467	0.0290077
Ppfia3	1.25355	1.28633	0.0182056
Cnksr2	1.2534	1.25667	0.038111
Sfxn3	1.25249	1.26467	0.0144952
Abcd3	1.25184	1.28567	0.0321265
Stxbp6	1.25129	1.253	0.0295127
Srp72	1.25091	1.23033	0.0397171
Lpgat1	1.25073	1.25233	0.0335774
Trim46	1.24944	1.25667	0.0663635
Dgke	1.2494	1.226	0.0121655
Vps52	1.2487	1.25333	0.0366712
Golph3	1.24755	1.24833	0.0287189
Gsr	1.247	1.25367	0.078912
Bag3	1.2464	1.24867	0.0513561
Trappc6b	1.24593	1.24967	0.0698339
Timm9	1.24544	1.212	0.00709461
Cdc42bpa	1.24538	1.248	0.0583467
Trim2	1.24514	1.245	0.0348186
Slc27a1	1.24508	1.24933	0.0452413
Bai1	1.2445	1.20033	0.0194279
Ryr2	1.2442	1.24633	0.0297228
Scai	1.244	1.243	0.112634
Rab3gap2	1.2439	1.245	0.015
Ncdn	1.24359	1.25633	0.0376711
Gtpbp1	1.24335	1.27767	0.0451824
Chid1	1.24312	1.248	0.0516946
Tjp1	1.24298	1.252	0.0870306
Smyd5	1.24197	1.25367	0.0705699
Dclk2	1.24054	1.29667	0.0699055
Carm1	1.24034	1.25533	0.113257
Rab8b	1.24027	1.242	0.0405504
Cpt1a	1.23996	1.25033	0.0364707
Faah	1.23897	1.23433	0.014678
Fech	1.23715	1.17367	0.0823779
Erc1	1.23694	1.24	0.062043
Chchd6	1.23689	1.24533	0.0524129
Specc1	1.2367	1.235	0.0291033
Chchd3	1.23593	1.22867	0.0175721
Abhd6	1.23513	1.23667	0.0434716
Camsap3	1.23485	1.294	0.0231156
Sub1	1.23404	1.25	0.0320832
Cnp	1.23392	1.22467	0.0139324
Apoa1	1.23351	1.23033	0.0403375
Vkorc1l1	1.23347	1.23433	0.0220404
Psma4	1.23334	1.30033	0.228899
Gabarapl2	1.23279	1.218	0.0100167
Ehd3	1.23172	1.21367	0.0369925
Tmod2	1.23165	1.242	0.0188768
Cse1l	1.23088	1.221	0.0195192
Rasgrf2	1.23064	1.23533	0.0647053
Gnl1	1.23057	1.242	0.0651843
Ddx17	1.23004	1.244	0.0234379
Myo1d	1.22891	1.22867	0.0143798
Gpd1	1.2288	1.212	0.0335013
Gbas	1.22761	1.20567	0.0605374
Tmem11	1.22701	1.27567	0.117418
Psip1	1.22697	1.20733	0.0430516
Psmb7	1.22689	1.25833	0.131482
Frmd4a	1.22674	1.22867	0.0493975
Dlgap4	1.22656	1.198	0.0522015
Ndufab1	1.22632	1.203	0.0606053
Ank1	1.22616	1.22467	0.0259765
Ipcef1	1.22591	1.182	0.00556776
Pdp1	1.22585	1.23667	0.0613197
Lrrc8a	1.22567	1.22967	0.0551251
Tmem126a	1.22505	1.22733	0.0647105
Pikfyve	1.22467	1.22967	0.0770548
Mtx2	1.22434	1.252	0.073
Pdcd10	1.22357	1.22533	0.0417146
Ctnna2	1.22332	1.23533	0.0374893
Myl6b	1.22331	1.25467	0.0447002
Lrpprc	1.22298	1.22933	0.0294241
Gabbr2	1.22285	1.24367	0.0515634
Alg2	1.22249	1.20433	0.0243059
Larp1	1.22162	1.214	0.021362
Psmb3	1.22128	1.27633	0.225352
Copb1	1.22123	1.25333	0.0706761
Eif4b	1.22114	1.23	0.0875519
Tufm	1.22086	1.233	0.0274287
Prkab2	1.22052	1.224	0.0992892
Arhgef12	1.21999	1.24067	0.044916
Arfgef1	1.2194	1.22633	0.0383377
Eif4g2	1.21898	1.19167	0.0113186
Prrc2a	1.2188	1.26067	0.0231685
Ssb	1.21795	1.191	0.0210079
Slc17a7	1.21777	1.194	0.0362951
Psma1	1.21716	1.236	0.145748
Egln1	1.21675	1.22	0.0474658
Ccdc136	1.2167	1.22	0.0716264
Hid1	1.21616	1.221	0.0662747
Myh9	1.21594	1.20833	0.00569601
AW549877	1.21514	1.21533	0.0205778
Luzp1	1.21444	1.25567	0.00548734
Atp9a	1.21435	1.21933	0.0459432
Pef1	1.21433	1.21333	0.0231325
Mon2	1.21415	1.22433	0.0231829
Lphn1	1.21411	1.228	0.0175594
Ctnnb1	1.21384	1.18867	0.0126667
Coro2b	1.21353	1.22333	0.107384
Omg	1.21345	1.21933	0.0202512
Vac14	1.21339	1.20333	0.0189766
Cecr5	1.21256	1.27267	0.106543
Lancl1	1.2124	1.18967	0.0165059
Pkm	1.21234	1.21733	0.050762
Lgi3	1.21176	1.21267	0.0297564
Eif3c	1.21157	1.18767	0.0148361
Cds2	1.21156	1.20067	0.0911196
Arhgap21	1.21153	1.211	0.0468935
Rps26	1.21099	1.19433	0.116797
Reep2	1.21098	1.201	0.0283078
Psmb1	1.21093	1.20033	0.0840523
Actn4	1.21079	1.18733	0.0230964
Arhgap23	1.2103	1.20767	0.021797
Lars	1.21015	1.174	0.0299054
Samm50	1.21012	1.174	0.0052915
Atp2a2	1.20936	1.19967	0.0138363
Map7d1	1.20915	1.21	0.0220303
Slc4a3	1.2091	1.21233	0.0228352
Apoo	1.20899	1.22967	0.129518
Vps33b	1.20884	1.21367	0.0683041
Cpne4	1.2088	1.20433	0.00959745
Xpo7	1.20753	1.218	0.0388373
Rras	1.20703	1.20967	0.0409932
Phgdh	1.20641	1.202	0.0407962
Hmgb3	1.20628	1.209	0.0483356
Psma2	1.20599	1.214	0.198659
Cul2	1.20599	1.219	0.0320468
Vps39	1.20592	1.21333	0.0987629
Gas7	1.20577	1.21067	0.0483609
Pfkp	1.20576	1.19633	0.0480705
Gnb2	1.20518	1.17967	0.0258285
Sfxn5	1.2049	1.175	0.046307
Gabra1	1.20477	1.20967	0.0452487
Th	1.20458	1.168	0.0328837
Maged1	1.20457	1.21	0.0721757
Srgap3	1.20446	1.213	0.0273008
Osbpl6	1.20434	1.17	0.0386825
Rhob	1.20433	1.16067	0.0528089
Macrod2	1.2039	1.204	0.023029
Hccs	1.20375	1.20467	0.0578283
Tubb5	1.20357	1.26367	0.0314342
Wdfy1	1.20344	1.20467	0.0225561
Slc25a36	1.20344	1.20433	0.036703
Cep170	1.20338	1.35667	0.015899
Ptn	1.20253	1.21233	0.0288463
Slc6a3	1.20241	1.20333	0.0251418
Syne1	1.20214	1.20233	0.0237791
Gad2	1.20188	1.21633	0.0297228
Slc25a12	1.20172	1.201	0.0328685
Setd3	1.20169	1.20033	0.052935
Atl1	1.20137	1.205	0.0401497
Eif3a	1.20109	1.149	0.029023
Myl12b	1.20067	1.22333	0.0441223
Gm3244	1.20056	1.198	0.0600527
Prps1	1.20046	1.15333	0.0339624
Prps2	1.19975	1.16633	0.024835
9030624J02Rik	1.19932	1.236	0.0581292
Ddx46	1.19929	1.20033	0.0289386
Mfn2	1.19916	1.20333	0.0645712
Sec22b	1.19864	1.16967	0.0420093
Syncrip	1.19859	1.24067	0.0160243
Eno3	1.19845	1.2	0.0500133
Mff	1.19674	1.20367	0.104206
Vcan	1.19657	1.208	0.031241
Add1	1.19593	1.16433	0.0333283
Nav1	1.19588	1.196	0.0361985
Gpx4	1.19573	1.17367	0.0392825
Cd82	1.1957	1.186	0.0549757
Copb2	1.19542	1.19333	0.0298347
Dlg2	1.19539	1.22	0.041138
Nmt2	1.19532	1.20367	0.0699341
Ndufa12	1.19338	1.20867	0.0780263
Ablim1	1.19327	1.194	0.0330202
Fmnl1	1.19326	1.19133	0.0410744
Dctn1	1.19309	1.19567	0.026181
Zc2hc1a	1.19296	1.2	0.0470567
Eif2s3x	1.19284	1.17867	0.0149034
Rab21	1.19235	1.19567	0.0141931
Nrbp2	1.192	1.19267	0.0156773
Cacna1a	1.19198	1.18933	0.0570886
Kpna4	1.19088	1.18767	0.0588001
Trappc4	1.19084	1.17333	0.0171691
Fbxo2	1.19057	1.157	0.046776
Cdk5	1.19018	1.183	0.0431547
Trim3	1.19004	1.29667	0.0749785
Add3	1.1888	1.203	0.017
Ktn1	1.18858	1.17067	0.0267416
Add2	1.18853	1.18767	0.0248819
Gabbr1	1.18842	1.22067	0.0296779
Macrod1	1.18824	1.188	0.0157162
Uqcrq	1.18815	1.177	0.0215175
Dagla	1.188	1.188	0.0259294
LOC100504988	1.18784	1.19133	0.043762
Gucy1a2	1.18771	1.20767	0.068863
Atat1	1.18721	1.18833	0.0414662
Timm50	1.1872	1.15333	0.0382288
Coq6	1.18717	1.18667	0.0161796
Mtx1	1.18698	1.09367	0.11113
Hnrnpul2	1.18694	1.192	0.0623244
Mtmr2	1.18688	1.21067	0.0564279
Strbp	1.18685	1.19633	0.0459504
Mllt4	1.18661	1.27267	0.0242853
2310035C23Rik	1.18637	1.20633	0.0176761
Map1b	1.18592	1.18067	0.0168951
Serinc1	1.18433	1.18433	0.0200028
G3bp2	1.1843	1.27367	0.0547154
Ikbkap	1.1843	1.18467	0.0203415
Dnm3	1.18428	1.16633	0.0193247
Pde10a	1.18385	1.15667	0.0165059
Ddx42	1.18374	1.115	0.0568976
Slc25a20	1.18372	1.18433	0.0224821
Ywhaq	1.18364	1.17667	0.0208992
Hip1r	1.18351	1.20133	0.0166767
Usp7	1.18337	1.19133	0.0306014
Gak	1.18309	1.18867	0.0363425
Gps1	1.18246	1.18633	0.0437277
Tcof1	1.18219	1.16233	0.072779
Fam49a	1.18197	1.22233	0.114368
Copg2	1.18196	1.18133	0.00775313
Cryzl1	1.18193	1.19067	0.0711953
Slc44a1	1.18135	1.15933	0.0148136
Rph3a	1.18109	1.11667	0.0223632
Vps53	1.181	1.181	0.0498029
Ddx39b	1.18097	1.194	0.0441626
Snph	1.18034	1.21133	0.0477854
Arpc4	1.18029	1.10167	0.0269341
Zfyve1	1.18026	1.18033	0.00835332
Supv3l1	1.18024	1.14867	0.00606448
Dcaf7	1.18019	1.182	0.0297041
Abi1	1.18015	1.19067	0.038019
Magi2	1.1799	1.17633	0.0320901
Bckdhb	1.17989	1.187	0.0769697
D430041D05Rik	1.17966	1.12067	0.0216974
Pfkl	1.17964	1.185	0.0112694
Mark2	1.17926	1.17733	0.0180216
Scarb2	1.17897	1.316	0.0678847
Slc6a17	1.17861	1.135	0.0393107
Gstk1	1.17843	1.18933	0.00272843
Fkbp3	1.1783	1.15867	0.0228352
Ptrhd1	1.17784	1.16033	0.00851144
Dnajc10	1.17764	1.141	0.0539846
Gng3	1.17762	1.211	0.0135031
Acsf3	1.17629	1.17567	0.0108372
Stk39	1.17616	1.16367	0.0365392
Flii	1.17592	1.176	0.00472579
Hsd17b10	1.1757	1.17367	0.00533334
Vapa	1.17561	1.179	0.0334215
Zc3h15	1.17498	1.204	0.013
Fkbp15	1.17478	1.17633	0.0338099
Mdp1	1.17469	1.18233	0.083796
Dhrs4	1.17461	1.19833	0.0312908
Idh3b	1.17417	1.17567	0.0229807
Lingo1	1.17397	1.14333	0.053299
Rabl6	1.17372	1.192	0.0410162
A830010M20Rik	1.17338	1.19567	0.0428343
Slc4a10	1.17262	1.13033	0.0259123
Tubb3	1.1722	1.16767	0.0245244
Acp2	1.17213	1.17267	0.0154524
Slc24a2	1.17186	1.17467	0.0380234
Kcnab1	1.17129	1.19567	0.146152
Mtdh	1.17113	1.17667	0.0066667
Cdh2	1.17109	1.172	0.0335012
D3Bwg0562e	1.17101	1.173	0.0222711
Cd81	1.17088	1.187	0.0483839
Mrps34	1.17088	1.17133	0.0876743
Mta2	1.17074	1.17667	0.053896
Gnb1	1.1705	1.193	0.0285716
Eftud1	1.17046	1.17067	0.0192209
Wfs1	1.17044	1.18433	0.0242235
Cc2d1a	1.17041	1.151	0.0106927
Ctbp1	1.17022	1.17733	0.0322714
Mcee	1.17015	1.15833	0.0589359
Dync1h1	1.16989	1.173	0.0198578
Tubb4b	1.16979	1.132	0.00702378
2610301G19Rik	1.16948	1.17333	0.00726482
Atp1b2	1.16907	1.12033	0.0782737
Gpc1	1.16866	1.15433	0.0348393
Rptor	1.1686	1.181	0.0949333
Frrs1l	1.16851	1.167	0.0592143
Psma5	1.16842	1.179	0.143628
Ppp6r3	1.168	1.16967	0.0421755
Kif3a	1.1679	1.18267	0.0140752
Timm13	1.16766	1.173	0.0804674
Llgl1	1.16753	1.17433	0.0576233
Dbn1	1.16745	1.16867	0.00952775
Suclg1	1.16723	1.18633	0.0161692
Nln	1.16667	1.10933	0.0811097
Snx4	1.16656	1.15633	0.0344787
Opa3	1.16638	1.18733	0.049411
Enpp6	1.16608	1.16567	0.0190992
Mical3	1.16603	1.17867	0.015836
Farsa	1.16588	1.17933	0.0207391
Diras2	1.16584	1.193	0.0430039
Btbd17	1.16548	1.22867	0.162208
Dynll2	1.16535	1.17533	0.0705321
Ptpn23	1.1653	1.19133	0.0841632
Klc2	1.16507	1.14767	0.0177044
Acan	1.16476	1.19867	0.0480289
Pa2g4	1.16472	1.16767	0.00425573
Coro1b	1.16471	1.13833	0.0157198
Stxbp3a	1.16431	1.166	0.0279345
Usp24	1.16417	1.16967	0.0670133
Actr3	1.16398	1.14833	0.0321265
Eif5a	1.16389	1.167	0.0539259
Ppp1cb	1.16388	1.16933	0.0480706
Ap2b1	1.16383	1.155	0.0282902
Atcay	1.16379	1.15767	0.0196328
Plcl2	1.16376	1.16033	0.025208
Lamtor1	1.16356	1.164	0.0254034
Gsk3b	1.16329	1.22033	0.0186578
Magi1	1.16327	1.18133	0.0788021
Mgll	1.16318	1.17933	0.0419537
Ermn	1.16255	1.153	0.00763762
Mrps5	1.16238	1.161	0.00611009
Ccdc22	1.1623	1.163	0.0310215
Prpsap1	1.16208	1.168	0.124575
Ubr4	1.16205	1.14667	0.00371186
Itpa	1.16166	1.16567	0.0222586
Rapgef2	1.16143	1.20567	0.0586866
Gatad2b	1.1614	1.17133	0.0933637
Apool	1.16138	1.16533	0.0128755
Wdr48	1.16136	1.19533	0.0145182
Strn3	1.16135	1.10967	0.0812657
Dnaja3	1.16127	1.16167	0.0516957
Pzp	1.16117	1.173	0.0180277
Ppp2r5c	1.16117	1.13833	0.0795871
Mark1	1.16089	1.15833	0.0410298
Nmral1	1.16077	1.16233	0.0405969
Gphn	1.16029	1.14733	0.017742
Nrp1	1.16016	1.16067	0.0165059
Pmpca	1.16014	1.16133	0.0216744
Kcna2	1.16006	1.174	0.0560268
Eri3	1.16004	1.113	0.0395264
Ctnnd2	1.15969	1.16067	0.0130171
Cltc	1.15955	1.17467	0.0212786
Pde2a	1.15943	1.15133	0.0265602
Lancl2	1.15937	1.18567	0.0164756
Pura	1.15908	1.11933	0.0233547
Lonp1	1.15906	1.14833	0.0342604
Farp1	1.15842	1.17067	0.0345173
Arcn1	1.1584	1.164	0.0342102
Ndufb9	1.15838	1.17433	0.0379049
Slc38a3	1.15823	1.199	0.106275
Nt5c	1.15809	1.13933	0.024127
LOC637733	1.15806	1.17667	0.0102686
Syt11	1.15768	1.158	0.0265141
Caml	1.15759	1.159	0.0445571
Cltb	1.15738	1.14133	0.0354087
Shank2	1.15715	1.21	0.00208166
Ruvbl1	1.15705	1.138	0.0328075
LOC100047658	1.15686	1.18467	0.0557983
Mug1	1.1568	1.13167	0.0209311
Eif3f	1.15677	1.16667	0.0366712
Tnpo2	1.15668	1.16633	0.040523
Chm	1.15654	1.161	0.058321
Ttc9	1.15651	1.15733	0.0218352
Cfh	1.15635	1.157	0.0120968
Slc25a23	1.15628	1.154	0.0163707
Ptges2	1.15614	1.14733	0.0247745
Dnm2	1.15614	1.186	0.026839
Pnpt1	1.15614	1.13667	0.0089505
Hnrnpd	1.15609	1.144	0.0153079
Gabra2	1.156	1.159	0.0416173
Ube2o	1.15593	1.18833	0.033178
Aimp1	1.15591	1.19133	0.0380803
Pdk3	1.15581	1.137	0.01861
Calm2	1.15517	1.158	0.0115036
Bub3	1.15475	1.155	0.030271
Ppme1	1.15468	1.18233	0.0701459
Rab3gap1	1.15455	1.145	0.0368284
Raph1	1.15442	1.173	0.0635715
Sec62	1.15414	1.25733	0.061672
Iscu	1.15383	1.156	0.0372335
Arfgef2	1.15379	1.15967	0.0672219
Tarsl2	1.15371	1.158	0.0770541
Atp6v1h	1.15366	1.16	0.0150997
Vps25	1.15363	1.161	0.0592143
Pcdh9	1.15337	1.14767	0.0145296
Hnrnpab	1.15332	1.18667	0.0146553
Rangap1	1.15321	1.15667	0.0173621
Ndufa4	1.15311	1.15967	0.0365893
Immt	1.15302	1.16	0.0363731
Pabpc1	1.15294	1.159	0.0257164
Mapk8ip3	1.1525	1.18033	0.0283862
Gapvd1	1.1524	1.15533	0.036997
Tecpr1	1.15224	1.15467	0.0572199
Padi2	1.15198	1.159	0.0219317
Gabrg2	1.15186	1.15267	0.0829324
Ccbl2	1.1517	1.14767	0.0409566
Ddx6	1.15163	1.12333	0.0273394
Eif1	1.15155	1.154	0.072037
Oxnad1	1.15144	1.15733	0.0543885
Bsdc1	1.15135	1.13433	0.0138604
Soga3	1.1512	1.16067	0.00592549
Cand1	1.15108	1.14967	0.0303663
Ppm1e	1.15056	1.11467	0.0165865
Gm2046	1.15053	1.15367	0.0447263
Pgrmc2	1.15037	1.31067	0.077342
Fxr1	1.15027	1.15767	0.0856589
Reps2	1.15019	1.14933	0.0488683
Arhgap5	1.14957	1.143	0.0330454
Mtfr1l	1.14939	1.15167	0.0236737
Ipo5	1.14939	1.11567	0.00674125
Vps45	1.1493	1.12233	0.0457323
Hspa1a	1.14928	1.14167	0.00883807
Ppp1r21	1.14889	1.14967	0.0190117
Tmem47	1.14887	1.15267	0.0447449
Ogt	1.14882	1.155	0.0417253
Acaca	1.14866	1.12733	0.0133334
Psma7	1.14865	1.162	0.12454
Prpsap2	1.1486	1.098	0.0207846
Smarcc2	1.14853	1.16067	0.00779603
Qars	1.14842	1.149	0.022301
Grb2	1.14796	1.123	0.0252389
Dip2a	1.14782	1.08267	0.0399263
Lxn	1.14737	1.15433	0.0157621
Plin3	1.14732	1.09667	0.0197849
Rbbp4	1.14712	1.176	0.0987472
Daam2	1.14695	1.17833	0.152422
Wdr37	1.14625	1.14933	0.00589728
Usp9x	1.14625	1.15733	0.00968389
Mbnl1	1.14624	1.14567	0.0945557
Purb	1.14608	1.146	0.0446131
Mapk10	1.14535	1.14267	0.00887568
Hapln1	1.14522	1.135	0.0242693
Gga3	1.14505	1.09733	0.068754
Slc7a11	1.14462	1.14633	0.0388344
Ccdc47	1.14443	1.14633	0.00548737
Cpne6	1.14428	1.12567	0.0108372
Capza2	1.14418	1.15	0.0293087
Tuba8	1.14405	1.15967	0.0360432
Lsm12	1.14358	1.16633	0.0184149
Csnk2b	1.14358	1.145	0.0345881
Prrt3	1.14343	1.14567	0.0935242
Rars	1.1434	1.178	0.0414769
Hnrnpk	1.14335	1.16467	0.0104934
Camsap1	1.14334	1.19967	0.0437582
Exoc8	1.14293	1.14767	0.0147686
Actb	1.14244	1.138	0.0240069
Pdcd6	1.14212	1.143	0.0340783
Trpv2	1.1412	1.14533	0.0471216
Bcr	1.14116	1.111	0.030315
Rabgap1	1.14082	1.183	0.0542433
Pfkm	1.14047	1.121	0.0178979
Rpn2	1.14041	1.14267	0.0494818
Thsd7a	1.14034	1.14	0.038371
Ppp2r5a	1.14024	1.101	0.0168028
Gdap1l1	1.14021	1.169	0.0823468
Tcp1	1.14	1.13433	0.0149034
Armc10	1.13996	1.12467	0.0302343
Gclm	1.13903	1.14167	0.0338296
Dctn6	1.13902	1.092	0.0225018
Grm3	1.13884	1.11733	0.0231397
Parp1	1.13882	1.145	0.0676782
Sh3gl1	1.13878	1.08533	0.0294637
Rab33b	1.13838	1.14433	0.0492082
Lgals1	1.13824	1.14	0.0300721
Pycr2	1.13794	1.10467	0.0191253
Syt2	1.13747	1.12333	0.0226004
Tppp	1.13693	1.104	0.0406325
Grm1	1.13689	1.14467	0.0602504
Ppp2ca	1.13675	1.18767	0.155761
Ubap2l	1.13664	1.14167	0.0385155
Smarca2	1.13658	1.12833	0.0227474
Pycrl	1.13648	1.12	0.0365011
Rpl19	1.13617	1.195	0.0755049
Acot11	1.13612	1.13967	0.046563
Srgap2	1.1358	1.183	0.036428
Prdx3	1.13537	1.126	0.0134288
Gng12	1.13535	1.153	0.0173494
Thnsl1	1.13533	1.136	0.0220303
Ddost	1.13526	1.14433	0.0710923
Etf1	1.13458	1.111	0.023029
Tacc1	1.13423	1.13433	0.0452303
Ap2a2	1.13422	1.14167	0.0177044
Clta	1.13405	1.14533	0.0427798
Hnrpll	1.13397	1.138	0.024
Adss	1.13369	1.09467	0.0557564
Tubb2a	1.13334	1.14467	0.0193678
Flna	1.13326	1.11633	0.0176289
Baiap2	1.13299	1.18133	0.0218657
Acsl5	1.13289	1.137	0.0855823
Cpne1	1.13241	1.13067	0.0137154
App	1.13237	1.135	0.0431084
Pla2g15	1.13231	1.13267	0.0383725
Coro1a	1.13177	1.118	0.0215484
Eif2s2	1.13174	1.17867	0.0465558
Ubxn6	1.13153	1.09167	0.0343334
Bcan	1.13148	1.09167	0.0278348
Nampt	1.1311	1.13933	0.0453149
Sirt2	1.13104	1.14467	0.0488888
Dnaja2	1.131	1.123	0.0359212
Capzb	1.13099	1.13233	0.0232403
Ap3b2	1.13097	1.14667	0.0268721
Gmpr	1.1309	1.115	0.00832666
LOC100504968	1.1309	1.13433	0.0763639
Hsd11b1	1.13087	1.132	0.0296704
Dars	1.13061	1.126	0.0305123
Sdhc	1.13046	1.13067	0.0233833
Slc27a4	1.13042	1.161	0.0521664
Xrn2	1.13035	1.13567	0.0759217
LOC100045999	1.13002	1.10233	0.0282921
Tpp1	1.13	1.135	0.0725281
Gpcpd1	1.12985	1.04933	0.0996834
Akr7a5	1.129	1.128	0.0387341
Snd1	1.12892	1.14433	0.0290765
Rps6ka2	1.12891	1.13967	0.0730783
S100a13	1.12825	1.12633	0.0490114
Dnajc6	1.12793	1.15167	0.0115518
Tpr	1.12781	1.15	0.0343948
Ptprs	1.1278	1.13467	0.0257703
Sv2a	1.12778	1.11967	0.0228206
Psd3	1.12764	1.12267	0.00185593
Scyl2	1.12759	1.14933	0.0327482
Dnajb5	1.12701	1.12767	0.0196412
Gabrb2	1.12683	1.11433	0.0216821
Flot1	1.12661	1.10733	0.0466809
Arfgap3	1.1263	1.128	0.0174356
Ap1g1	1.12615	1.10967	0.00952774
Dld	1.1261	1.11433	0.0152352
Acot9	1.12607	1.13567	0.0277389
Gatm	1.12602	1.09433	0.0580354
Acly	1.12595	1.07633	0.0633438
Gpr158	1.12588	1.16567	0.0286376
Plcg1	1.12573	1.11867	0.0400347
Snta1	1.12565	1.13567	0.0404489
Strip2	1.12542	1.12567	0.0454068
Rps3a1	1.12542	1.159	0.00665831
Cops8	1.12509	1.159	0.0355293
Ptk2b	1.12495	1.107	0.0211266
Tbc1d24	1.12481	1.11967	0.0408425
Scn1a	1.12478	1.13033	0.0213411
Nfs1	1.12437	1.12733	0.0438837
Snx5	1.12412	1.12733	0.0473615
Gltp	1.12409	1.12767	0.039074
Gucy1b3	1.12404	1.15933	0.0475722
Slc13a5	1.12395	1.12467	0.0219418
Psap	1.12391	1.11833	0.0121701
Ap2a1	1.12387	1.125	0.00650641
Uqcr10	1.12373	1.11067	0.00811035
Atp6v1d	1.12341	1.12933	0.0254973
Uba3	1.1234	1.14	0.135897
Tspan2	1.12339	1.138	0.0472582
Psmb5	1.12339	1.16333	0.108791
Capn2	1.12299	1.14833	0.0435903
Psma6	1.12298	1.173	0.163858
Kcnab2	1.12297	1.08533	0.0476387
Chmp1a	1.12284	1.123	0.0127671
Aplp1	1.12268	1.109	0.0216333
Arhgap1	1.12267	1.09867	0.014678
Chd4	1.12254	1.13267	0.070735
Eprs	1.12248	1.14133	0.0427252
Ipo9	1.12244	1.075	0.076219
Mccc2	1.12239	1.11367	0.0495356
Rhoa	1.12214	1.121	0.0237557
Sec24c	1.12198	1.139	0.0164621
Ap2m1	1.12166	1.12867	0.00202758
Slc9a1	1.12151	1.09433	0.0253596
Abcb8	1.1215	1.116	0.0390683
Atp6v1g2	1.12143	1.08333	0.045348
Hcn2	1.12093	1.19567	0.0602504
Ncl	1.12093	1.14033	0.010729
Mt3	1.12083	1.156	0.038553
Ndufa10	1.1207	1.106	0.0270247
Actr10	1.12064	1.121	0.0512933
Dnm1l	1.12059	1.146	0.005
Srp54b	1.12051	1.123	0.0306105
ND4	1.12037	1.106	0.0160935
Sh3bgrl	1.11991	1.15233	0.0251286
Mboat7	1.11984	1.134	0.0288848
Pi4k2a	1.11976	1.111	0.0270555
Nrbp1	1.11976	1.12867	0.0508342
Naa50	1.11965	1.12267	0.0348393
Phactr1	1.11951	1.118	0.0277909
Dnaja1	1.11944	1.121	0.0143643
Abcf1	1.11933	1.193	0.0397156
Syt7	1.11928	1.08867	0.0130426
Psmd6	1.11898	1.12333	0.0639852
Srm	1.11859	1.08433	0.0836607
Atp6v1b2	1.11856	1.11233	0.0241132
Ywhah	1.11835	1.12233	0.0203661
Psmb4	1.11802	1.094	0.103769
Eif5b	1.11771	1.12867	0.0296105
Numb	1.11759	1.12433	0.0737842
Api5	1.11752	1.166	0.0328685
Glul	1.1175	1.14233	0.0154524
Slc1a2	1.11736	1.12533	0.0178357
Dnajc11	1.11736	1.1	0.0265142
Scn4b	1.11732	1.106	0.0106927
Eif3h	1.11722	1.12833	0.0530293
Wnk1	1.11719	1.10033	0.024902
Asap1	1.11701	1.117	0.0285832
Ndufv3	1.11693	1.10733	0.0702978
Gm15800	1.11692	1.132	0.0329697
LOC100044900	1.1169	1.115	0.0179536
Cntnap2	1.11637	1.11167	0.025725
Epha4	1.11634	1.144	0.033531
Adam11	1.11627	1.115	0.0288271
Nipsnap1	1.11615	1.115	0.0352751
Agk	1.11586	1.107	0.0231804
2610034B18Rik	1.11582	1.11567	0.0159304
Akap2	1.11527	1.11433	0.0368887
Acss2	1.11515	1.116	0.0365285
Map1a	1.11514	1.119	0.0159478
Rnh1	1.11503	1.09767	0.0418104
Ppp1r12b	1.11492	1.03767	0.0339084
Eif3b	1.11483	1.13133	0.0219798
Actc1	1.11479	1.10867	0.0400347
4931406C07Rik	1.11454	1.07133	0.0537442
Uso1	1.11454	1.09167	0.0399388
Ruvbl2	1.11448	1.09767	0.0285209
Mrps36	1.11445	1.051	0.0257164
Grm7	1.11432	1.11567	0.0387356
Icam5	1.11431	1.128	0.0150997
Abcc8	1.11406	1.11967	0.0666692
Cask	1.11388	1.12933	0.0191862
Snrk	1.11377	1.13433	0.0550192
Fermt2	1.11313	1.08867	0.0309318
Ptpn11	1.11309	1.095	0.0445421
Vcpip1	1.11308	1.11333	0.0221008
Ephx2	1.11307	1.10867	0.040176
Ppp1ca	1.113	1.113	0.00850492
Wasf3	1.11269	1.17133	0.0355637
Capza1	1.11265	1.13333	0.0761453
Adrbk1	1.11236	1.11567	0.0456813
Mtx3	1.11229	1.098	0.0392726
Dusp3	1.11211	1.13267	0.0381066
Pck2	1.112	1.11567	0.0521675
Mthfd1	1.11186	1.132	0.0204205
Them4	1.11183	1.113	0.0355105
Cops5	1.1116	1.10767	0.0214035
Cisd2	1.11124	1.11633	0.0553454
2014-09-08	1.11118	1.09067	0.0508342
Micu3	1.11113	1.09733	0.0455351
Appl1	1.111	1.13367	0.054998
Cct4	1.11082	1.13	0.0213854
S100b	1.11068	1.07333	0.0291567
Sucla2	1.11061	1.12533	0.0123873
Hagh	1.11055	1.07867	0.0330471
Kdsr	1.11044	1.12433	0.0949567
Actr3b	1.11022	1.11133	0.0251153
Hnrnpu	1.11018	1.126	0.0133166
Limch1	1.11017	1.11467	0.0406216
Aldoa	1.11014	1.097	0.0352325
Cul4b	1.10999	1.14367	0.0488888
Psmd5	1.10999	1.06867	0.0232474
Pgs1	1.10989	1.114	0.0465224
Cadm4	1.10962	1.10967	0.00874324
Dync1li1	1.10947	1.13633	0.00480742
Cyth2	1.10946	1.105	0.0356418
M6pr	1.10942	1.10933	0.0304266
Nrxn2	1.10936	1.108	0.0314325
Arpc1a	1.10928	1.12167	0.0317088
Oplah	1.10916	1.11	0.00642909
Cyfip1	1.10911	1.12333	0.0631831
Aak1	1.10902	1.08	0.0170977
Hdlbp	1.10868	1.11433	0.0333883
Bcas3	1.10862	1.11067	0.0327634
Ndufb6	1.10855	1.11133	0.049411
Cdh11	1.10854	1.112	0.0275741
Pitpnm1	1.10852	1.103	0.0263122
Mras	1.10845	1.077	0.0170978
Nt5c3	1.10832	1.11667	0.0155599
Ndufs6	1.10813	1.05067	0.0296779
Astn1	1.10809	1.10867	0.0268722
Ppp3ca	1.10806	1.10533	0.00617342
Vcl	1.10797	1.10367	0.0072188
Ncoa5	1.10777	1.10867	0.0286899
Sh3gl3	1.10777	1.107	0.044456
Gbe1	1.10725	1.11233	0.0441601
Cdc42bpb	1.10714	1.12067	0.0379488
Palm2	1.10711	1.10867	0.0169738
Syn3	1.10694	1.114	0.0195021
Fam120a	1.10691	1.19633	0.0511023
Pde4d	1.10687	1.10933	0.0336518
Mlycd	1.10687	1.10833	0.0400014
Plbd2	1.10683	1.15867	0.0323539
Tnks1bp1	1.10652	1.108	0.0337787
Hrsp12	1.10628	1.12367	0.0320953
Ndufa8	1.1061	1.08467	0.0221008
Lin7b	1.10602	1.08433	0.0244427
Pgm1	1.10582	1.10567	0.0165865
Gpr162	1.10576	1.10633	0.038054
Stt3a	1.10576	1.11733	0.0314342
Hibch	1.10573	1.07133	0.0410744
Cmtm5	1.10552	1.106	0.0404269
Wdr13	1.10527	1.10633	0.0189414
Oscp1	1.10524	1.10567	0.0135687
D10Wsu52e	1.1052	1.105	0.00230941
Skp1a	1.1052	1.12333	0.00841295
Vps29	1.10517	1.072	0.0225906
Nbea	1.10509	1.14833	0.0316877
Psmd13	1.10507	1.078	0.00923759
Cars	1.10504	1.08633	0.0339329
Erlin2	1.10492	1.12333	0.0229299
Robo2	1.10488	1.08167	0.0413938
Plch2	1.10445	1.116	0.0305669
Eml1	1.10442	1.09033	0.0391677
Ctnna1	1.1041	1.105	0.0294618
Haghl	1.10408	1.111	0.091566
Gpr37l1	1.10402	1.10533	0.0167564
Ndufv2	1.10401	1.084	0.0306159
Adam23	1.10397	1.106	0.056003
Dlgap2	1.10387	1.10567	0.0305632
Plaa	1.10385	1.17867	0.0535734
Ndufaf4	1.10376	1.088	0.0160728
Ccz1	1.10353	1.11167	0.0650649
Arpc5	1.1035	1.085	0.0496924
Atxn2l	1.10338	1.10433	0.0167465
Armc1	1.10338	1.12867	0.0369519
Mag	1.10337	1.115	0.0135769
Ap3m2	1.10331	1.12367	0.0134825
BC068157	1.10327	1.10667	0.0306938
Fam175b	1.10327	1.10433	0.025835
Ncan	1.10326	1.15233	0.0169148
Hspa12a	1.10315	1.13733	0.0337655
Guk1	1.10308	1.103	0.0268887
Ppm1h	1.10308	1.13	0.00781024
Pcbp2	1.10304	1.07033	0.0386106
Scrn3	1.10298	1.086	0.0119303
Uchl3	1.1029	1.09533	0.0192383
Flot2	1.1029	1.08167	0.0155599
Txnrd2	1.10279	1.09567	0.0424827
Dhrs7	1.10279	1.11067	0.0341191
Ampd2	1.10249	1.167	0.0144338
Ppia	1.10228	1.09267	0.0147686
Ywhab	1.10227	1.10667	0.0163843
Gstm5	1.10222	1.08233	0.0272784
Acp1	1.10186	1.12	0.0446356
Ptk2	1.10184	1.09633	0.0299796
Idh3g	1.10182	1.12133	0.00375648
Csnk2a1	1.10181	1.134	0.0147986
Huwe1	1.10179	1.104	0.0313422
Gm15118	1.10165	1.103	0.0314801
Nrd1	1.10104	1.10367	0.0489024
Mpc1	1.10103	1.10133	0.0092436
Pdap1	1.10099	1.14467	0.0409159
Rem2	1.10089	1.10233	0.035788
Mars	1.10084	1.12667	0.0149481
Pld3	1.10082	1.104	0.0615332
Ddx1	1.1008	1.13667	0.0332382
Pdk2	1.10078	1.11367	0.065504
2014-09-11	1.10072	1.157	0.025
Skiv2l	1.1002	1.10567	0.077943
LOC100503235	1.09999	1.10267	0.032168
Eef1e1	1.09987	1.097	0.0395264
Park7	1.09983	1.093	0.0468081
Tcerg1	1.09983	1.1	0.00916515
Vps35	1.09978	1.111	0.0376873
Ttyh1	1.09969	1.10033	0.0276305
Atl3	1.09968	1.11233	0.0888376
Prmt8	1.09959	1.14367	0.0397255
Hsd17b11	1.09949	1.10633	0.0361494
Slc6a7	1.09943	1.114	0.0530754
Sema7a	1.09919	1.11167	0.044506
Gria1	1.09902	1.11	0.0550485
Eps15l1	1.0989	1.087	0.0132287
Ppp3r1	1.09861	1.08567	0.0486667
Epb4.1l3	1.0985	1.10167	0.0237861
Atp5l	1.09846	1.07833	0.036094
Uqcrh	1.09831	1.09167	0.0514015
Lrrc59	1.09808	1.10033	0.0183424
Ndrg2	1.09799	1.12033	0.0457578
Slc22a23	1.09785	1.102	0.0498632
Kifap3	1.09764	1.07167	0.0216744
Slc44a2	1.09761	1.07667	0.0276064
Napb	1.09755	1.07867	0.0340408
Trap1	1.09751	1.09	0.0226789
Gart	1.0975	1.07133	0.00949269
Tpm4	1.0974	1.08233	0.0317822
LOC101055828	1.09722	1.10567	0.0141696
Tpm3	1.09717	1.10533	0.0209152
Mthfd1l	1.09713	1.118	0.00896289
Twf1	1.09711	1.08367	0.041192
Dgkb	1.09706	1.063	0.047648
Gspt1	1.09695	1.03167	0.0448603
Ppib	1.09678	1.10367	0.0263902
Endod1	1.0967	1.14267	0.0458597
Trappc3	1.09659	1.099	0.0269073
Mgea5	1.0965	1.02433	0.0164147
Rnmt	1.09647	1.09333	0.013691
Ppp1r12a	1.09637	1.10933	0.0272784
Pacs1	1.0962	1.096	0.00529151
Cyb5r1	1.09593	1.10667	0.0469551
Gpd1l	1.09588	1.10467	0.0304211
Wdr47	1.09576	1.08967	0.0272295
Tanc2	1.09544	1.112	0.0509542
Fscn1	1.09516	1.11	0.0181751
Atg7	1.09515	1.08967	0.0166966
Ppp2r5d	1.09503	1.12167	0.0155599
Dip2b	1.095	1.118	0.0857574
Map6d1	1.09455	1.12567	0.0917557
Mecr	1.09449	1.094	0.0563205
Trim28	1.09424	1.08867	0.0292423
Diap1	1.09406	1.07533	0.015836
Tnr	1.09405	1.103	0.0195192
2010300C02Rik	1.09399	1.09767	0.0246329
Actr2	1.09398	1.10033	0.0549464
Rdh14	1.09394	1.09	0.0121655
Thy1	1.09389	1.06	0.0242143
Aqp4	1.09379	1.102	0.0257164
Ppp2r4	1.09377	1.11133	0.0231324
Mrrf	1.09322	1.09333	0.0157621
Dhrs1	1.0931	1.13533	0.0628075
Pcdh7	1.09301	0.999333	0.0298961
Sh3gl2	1.09297	1.08233	0.0220177
Rgs7	1.09289	1.10433	0.0296273
Tprgl	1.09282	1.13467	0.0643359
Bdh1	1.09241	1.11733	0.0286609
Inpp1	1.09236	1.03267	0.0428538
Syap1	1.09233	1.01333	0.0207953
Nsdhl	1.0923	1.09733	0.0412809
Cast	1.09228	1.09733	0.0729208
Actr1a	1.09194	1.08967	0.00384419
Appl2	1.09188	1.09333	0.040769
Cul3	1.09183	1.09567	0.00721883
Grm2	1.0918	1.09367	0.0248618
Gstt1	1.09163	1.11567	0.0800111
Atp2b1	1.09093	1.09933	0.0161486
Eef2	1.09081	1.07933	0.029339
Psmb2	1.09043	1.10733	0.1224
Tpmt	1.09035	1.09533	0.0621834
Crtac1	1.09019	1.104	0.0166433
Ap1m1	1.09017	1.066	0.0376873
Ppp2r1a	1.09012	1.10067	0.00635958
Osbpl1a	1.09004	1.058	0.0440492
Tpp2	1.09	1.08733	0.0341191
Gucy1a3	1.08974	1.09067	0.0335775
Rcc2	1.08962	1.093	0.0615386
Ubl4	1.08921	1.09233	0.0237018
Plxnb1	1.08915	1.09267	0.0516086
Ap2s1	1.08915	1.09433	0.0241684
Arpc3	1.08869	1.12033	0.0603112
BC018242	1.08857	1.14733	0.0994423
Pgm2l1	1.08849	1.10767	0.0233619
Mrps15	1.08836	1.08967	0.0231397
Pcsk2	1.08827	1.08967	0.039872
LOC101056616	1.08806	1.06633	0.0408303
Gls	1.08794	1.092	0.0210317
Dnaja4	1.08793	1.08967	0.0374002
Gnb5	1.08789	1.099	0.0228108
Gmps	1.08775	1.08233	0.0434984
LOC100047252	1.08773	1.08867	0.0164756
Tardbp	1.08767	1.07233	0.0098714
Fam98b	1.08766	1.107	0.0575065
Pcyox1l	1.08758	1.088	0.0240069
2014-09-07	1.08755	1.14767	0.0422861
Sncb	1.08753	1.058	0.0439204
2700060E02Rik	1.08753	1.125	0.0455229
Sik3	1.0874	1.09433	0.0709397
Eif3j1	1.08734	1.089	0.0285716
Arpc2	1.08734	1.084	0.028
Tenm4	1.08712	1.086	0.0157162
LOC100047429	1.08697	1.082	0.0135278
Ethe1	1.08669	1.09633	0.0536667
Ywhae	1.08666	1.06867	0.0231397
Nckap1	1.08665	1.08833	0.0304922
Adcy9	1.08662	1.10133	0.0306014
Faf1	1.08659	1.09	0.0511761
Got2	1.08648	1.09667	0.0114649
Tpm1	1.08633	1.07133	0.0569717
Sorcs3	1.0863	1.084	0.0198578
Ganab	1.08613	1.08267	0.00405519
Atp2b2	1.08613	1.091	0.0257358
Ptpre	1.08612	1.09	0.030238
Dmtn	1.08601	1.12	0.0300222
Pgrmc1	1.08592	1.08667	0.030443
Rad23a	1.08579	1.08733	0.0331126
Rap1gds1	1.08563	1.09467	0.0132832
Crmp1	1.08559	1.081	0.0143643
Snx2	1.08544	1.06167	0.0239188
Ckap5	1.08532	1.07333	0.0240092
Cttnbp2	1.0853	1.06933	0.026346
Lgalsl	1.08523	1.11567	0.0467844
Pik3r4	1.08519	1.06433	0.0479595
Csrp1	1.08506	1.09467	0.026308
Clint1	1.08496	1.08667	0.0299463
Aldoc	1.08496	1.09433	0.00272846
Mtfp1	1.08493	1.08867	0.0719035
Eif3g	1.08487	1.08633	0.00775313
LOC100046684	1.08486	1.07433	0.0413777
Gpm6b	1.08476	1.07167	0.0294524
Map1s	1.08476	1.085	0.0316597
Aco1	1.08469	1.08033	0.026308
Hmbs	1.08467	1.08433	0.0163333
Ide	1.08464	1.084	0.00781027
Pafah1b1	1.08462	1.08933	0.0185502
Pex14	1.08458	1.085	0.0338083
Eml4	1.08454	1.09133	0.0553845
Cecr6	1.08452	1.08667	0.0275459
Ppp6r2	1.08449	1.08367	0.00635962
Sec14l2	1.0844	1.09433	0.0270883
Metap2	1.08439	1.08767	0.0206263
Cetn2	1.08422	1.08433	0.0346234
Timm10	1.08417	1.08033	0.0389629
Mrps31	1.08403	1.084	0.0215484
Rac1	1.08396	1.09367	0.015878
Serpinb6a	1.08382	1.12467	0.000881921
Phyhip	1.08362	1.09333	0.0280258
Preb	1.08359	1.08433	0.0274308
Syngr3	1.08357	1.06967	0.0306286
Dlg3	1.0833	1.09667	0.0437315
Ppa1	1.08312	1.073	0.043715
Adh5	1.08298	1.09233	0.0225783
Dstn	1.08293	1.078	0.0147309
Aldh6a1	1.08286	1.081	0.00493287
Vps13c	1.08267	1.09433	0.00731055
Arid1a	1.08264	1.083	0.0442756
Usp15	1.08256	1.08333	0.0228789
Itm2c	1.0825	1.08733	0.0479595
Pcbp3	1.08233	1.031	0.0110605
Clybl	1.08231	1.07933	0.0203497
Kcnj10	1.08227	1.02267	0.0520555
Stxbp5l	1.08219	1.106	0.0400042
Mrpl2	1.0821	1.08933	0.0798756
Eci1	1.08205	1.089	0.0280238
Kif21a	1.082	1.10367	0.0225783
Plp1	1.08188	1.08767	0.0116667
0610037L13Rik	1.08171	1.08567	0.0485157
Sacm1l	1.08158	1.06967	0.0610528
Sccpdh	1.08145	1.09633	0.031328
Asrgl1	1.08123	1.11133	0.0355262
Rabggta	1.08097	1.07967	0.0283098
Fam136a	1.08093	1.082	0.03751
Nrcam	1.08082	1.071	0.0275015
Gnao1	1.08079	1.08233	0.0361032
Atp2b3	1.08056	1.113	0.0215484
Birc6	1.08052	1.08133	0.0286899
Rnf123	1.0805	1.08167	0.0504028
Fabp7	1.08044	1.09033	0.059756
Hars	1.08044	1.05867	0.00952775
Eif2b3	1.08035	1.09	0.0752684
Pdxp	1.08028	1.07667	0.0411677
Megf9	1.08009	1.097	0.0115325
Prex1	1.08002	1.05733	0.0326718
Synj1	1.08001	1.06567	0.0125477
Atxn10	1.07985	1.03833	0.0462649
Kctd12	1.07984	1.09767	0.0338444
Slc6a1	1.07983	1.077	0.0328684
Araf	1.07974	1.08067	0.0177044
Nt5dc3	1.07966	1.12133	0.0358763
Acsl6	1.07954	1.05533	0.00185593
Nudt3	1.07946	1.042	0.0528804
Fahd2a	1.07945	1.059	0.0080829
Rnf40	1.07945	1.08533	0.0505217
Ola1	1.07943	1.08133	0.0193764
Ndufb11	1.07924	1.04767	0.0437162
Fam171a2	1.07913	1.088	0.031749
Ppp5c	1.07911	1.06833	0.0240092
Abhd16a	1.07907	1.043	0.0217792
Gprin3	1.07899	1.067	0.0335012
Pccb	1.07895	1.108	0.0500533
Adssl1	1.07893	1.09	0.0344287
Eef1a2	1.07885	1.087	0.0143643
Tsg101	1.07875	1.093	0.043
Opalin	1.07874	1.101	0.035
Wasl	1.07867	1.08133	0.0459867
Gng2	1.07864	1.07333	0.0621459
Cyc1	1.07864	1.03667	0.0188886
Arl2	1.07859	1.09733	0.0272784
9630033F20Rik	1.07859	1.082	0.0380832
2310022B05Rik	1.07858	1.07867	0.0226004
Dpp8	1.07854	1.081	0.049521
Exog	1.07849	1.09367	0.0233333
Gstp1	1.07845	1.06633	0.0333183
Map7d2	1.07837	1.09233	0.0353569
Prkcd	1.07836	1.11	0.043715
Tpi1	1.07829	1.04933	0.0151913
Cyfip2	1.07829	1.09933	0.00783866
Atp6v1f	1.07822	1.103	0.0080829
Dnajb11	1.07812	1.15967	0.0160139
Itsn1	1.07805	1.07733	0.034031
Umps	1.07801	1.08033	0.0322972
Gramd1b	1.07799	1.15133	0.0582418
2014-09-09	1.07796	1.058	0.0361155
Dlg1	1.07782	1.09533	0.00856998
Sgsm1	1.07781	1.075	0.0316596
Tln1	1.07765	1.094	0.0266521
Mat2a	1.07752	1.12067	0.0560486
Rab12	1.07748	1.088	0.0181751
Pvrl1	1.07707	1.03933	0.0376578
Rab5b	1.07706	1.14833	0.0347195
Syngr1	1.07697	1.07967	0.0508112
Synpr	1.0769	1.085	0.0135769
Ywhag	1.07679	1.08967	0.0159304
Acad9	1.0767	1.07733	0.0459613
Stx1a	1.07647	1.08667	0.0502007
Map2k4	1.07626	1.071	0.0345881
Tst	1.07617	1.10567	0.0198018
Aspa	1.07617	1.08133	0.115716
Sdha	1.076	1.07933	0.0384895
Ddx19a	1.07596	1.07833	0.0354134
Ndrg4	1.07596	1.08867	0.0491607
Rsu1	1.07569	1.07433	0.043552
Cct2	1.07563	1.06267	0.0213646
Npl	1.07557	1.07667	0.0264344
Sv2c	1.07552	1.07867	0.0726666
Gsk3a	1.07547	1.10967	0.0249355
Eif4a2	1.07538	1.08433	0.0230675
Mcam	1.07534	1.078	0.0189032
Aspscr1	1.07531	1.09233	0.00317981
Mms19	1.07524	1.079	0.0509346
Map2k1	1.0751	1.06267	0.0241684
Cacna2d3	1.07508	1.059	0.0155671
Hmgcl	1.07494	1.03533	0.0211686
Braf	1.07486	1.08933	0.0314661
Rmdn1	1.07468	1.074	0.0213776
Ncs1	1.07465	1.06667	0.0216821
Pygm	1.07465	1.07467	0.0173237
N28178	1.07462	1.07033	0.0144029
Atp5a1	1.07455	1.05833	0.0173718
Lap3	1.07453	1.06767	0.00166666
Hspa2	1.07449	1.079	0.0260577
Tomm40l	1.07442	1.079	0.0482735
Impdh2	1.07421	1.06333	0.0413978
Nudcd1	1.07418	1.074	0.0140119
Bcas1	1.07389	1.09933	0.0349206
Cyb5	1.07369	1.075	0.0511599
Rab3a	1.0735	1.062	0.0376342
Suclg2	1.07341	1.08133	0.0400097
Ddc	1.07331	1.075	0.0411866
Phyhipl	1.07322	1.07167	0.0127845
Atad1	1.07319	1.04367	0.0436055
2014-09-05	1.07315	1.07067	0.00841294
Fkbp2	1.07312	1.074	0.0378021
Osbpl8	1.07299	1.052	0.00960903
Cct6a	1.07296	1.04933	0.0160139
Cnn3	1.07271	1.07367	0.00463082
Hdac6	1.07271	1.07867	0.0451676
Prep	1.07267	1.05533	0.0180493
Rtn3	1.07264	1.048	0.0190351
CYTB	1.07253	1.029	0.0271539
Msn	1.07251	1.04833	0.0165563
Mcu	1.07248	1.16933	0.031714
Cab39	1.07239	1.03333	0.00545691
Agap3	1.07235	1.06367	0.0228789
Plcl1	1.07209	1.06367	0.0159827
Adpgk	1.07204	1.08233	0.0815809
Ppp2r5e	1.07194	1.08633	0.0166967
LOC100042025	1.07193	1.07767	0.0204966
Txnrd1	1.07189	1.04867	0.0285443
Nceh1	1.07184	1.078	0.0535194
Abcb1a	1.07174	1.07467	0.044243
Ensa	1.07174	1.06433	0.0108064
Acsbg1	1.07174	1.08333	0.0201687
Reps1	1.07172	1.10567	0.045348
Esd	1.07161	1.05667	0.0265916
Glud1	1.07153	1.07533	0.0139204
Pak3	1.07133	1.07233	0.00906154
Ahsa1	1.07112	1.07	0.020664
Ak4	1.07111	1.08767	0.00669159
Glg1	1.07077	1.07833	0.0189414
Ass1	1.07061	1.052	0.0231804
Hsph1	1.07051	1.07	0.0144683
Stxbp5	1.07049	1.09067	0.0342799
Mdh2	1.07046	1.07267	0.00674126
Rap1a	1.07038	1.125	0.0875233
Clu	1.07027	1.10033	0.019936
Scamp5	1.07017	1.09433	0.0319235
Tsn	1.07009	1.05433	0.0381765
Crym	1.07001	1.06467	0.010651
Pam	1.06971	1.05567	0.0190992
Ndufs1	1.06959	1.09733	0.0266604
Pdhb	1.06955	1.04667	0.0187646
Vamp1	1.06951	1.06967	0.0241684
Mccc1	1.06944	1.08633	0.0143101
Fasn	1.0694	1.06933	0.0233119
Ndufb7	1.0692	1.081	0.0240069
Mrpl37	1.06899	1.08533	0.0406667
Atp6v1e1	1.06888	1.05733	0.0246937
Abhd12	1.06885	1.08967	0.0206989
Dnm1	1.06873	1.11267	0.051395
Cops2	1.06869	1.09067	0.0125742
Atp1a2	1.06868	1.06767	0.0153442
Cct5	1.06854	1.07867	0.0348345
Slc9a3r1	1.06845	1.09433	0.0441676
Cct3	1.06837	1.09533	0.0247745
Sec23a	1.06837	1.04167	0.0183697
Clic4	1.06817	1.07667	0.0279543
Dlat	1.06814	1.04933	0.00881916
Uqcrfs1	1.06809	1.06867	0.01592
Slc1a3	1.06795	1.08833	0.00696018
Snap91	1.06793	1.05967	0.0131951
Echdc1	1.06785	1.06267	0.0539918
Kcnj3	1.06782	1.06833	0.0472382
Txndc5	1.0678	1.06933	0.0483885
Nrxn1	1.06775	1.08233	0.0603112
Apba1	1.06764	1.071	0.102573
Slc8a2	1.06759	1.05533	0.0205372
Fam210a	1.06754	1.06733	0.0278707
Clip2	1.06753	1.06167	0.0400347
Ywhaz	1.0675	1.07033	0.0104934
Slc32a1	1.06743	1.03433	0.0139802
Iars2	1.06719	1.079	0.0277849
Tex2	1.06711	1.06767	0.0223184
Cyb5b	1.06707	1.06667	0.0298012
Rab6b	1.06674	1.042	0.00776746
Hadh	1.06672	1.06867	0.051356
Adprhl2	1.0667	1.067	0.0226053
Emb	1.0667	1.06833	0.0207873
Hsd17b4	1.06655	1.079	0.0306648
Pitrm1	1.06655	1.118	0.0769437
Farsb	1.06653	1.06533	0.0245787
Twf2	1.06631	1.05033	0.00425569
Ndufb5	1.06622	1.037	0.0451774
Adam10	1.06621	1.08933	0.0947881
Tmx3	1.06621	1.07433	0.0197681
Coro1c	1.06617	1.07767	0.00480741
Dync1i1	1.06613	1.06767	0.0165059
Eif5a2	1.0661	1.06633	0.0173813
2014-09-02	1.06608	1.07633	0.0364112
Actr1b	1.06601	1.08	0.0162891
Mpp3	1.06594	1.06667	0.0213099
Sugt1	1.06587	1.071	0.0393573
Dctn4	1.0658	1.07567	0.0155599
Pdxk	1.0657	1.06133	0.00698411
Ppp1r1a	1.0656	1.068	0.02498
Wars	1.06555	1.063	0.0234378
Pde1a	1.06553	1.074	0.0275923
Mia3	1.0655	1.055	0.0229419
Gmppa	1.06546	1.064	0.028688
Pls3	1.06533	1.06233	0.033493
Auh	1.06519	1.09067	0.0167465
Katnal1	1.06504	1.07833	0.0194279
Lzic	1.06497	1.06433	0.0150148
Anxa3	1.06475	1.06433	0.0139084
Fam213a	1.0646	1.09833	0.0306014
Cbr1	1.0646	1.026	0.0272274
Pbdc1	1.06437	1.04867	0.00548734
Opcml	1.06437	1.07367	0.0402175
Fkbp8	1.06428	1.03267	0.0694846
Pgp	1.06424	1.081	0.0287112
Oxr1	1.0642	1.03467	0.0187735
Acaa2	1.06417	1.09667	0.0186756
Amph	1.06411	1.056	0.00793724
Ndufs7	1.06409	1.07833	0.0237791
2014-09-03	1.06407	1.06267	0.0210502
Tagln3	1.06406	1.05	0.0165227
Stxbp1	1.06399	1.05633	0.0153007
Ppp3cb	1.06398	1.103	0.0411015
Ugp2	1.0639	1.08033	0.0310609
Me3	1.06381	1.06433	0.0437582
Aldh2	1.06373	1.03267	0.00841293
Anp32a	1.06368	1.06767	0.019785
Ptcd3	1.06359	1.06767	0.0527394
Nomo1	1.0634	1.05867	0.0123873
Stub1	1.06339	1.07633	0.00290593
Uqcrc1	1.06328	1.06967	0.0225561
BC005764	1.06326	1.06367	0.00982059
Nptn	1.06325	1.05	0.0216564
Slc30a3	1.06314	1.098	0.0387341
Pdha1	1.06312	1.07667	0.0419894
Atp6ap1	1.06301	1.08567	0.00463082
Atp5f1	1.06299	1.04467	0.0164958
Anln	1.06289	1.06967	0.0179382
Sirpa	1.06285	1.05433	0.0269588
Cadps2	1.0628	1.072	0.00873691
Tmsb15l	1.06272	1.06467	0.00133332
Akr1b10	1.06263	1.04033	0.0223632
Gclc	1.06247	1.09467	0.0332683
Spr	1.06216	1.07967	0.0338444
Pip4k2b	1.06215	1.081	0.0188237
Dcakd	1.06204	1.054	0.0804301
Gng13	1.06181	1.05	0.0390683
Atp1a3	1.06161	1.06033	0.0120323
Rab14	1.06148	1.06567	0.0209868
Chordc1	1.06144	1.05	0.0451331
Dpysl2	1.06144	1.05833	0.0136788
Phkb	1.06142	1.061	0.0271355
Map2k6	1.06134	1.08433	0.00674125
2014-03-02	1.06118	1.10033	0.0593867
Bpnt1	1.0611	1.02233	0.0247409
Itgb1	1.06101	1.03467	0.0401262
Akt3	1.0608	1.09133	0.0517376
Acot13	1.06075	1.04367	0.072898
Denr	1.06063	1.06167	0.0180955
Trnt1	1.06059	1.06233	0.0243402
Prmt1	1.06058	1.10233	0.0653435
Nptxr	1.06052	1.05367	0.0184962
Gda	1.06051	1.05	0.0329241
Rab15	1.0605	1.062	0.0216564
Epm2aip1	1.06048	1.08533	0.122603
Cend1	1.06048	1.03767	0.0170327
Lypla2	1.06039	1.05533	0.0224821
Mycbp	1.06034	1.06267	0.0381241
Fhl1	1.0603	1.05633	0.0130427
Bsg	1.06022	1.06833	0.0144029
Arl8b	1.06015	1.06367	0.0667866
Rftn2	1.06006	1.06967	0.0270883
Sec31a	1.06003	1.05167	0.011865
Grm5	1.05993	1.04233	0.0400846
Slk	1.05971	1.07567	0.0532051
Rad23b	1.05945	0.991	0.023029
Syt3	1.05944	1.07	0.0100167
Yars	1.0594	1.06267	0.0103655
Slc2a3	1.05939	1.01467	0.024504
Pick1	1.05937	1.061	0.054629
Xpnpep1	1.05936	1.06967	0.0400097
Cttn	1.05932	1.06633	0.0138604
Ralbp1	1.05916	1.07433	0.00437161
Qdpr	1.05914	1.071	0.0266646
Ergic1	1.0591	1.05967	0.0116094
Fam49b	1.05903	1.11367	0.0268473
Sgip1	1.05896	1.06233	0.0163334
Hsp90aa1	1.05893	1.04867	0.00545691
Stmn1	1.05888	1.03933	0.00433334
Crat	1.05875	1.04067	0.0273516
Prkar1a	1.05865	1.063	0.0213854
Epb4.1l2	1.05859	1.07633	0.00821246
Osbp	1.05848	1.10333	0.00993872
Fgf12	1.05836	1.07633	0.119318
Slc39a10	1.05835	1.05967	0.0330269
Ttc9b	1.05825	1.058	0.0236291
Pfas	1.0582	1.03067	0.0230531
Rab39b	1.05806	1.07267	0.0190991
Echs1	1.05796	1.02633	0.031466
Atp6v1a	1.05796	1.056	0.0145717
Hdgf	1.05791	1.05367	0.0273577
Ppm1g	1.05782	1.05767	0.00338296
6430548M08Rik	1.05774	1.06067	0.0294751
Ndel1	1.05772	1.06867	0.028719
Nadk2	1.05764	1.058	0.0274044
Map6	1.05756	1.059	0.0126623
Ube2k	1.05748	1.04433	0.0163741
Rgs10	1.0571	1.05967	0.037024
Emc1	1.05709	1.06533	0.0162925
Gad1	1.05699	1.07633	0.0396709
Cd47	1.05694	1.05367	0.035881
Atp5k	1.0568	1.05433	0.0388344
Afg3l2	1.05677	1.066	0.00916515
Tmed10	1.05676	1.025	0.0337244
Ndufs2	1.05668	1.08333	0.0210739
Pddc1	1.05656	1.05167	0.027552
Mbnl2	1.05651	1.05567	0.0379576
Letm1	1.05637	1.03767	0.0216744
Impdh1	1.05627	1.06	0.0517397
Nit2	1.05619	1.01767	0.0444385
Ufm1	1.05617	1.07	0.146155
Lgi1	1.05614	1.05333	0.0251683
Acyp1	1.05611	1.05067	0.0509782
Syt1	1.0561	1.072	0.0320364
Hexb	1.05604	1.07333	0.0223035
Arf6	1.05595	1.04433	0.033627
Nars	1.05594	1.04733	0.0333933
Acat2	1.05579	1.05933	0.0283098
Mrpl22	1.05574	1.054	0.0342101
Gnai1	1.05568	1.04033	0.0390143
Gcdh	1.05568	1.00367	0.0543149
Eif2b1	1.05563	1.05867	0.0437963
Stambp	1.05548	1.05567	0.0153876
Rpn1	1.05544	1.06767	0.0160451
Acyp2	1.05542	1.02167	0.0382811
Kpnb1	1.05538	1.088	0.0352184
Iars	1.05525	1.042	0.0368962
Prkacb	1.05524	1.043	0.0216564
Aco2	1.05522	1.069	0.0137477
Kif5c	1.05521	1.01867	0.0255756
Bzw1	1.05516	1.088	0.0554106
Rab3b	1.05514	1.02033	0.0428343
Fn3k	1.05508	1.06167	0.013691
Dbnl	1.05506	1.049	0.0739752
Diras1	1.05456	1.055	0.0348712
Pabpc4	1.05452	1.056	0.0112694
Mogs	1.05446	1.10433	0.058024
Eif2s1	1.05426	1.09	0.0183576
Egfr	1.05423	1.06467	0.0852688
Scn1b	1.0541	1.067	0.0085049
Cul5	1.05408	1.05933	0.0239467
Cap1	1.05403	1.04767	0.0164958
C1qbp	1.05396	1.06533	0.031466
Pdhx	1.05394	1.02733	0.0419537
Rab5a	1.05393	1.05467	0.0170522
Syn2	1.05387	1.064	0.0174356
Adprh	1.05385	1.03467	0.0175721
Cops3	1.05376	1.10433	0.0257833
Aldh1a1	1.05368	1.07833	0.0374047
Txn2	1.05365	1.061	0.0675746
Itm2b	1.05337	1.05767	0.0484194
Wnk2	1.05337	1.042	0.0328684
Vars	1.05321	1.093	0.0147423
Uchl5	1.05311	1.05833	0.0408425
Acsl3	1.05291	1.05433	0.0287595
Ocrl	1.05288	1.05833	0.0563037
Atp2b4	1.05268	1.059	0.0144337
AI837181	1.05248	1.00833	0.0284156
Gm10705	1.05245	1.072	0.0245017
Scrn1	1.05244	1.05633	0.0135442
Slc39a6	1.05243	1.05333	0.0262953
Serpinb1a	1.05234	1.076	0.0228108
Lrp1	1.05213	1.037	0.0251462
Eif4g1	1.05207	1.04267	0.0151913
Hint1	1.05199	1.044	0.0283549
Wdr44	1.05195	1.036	0.00945162
Snx6	1.05173	1.03567	0.0188355
Sh3glb1	1.05152	1.07733	0.0716992
Ckb	1.05144	1.04433	0.00935115
Eea1	1.05116	1.05667	0.0378609
Rltpr	1.05091	1.07767	0.0354511
Eef1g	1.05088	1.05033	0.0351773
Rragc	1.05081	1.05133	0.0206667
Capn1	1.05076	1.05733	0.0628473
Nap1l1	1.05072	1.02633	0.0158149
Nisch	1.0507	1.04933	0.0362874
Dcps	1.05065	1.04767	0.0766384
Igsf8	1.05064	1.03833	0.0164249
Mrps22	1.05063	1.054	0.0411987
Rdx	1.05062	1.039	0.0434856
Ndufaf2	1.05044	1.05167	0.0193247
Plcb1	1.05017	1.06033	0.0239606
Gdi2	1.05012	1.05167	0.0207953
Dctn3	1.05011	1.07867	0.0172948
Mesdc2	1.05	1.05133	0.0329511
Arhgap44	1.04997	1.06567	0.051356
Mat2b	1.04995	1.05233	0.0346907
Pcyt2	1.04988	1.131	0.0107858
Hspa8	1.04987	1.04933	0.0222586
Ccdc6	1.04969	1.039	0.00964365
Cplx2	1.04969	1.07467	0.0722134
Ogdh	1.04967	1.07833	0.00504427
Ndufv1	1.0496	1.06433	0.0064893
Hspb1	1.04956	1.05033	0.0112002
Prkar2b	1.04937	1.05667	0.0492961
Slc25a1	1.04936	1.08233	0.0473334
LOC100504912	1.04916	1.09833	0.0540134
Stk24	1.0491	1.04967	0.00384417
Nsfl1c	1.04904	1.05433	0.0190992
Adsl	1.04897	1.04767	0.0445209
Hspa4	1.04894	1.06067	0.0194622
Comt	1.04894	1.07733	0.0343528
Pcmt1	1.04887	1.06433	0.0390612
Cdc37	1.04864	1.077	0.00650641
Lnp	1.04864	1.04633	0.0709327
Tomm40	1.04852	1.06833	0.0583676
Gnaq	1.0485	1.05033	0.0712609
Pcp4	1.04828	1.02433	0.0313918
Nans	1.04821	1.06467	0.0172272
Kif1a	1.04796	1.047	0.0233023
Syp	1.04795	1.042	0.031974
Wbp2	1.04792	1.073	0.0325781
ND5	1.04787	1.03167	0.00656589
Wdr1	1.04781	1.07167	0.0155599
Atp5j	1.04779	1.051	0.0221435
Tln2	1.04776	1.08633	0.00409605
Acot7	1.04773	1.042	0.0215948
Atp8a1	1.04766	1.05033	0.0284273
Rgs14	1.04758	1.05267	0.0127192
Dbt	1.04733	1.047	0.019975
Atp5e	1.04728	1.047	0.0100665
Xpo5	1.04682	1.04767	0.0321679
Rab4b	1.04679	1.05067	0.0801713
Psmc1	1.04676	1.04333	0.0326207
Vps26b	1.04659	1.054	0.0796179
Psmc6	1.0465	1.08033	0.0283392
Mpv17	1.04646	1.049	0.0599249
Uhrf1bp1l	1.04642	1.065	0.0336205
Mvd	1.04639	1.047	0.0345109
Klc1	1.04639	1.04533	0.0341679
Set	1.04624	1.061	0.0320208
Mrpl41	1.0462	1.04667	0.0191253
Pgls	1.04605	1.06133	0.024504
Prepl	1.04595	1.06633	0.0344109
Apex1	1.04593	1.055	0.0215174
Slc12a2	1.04593	1.052	0.0172143
Ptprd	1.04588	1.07467	0.0733265
Tomm70a	1.04574	1.035	0.0196299
Rbbp7	1.04565	1.04433	0.0661673
Cndp2	1.04555	1.055	0.0294844
Pgk1	1.04548	1.07167	0.0146666
Cnpy2	1.04546	1.046	0.00793724
Gss	1.04534	1.07667	0.0307535
Ndufs4	1.04525	1.02333	0.0223631
Rock2	1.04523	1.03933	0.0201025
Pitpna	1.04518	1.08967	0.040176
Cntnap1	1.04505	1.02967	0.0141107
Snap25	1.04493	1.05067	0.0243744
Acp6	1.04492	1.047	0.0343851
Arl1	1.04481	1.01367	0.0281089
Vcp	1.04474	1.053	0.00888819
Nit1	1.04467	1.059	0.0829397
Hcn1	1.04466	1.07133	0.00133332
Atp1b1	1.0446	1.05667	0.0160451
Gfm1	1.04452	1.03233	0.0150148
Cadps	1.04452	1.046	0.0232594
Prrt2	1.04449	1.06933	0.0118509
Dnpep	1.0443	1.03633	0.0229298
Sae1	1.04428	1.05133	0.0103333
Slc30a1	1.04425	0.993333	0.0281089
Fbxo22	1.04413	1.043	0.0177764
Anks1b	1.04407	1.00233	0.0143333
Uggt1	1.04402	1.031	0.0270616
Tceb2	1.04397	1.04733	0.0437582
Gna13	1.04397	1.03567	0.00768838
Nploc4	1.04382	1.06167	0.0186756
Ogfrl1	1.04381	1.03533	0.0342604
Katnb1	1.04378	1.04633	0.0363609
Pdia6	1.04372	1.04	0.0202237
Ndufa11	1.04369	1.04333	0.0100885
Ube2m	1.04365	1	0.0277309
Lamtor5	1.04342	1.03667	0.036177
Hint3	1.0434	1.065	0.0358097
Nme1	1.04338	1.03433	0.0308671
Aifm1	1.04334	1.076	0.0309246
Rab3c	1.04315	1.02367	0.00633331
Rab7	1.04301	1.046	0.0156205
Crkl	1.04292	1.07267	0.0132832
Epb4.1l1	1.04291	1.05367	0.0184059
Cct8	1.04289	1.05433	0.0219266
Mapk1	1.04287	1.05667	0.0320642
Pnpla8	1.04263	1.05067	0.0330975
Atp1a1	1.04261	1.042	0.0196044
Spock2	1.0426	1.04967	0.0214269
Pcyox1	1.04247	1.069	0.0308923
Psmd1	1.0424	1.059	0.065577
Dnajb4	1.04229	1.03067	0.0233833
Pcdha11	1.04226	1.043	0.0414287
Irgq	1.04219	1.048	0.0554286
Prune	1.04213	1.02133	0.0159827
Pin1	1.04201	1.044	0.0456545
Aldh7a1	1.04195	1.058	0.033546
Tmem178	1.04195	1.04267	0.0228789
Trim32	1.04172	1.05333	0.0424513
Kpna3	1.04171	1.034	0.0480867
Cryl1	1.0415	1.04933	0.0770981
Slc1a4	1.04148	1.04733	0.0139802
Sord	1.04143	1.04833	0.0491743
Ndufa7	1.0414	1.04333	0.0283862
Cdk14	1.04129	1.04633	0.0637321
Serpinh1	1.04112	1.05833	0.0512
Ndufa2	1.04105	1.03933	0.0213411
Fmn2	1.04102	1.035	0.0251064
Eef1d	1.04093	1.04267	0.00938676
Napg	1.0409	1.02633	0.0203661
Tgm2	1.04089	1.039	0.042194
Hibadh	1.04084	1.04667	0.0187824
Uba2	1.04075	1.041	0.0118462
Dpp3	1.04058	1.05133	0.013776
Lcp1	1.04044	1.05667	0.0354087
Rab18	1.04041	1.04633	0.0539949
Madd	1.0404	1.06	0.00608277
Nlgn2	1.04026	1.03867	0.0237019
Clvs1	1.04018	1.041	0.0363639
Grlf1	1.04012	1.03767	0.0393461
Epn2	1.03984	1.10767	0.0787239
Slc7a14	1.03974	1.04267	0.0602283
Bcs1l	1.03972	1.08	0.0142945
Fam131b	1.03969	1.06967	0.158132
Aldh5a1	1.03927	1.058	0.0247588
Aldh4a1	1.0392	1.03833	0.024902
Crtc1	1.03918	1.04333	0.0758449
Kars	1.03917	1.019	0.034
Atp5c1	1.03915	1.029	0.0207445
Celf2	1.03906	1.04133	0.019342
Inpp5j	1.03887	1.035	0.0591805
Snx1	1.03886	1.03033	0.0486016
Rhog	1.03882	1.09	0.0215019
Acox1	1.03881	1.037	0.0337095
Prkcsh	1.03863	1.051	0.0442757
Pygb	1.03858	1.037	0.0101489
Carkd	1.0385	1.058	0.0155671
Pcx	1.03837	1.04	0.0217945
Arl3	1.03824	1.04133	0.0380803
LOC100046079	1.03822	1.04433	0.0356713
Gpi1	1.03796	1.039	0.0293655
2014-09-06	1.03794	1.05	0.00435889
Txn1	1.03792	1.04867	0.00883804
LOC675851	1.03792	1.07967	0.0313174
Hspa9	1.03786	1.04433	0.0191862
Smpd3	1.03783	1.047	0.0499433
Ppp1r7	1.03781	1.03967	0.0198858
Bag6	1.03777	1.04067	0.0326871
Scamp1	1.03755	1.028	0.022053
Pcdhgc5	1.03751	1.036	0.0138684
Tsnax	1.0373	1.03167	0.00856995
Arrb1	1.0373	1.04233	0.00841297
Glrx	1.03726	1.002	0.0383014
Fubp1	1.03725	1.02367	0.0181873
Ubqln2	1.03724	1.039	0.069515
Qk	1.03713	1.034	0.0335112
Galk1	1.03702	1.038	0.021166
Rap2b	1.03698	1.046	0.023029
Picalm	1.03661	1.071	0.0080829
Nme2	1.03646	1.04533	0.0220025
Hmox2	1.03636	1.04767	0.0276727
Hspd1	1.0362	1.041	0.0180831
Hspa4l	1.03613	1.05067	0.0259829
Eif4h	1.03604	1.02367	0.044916
Tdrkh	1.036	1.03967	0.0446704
Cbr3	1.03595	1.08667	0.0381285
Inf2	1.03585	1.03567	0.00433333
Pfn1	1.03582	1.03433	0.0172465
Pgam1	1.03576	1.051	0.0168622
Cops4	1.03573	1.03667	0.0078599
Idh1	1.03548	1.03433	0.01431
Cops6	1.03537	1.02567	0.0327329
Rab2a	1.0353	1.058	0.0049329
Pip4k2a	1.03524	1.028	0.0326548
Paip1	1.03523	1.036	0.0176163
Pacsin1	1.03522	1.03767	0.012252
Prmt5	1.0352	1.05467	0.0127192
Aamdc	1.03502	1.034	0.0185202
Ppp2r5b	1.03494	1.03433	0.00643775
Pacsin2	1.03487	1.035	0.0433167
Atp6v1c1	1.03485	1.05933	0.011893
Gm2a	1.03484	1.03833	0.0408139
Kcnc4	1.0347	1.18233	0.314229
Uqcrb	1.03461	1.032	0.0123423
Dctn2	1.03455	1.04567	0.00592549
Bin1	1.03448	1.054	0.0125831
Ube2v2	1.03445	1.03633	0.0160451
Sars	1.03436	1.054	0.0274651
Abi2	1.03435	1.113	0.0185203
Erlin1	1.03432	1.03567	0.034031
Ist1	1.03418	1.03267	0.022674
Fkbp4	1.03417	1.03267	0.00617342
Tnc	1.03413	1.04267	0.0596247
Psme1	1.03403	1.013	0.0215174
Wasf1	1.03379	1.03233	0.0387528
Adk	1.03375	1.03167	0.0588907
Ndrg1	1.03365	1.034	0.0295973
Syn1	1.03359	1.037	0.031193
Flad1	1.03355	1.02933	0.00392992
Cap2	1.03354	1.03367	0.0218657
Isca1	1.03352	1.08333	0.0104137
Stx1b	1.03347	1.01267	0.0186577
Nol3	1.03344	1.03133	0.0291681
Ppp2r2a	1.0333	1.05733	0.0174865
Comtd1	1.03302	1.036	0.0690821
Mdh1	1.033	1.03367	0.0183515
Tsfm	1.03279	1.11033	0.0760752
Arhgdia	1.03277	1.026	0.0495715
Cox6b1	1.03265	1.07533	0.0593362
LOC100048119	1.03264	1.038	0.021362
Crk	1.03239	1.04333	0.0248753
Ncald	1.0323	1.036	0.0735459
Gpd2	1.03227	1.02733	0.0121701
Atp5h	1.03222	1.02367	0.02021
Ube2g1	1.03218	1.042	0.0711641
Prdx6	1.03215	1.023	0.0144222
Ahcy	1.0321	1.016	0.00680686
Bcap31	1.03206	1.03233	0.0144029
Uqcrc2	1.03205	1.03267	0.020955
Gria2	1.03203	1.03833	0.0534301
Nqo1	1.032	1.04267	0.0687806
Prosc	1.03194	1.017	0.0441059
Eif4a1	1.03186	1.01633	0.00956264
Prkcg	1.03185	1.04133	0.0097354
Sparcl1	1.0318	1.01967	0.0221008
Rab11a	1.03174	1.02767	0.0242647
Vps13a	1.03166	1.015	0.0295127
Cct7	1.03165	1.03367	0.0109899
Cfl1	1.03165	1.03233	0.0291681
Hnmt	1.03164	1.03433	0.0392824
Psmc2	1.0316	1.03133	0.0298682
Ube2n	1.03129	1.058	0.0240208
Slc20a2	1.03111	1.03433	0.0671971
Tmpo	1.03101	1.07267	0.0293617
Psmc3	1.03093	1.04333	0.038255
Zadh2	1.03088	1.03967	0.0492691
Impa1	1.03087	1.05367	0.0220404
Selenbp1	1.03079	1.01133	0.00417665
Mpst	1.0307	1.08833	0.0219873
Cadm3	1.03063	1.03633	0.030443
Slc4a1	1.03054	1.03067	0.0233975
Dpysl4	1.03033	1.035	0.0207846
Tfam	1.03029	1.022	0.0190088
Hsdl2	1.03022	1.034	0.0363868
Cbx3	1.03019	1.03333	0.0249087
Ctsa	1.02999	1.049	0.0441927
Ap1b1	1.02986	1.022	0.0153079
Pebp1	1.02983	1.03133	0.0283451
Sbds	1.02973	1.03267	0.0386192
Dars2	1.02961	1.062	0.0538919
Kif5b	1.02957	1.01833	0.0127846
Atp13a1	1.02952	1.029	0.0255408
Agl	1.02935	1.03233	0.0185592
Chmp4b	1.02932	1.00667	0.0246667
Stoml2	1.0293	1.01767	0.0148361
Hn1	1.02925	1.03733	0.0531862
Necap1	1.02919	1.011	0.025632
Ldha	1.02918	1.03467	0.0245651
Tiprl	1.02905	1.01633	0.0177983
Pfdn4	1.02904	1.03067	0.0127845
[truncated: 691 more rows]
