# Supplementary material for: Quantitative mass spectrometric analysis of the mouse cerebral cortex after ischemic stroke
Source: PLoS One. 2020 Apr 21;15(4):e0231978. doi: 10.1371/journal.pone.0231978 (PMC7173877; doi:10.1371/journal.pone.0231978)
Supplement: S2 Data — (TXT) [file pone.0231978.s007.txt]

Selection Citeria:
Statistical Test Used = Enrichment (Right-sided hypergeometric test)
Correction Method Used = Bonferroni step down
Min GO Level = 3
Max GO Level = 8
All GO Levels = false
Cluster #1
Sample File Name = File selection: ManuallyAddedOrModifiedIDs
Number of Genes = 3
Get All Genes = false
Min Percentage = 4.0
Get All Percentage = false

Cluster #2
Sample File Name = File selection: ManuallyAddedOrModifiedIDs
Number of Genes = 3
Get All Genes = false
Min Percentage = 4.0
Get All Percentage = false

Combine Clusters With 'Or' = true
Percentage for a Cluster to be Significant = 60.0
GO Fusion = true
GO Group = true
Kappa Score Threshold = 0.4
Over View Term = SmallestPValue
Group By Kappa Statistics = true
Initial Group Size = 2
Sharing Group Percentage = 50.0

ClueGO Log:
### All Results were created with ClueGO v2.1.0 ###
Identifyer types used: [SymbolID]
Evidence Codes used: [All]
#Genes in GO_ImmuneSystemProcess_24.02.2014_14h21 : 1629
#Genes in GO_MolecularFunction_24.02.2014_14h21 : 23269
#Genes in GO_CellularComponent_24.02.2014_14h21 : 23674
#Genes in GO_BiologicalProcess_24.02.2014_14h21 : 23704

#All unique Genes: 24315
Total # of Genes from Cluster#1 111, with 0 (0.0%) missing!
Total # of Genes from Cluster#2 64, with 0 (0.0%) missing!
#All Genes found from initial Cluster#1 (111.0): 110.0 (99.1%)
#All Genes found from initial Cluster#2 (64.0): 61.0 (95.31%)
#All Genes found from 2 initial Cluster(s) (175.0): 171 (97.71%)
#Genes found from all Clusters after selection: 88 (50.29%)

KappaScore Grouping:
Iteration: 0 with 3 groups
Final KappaScore groups  = 3
# Terms not grouped  = 3
#GO All Terms Specific for Cluster #1: 5
#GO All Terms Specific for Cluster #2: 5
#GO Terms: 10
#GO Term Connections: 2


NAME	Bpgm	Clic6	Emd	Fis1	Gfap	Hba-a2	Hk1	Hnrnpc	Hnrnpr	Mut	Nos1	Pfn2	Pgm5	Pmm1	Prpf8	Rbmx	Rhot1	Rpl10	Rpl15	Rpl30	Rpl37a	Rps2	Rps4x	Rps5	Sf3b1	Sfpq	Slc17a6	Slc6a11	Slc6a6	Sncg	Snrpa	Snrpd2	U2af2	Unc13a	Vat1	Vdac1	Vdac2	Vdac3
mRNA splicing, via spliceosome	0	0	0	0	0	0	0	0	0	0	0	0	0	0	1	1	0	0	0	0	0	0	0	0	1	1	0	0	0	0	1	1	1	0	0	0	0	0
spliceosomal complex	0	0	0	0	0	0	0	1	1	0	0	0	0	0	1	1	0	0	0	0	0	0	0	0	1	0	0	0	0	0	1	1	1	0	0	0	0	0
neurotransmitter transport	0	0	0	0	1	0	0	0	0	0	1	1	0	0	0	0	0	0	0	0	0	0	0	0	0	0	1	1	1	1	0	0	0	1	0	0	0	0
voltage-gated anion channel activity	0	1	0	0	0	0	0	0	0	0	0	0	0	0	0	0	0	0	0	0	0	0	0	0	0	0	0	0	0	0	0	0	0	0	0	1	1	1
intramolecular transferase activity	1	0	0	0	0	0	0	0	0	1	0	0	1	1	0	0	0	0	0	0	0	0	0	0	0	0	0	0	0	0	0	0	0	0	0	0	0	0
cytosolic ribosome	0	0	0	0	0	1	0	0	0	0	0	0	0	0	0	0	0	1	1	1	1	1	1	1	0	0	0	0	0	0	0	0	0	0	0	0	0	0
organelle outer membrane	0	0	1	1	0	0	1	0	0	0	1	0	0	0	0	0	1	0	0	0	0	0	0	0	0	0	0	0	0	0	0	0	0	0	1	1	1	1
ribosomal subunit	0	0	0	0	0	1	0	0	0	0	0	0	0	0	0	0	0	1	1	1	1	1	1	1	0	0	0	0	0	0	0	0	0	0	0	0	0	0
regulation of neurotransmitter transport	0	0	0	0	1	0	0	0	0	0	1	1	0	0	0	0	0	0	0	0	0	0	0	0	0	0	0	0	0	1	0	0	0	1	0	0	0	0
catalytic step 2 spliceosome	0	0	0	0	0	0	0	1	1	0	0	0	0	0	1	1	0	0	0	0	0	0	0	0	1	0	0	0	0	0	0	1	0	0	0	0	0	0


NAME	mRNA splicing, via spliceosome	spliceosomal complex	neurotransmitter transport	voltage-gated anion channel activity	intramolecular transferase activity	cytosolic ribosome	organelle outer membrane	ribosomal subunit	regulation of neurotransmitter transport	catalytic step 2 spliceosome
mRNA splicing, via spliceosome	1.0	0.7510917030567684	-0.24454148471615691	-0.1546961325966854	-0.1546961325966854	-0.24454148471615691	-0.26141078838174253	-0.24454148471615691	-0.18134715025906778	0.5365853658536586
spliceosomal complex	0.7510917030567684	1.0	-0.26666666666666683	-0.16326530612244908	-0.16326530612244908	-0.26666666666666683	-0.28685258964143406	-0.26666666666666683	-0.19323671497584508	0.8256880733944956
neurotransmitter transport	-0.24454148471615691	-0.26666666666666683	1.0	-0.16326530612244908	-0.16326530612244908	-0.26666666666666683	-0.13545816733067728	-0.26666666666666683	0.7246376811594203	-0.2201834862385322
voltage-gated anion channel activity	-0.1546961325966854	-0.16326530612244908	-0.16326530612244908	1.0	-0.11764705882352948	-0.16326530612244908	0.369668246445498	-0.16326530612244908	-0.1324503311258276	-0.14457831325301154
intramolecular transferase activity	-0.1546961325966854	-0.16326530612244908	-0.16326530612244908	-0.11764705882352948	1.0	-0.16326530612244908	-0.17061611374407573	-0.16326530612244908	-0.1324503311258276	-0.14457831325301154
cytosolic ribosome	-0.24454148471615691	-0.26666666666666683	-0.26666666666666683	-0.16326530612244908	-0.16326530612244908	1.0	-0.28685258964143406	1.0	-0.19323671497584508	-0.2201834862385322
organelle outer membrane	-0.26141078838174253	-0.28685258964143406	-0.13545816733067728	0.369668246445498	-0.17061611374407573	-0.28685258964143406	1.0	-0.28685258964143406	-0.03167420814479644	-0.23376623376623315
ribosomal subunit	-0.24454148471615691	-0.26666666666666683	-0.26666666666666683	-0.16326530612244908	-0.16326530612244908	1.0	-0.28685258964143406	1.0	-0.19323671497584508	-0.2201834862385322
regulation of neurotransmitter transport	-0.18134715025906778	-0.19323671497584508	0.7246376811594203	-0.1324503311258276	-0.1324503311258276	-0.19323671497584508	-0.03167420814479644	-0.19323671497584508	1.0	-0.1675977653631287
catalytic step 2 spliceosome	0.5365853658536586	0.8256880733944956	-0.2201834862385322	-0.14457831325301154	-0.14457831325301154	-0.2201834862385322	-0.23376623376623315	-0.2201834862385322	-0.1675977653631287	1.0


Function	Groups	Group Genes
cytosolic ribosome	Group0	Hba-a2|Rpl10|Rpl15|Rpl30|Rpl37a|Rps2|Rps4x|Rps5
intramolecular transferase activity	None1	Bpgm|Mut|Pgm5|Pmm1
neurotransmitter transport	Group1	Gfap|Nos1|Pfn2|Slc17a6|Slc6a11|Slc6a6|Sncg|Unc13a
organelle outer membrane	None2	Emd|Fis1|Hk1|Nos1|Rhot1|Vat1|Vdac1|Vdac2|Vdac3
spliceosomal complex	Group2	Hnrnpc|Hnrnpr|Prpf8|Rbmx|Sf3b1|Sfpq|Snrpa|Snrpd2|U2af2
voltage-gated anion channel activity	None0	Clic6|Vdac1|Vdac2|Vdac3
